# Supplementary material for: Differential response of physiology and metabolic response to drought stress in different sweetpotato cultivars
Source: PLoS One. 2022 Mar 10;17(3):e0264847. doi: 10.1371/journal.pone.0264847 (PMC8912141; doi:10.1371/journal.pone.0264847)
Supplement: S1 Table — (XLSX) [file pone.0264847.s002.xlsx]

## Sheet: DEMs (WZ56 CK&DS )
S1 Table DEMs of WZ56 CK vs. DS
Method	Metabolites	Type	Mass	RT(min)	VIP value	p value	Fold change B2-B1	Average(B1)	Average(B2)	B1-1	B1-2	B1-3	B1-4	B1-5	B1-6	B2-1	B2-2	B2-3	B2-4	B2-5	B2-6
GC-MS	sucrose	carbohydrates and derivatives	217	40.1946	2.99464	2.39489e-10	8.64984e+06	1e-06	8.64984	-19.9316	-19.9316	-19.9316	-19.9316	-19.9316	-19.9316	1.02997	3.8656	1.70191	1.32813	4.86101	-1.13528
GC-MS	methyl octanoate	fatty acids and ester compounds	72	29.9957	2.7229	0.000881131	2.30437	12.0979	27.8779	-19.9316	-19.9316	-19.9316	6.18164	-19.9316	-19.9316	4.97942	4.87722	4.23934	4.44294	5.3177	4.68994
GC-MS	3-Hydroxynorvaline	amino acids and derivatives	131	45.0124	2.45674	0.000559639	586833	1e-06	0.586833	-19.9316	-19.9316	-19.9316	-19.9316	-19.9316	-19.9316	-1.80945	-19.9316	0.289796	0.0558278	-0.689998	-1.4985
GC-MS	10-Hydroxydecanoic acid	fatty acids and ester compounds	174	34.1027	2.41323	0.000545979	1.32409e-06	0.755235	1e-06	-19.9316	-1.17348	-0.322402	0.429695	-0.0188287	-0.0674238	-19.9316	-19.9316	-19.9316	-19.9316	-19.9316	-19.9316
GC-MS	trehalose	carbohydrates and derivatives	219	44.2738	2.0802	0.00607303	0.141597	0.877583	0.124263	-0.948022	-0.277888	-0.26065	0.201697	0.0708935	-0.172622	-1.41936	-19.9316	-1.42781	-19.9316	-19.9316	-19.9316
GC-MS	Chlorogenic Acid	organic acids and derivatives	192	45.4575	2.04148	0.00644895	523.791	0.0170474	8.92928	-19.9316	-5.74858	-4.62186	-4.53727	-19.9316	-19.9316	-3.4631	-3.38546	5.13398	4.08521	-1.34727	-0.138229
GC-MS	DL-dihydrosphingosine	lipids and lipids-like molecules	204	22.0884	2.02493	0.0154645	12.8569	0.0497073	0.639081	-19.9316	-19.9316	-19.9316	-1.74546	-19.9316	-19.9316	-2.21758	-1.82822	-1.12343	0.135286	0.832329	-19.9316
GC-MS	ribose-5-phosphate	carbohydrates and derivatives	73	36.3937	1.99577	0.0425235	0.360124	6.84457	2.46489	1.92256	2.36961	2.34131	3.0253	3.44837	2.99698	2.75177	2.29307	-19.9316	-19.9316	-19.9316	1.6567
GC-MS	Lyxose	carbohydrates and derivatives	72	34.8571	1.97247	0.015125	14.7419	0.139249	2.05279	-19.9316	-19.9316	-0.259306	-19.9316	-19.9316	-19.9316	0.890544	-0.769183	2.52905	1.68308	-19.9316	-0.163141
GC-MS	DL-Anabasine	alkaloids and derivatives	91	12.6329	1.83052	0.0116884	2.60348	0.0997251	0.259632	-19.9316	-19.9316	-19.9316	-19.9316	-2.00094	-1.52073	-1.96899	-2.38925	-2.99495	-2.18704	-1.17429	-1.62889
GC-MS	3-hydroxy-L-proline	amino acids and derivatives	230	15.8201	1.74482	0.0475893	2.40535	1.69744	4.08295	-19.9316	1.77691	-19.9316	1.15343	-19.9316	2.18057	2.48064	2.46003	0.618949	0.907979	2.61424	1.95561
GC-MS	3-Phenyllactic acid	organic acids and derivatives	193	40.7364	1.71362	0.0293672	5.76406	0.567021	3.26834	-19.9316	0.329068	-19.9316	-19.9316	0.276817	-0.0978869	0.479278	1.2268	2.17207	1.93101	2.41997	1.14013
GC-MS	maleic acid	organic acids and derivatives	117	19.8054	1.67235	0.0101249	4.98988e-07	2.00406	1e-06	-19.9316	1.50799	1.32549	-19.9316	1.76069	1.71608	-19.9316	-19.9316	-19.9316	-19.9316	-19.9316	-19.9316
GC-MS	Gentiobiose	carbohydrates and derivatives	204	43.3382	1.63224	0.0127553	3.25429	0.747756	2.43341	-19.9316	-19.9316	-19.9316	-19.9316	1.11695	1.21267	-2.25956	1.12658	1.40833	1.80877	2.36023	-0.126627
GC-MS	Gluconic lactone	carbohydrates and derivatives	219	39.1542	1.60879	0.0103308	1.63143e+06	1e-06	1.63143	-19.9316	-19.9316	-19.9316	-19.9316	-19.9316	-19.9316	0.170814	2.01276	-19.9316	-0.37669	1.94753	-19.9316
GC-MS	4-Vinylphenol dimer	unclassified	192	15.2056	1.58674	0.0101658	295882	1e-06	0.295882	-19.9316	-19.9316	-19.9316	-19.9316	-19.9316	-19.9316	-0.631167	-1.54225	-19.9316	-1.76952	-19.9316	-1.0204
GC-MS	ribose	carbohydrates and derivatives	204	19.4485	1.57711	0.0109017	403990	1e-06	0.40399	-19.9316	-19.9316	-19.9316	-19.9316	-19.9316	-19.9316	-3.1036	-2.94255	-2.9181	1.03226	-19.9316	-19.9316
GC-MS	Erythrose	carbohydrates and derivatives	159	25.7334	1.41975	0.00223313	0.124096	14.3794	1.78443	3.7042	3.07801	4.74906	3.61698	3.7327	3.6257	3.4142	-19.9316	-19.9316	-19.9316	-4.43867	-19.9316
GC-MS	alpha-Aminoadipic acid	amino acids and derivatives	128	20.6618	1.4177	0.0222072	7.61279	0.16936	1.2893	-2.02468	-1.22661	-19.9316	-19.9316	-1.5434	-19.9316	0.351547	0.52594	0.302213	-0.0799877	-0.0499632	0.906859
GC-MS	Citraconic acid	organic acids and derivatives	169	11.6229	1.36357	0.0495523	2.37431e-05	0.0421176	1e-06	-2.92597	-3.86344	-19.9316	-19.9316	-19.9316	-4.25385	-19.9316	-19.9316	-19.9316	-19.9316	-19.9316	-19.9316
GC-MS	myo-inositol	carbohydrates and derivatives	192	30.0541	1.1347	2.54283e-05	10.8591	64.3157	698.414	5.2723	5.70781	5.90342	6.95615	5.76164	5.82536	9.07034	9.75547	9.63132	7.38007	10.047	9.59062
Method	metabolites	Type	mzmed	rtmed	VIP value	p value	Fold change(B2/B1)	average(B1)	average(B2)	B1-1.mzdata	B1-2.mzdata	B1-3.mzdata	B1-4.mzdata	B1-5.mzdata	B1-6.mzdata	B2-1.mzdata	B2-2.mzdata	B2-3.mzdata	B2-4.mzdata	B2-5.mzdata	B2-6.mzdata
LC-MS	Roridin A	unclassified	577.269	9.57834	28.537	1.93962e-05	3.70931	11.8512	43.9599	12.9264	15.8372	8.1594	11.8085	10.2698	12.1061	47.0657	32.9322	56.4463	53.878	39.7522	33.6852
LC-MS	PI(18:3(6Z,9Z,12Z)/0:0)	lipids and lipids-like molecules	593.274	9.20923	19.7014	2.77688e-09	4.20283	4.65389	19.5595	5.47582	5.67132	3.9105	5.39042	3.87977	3.59549	20.6864	17.8287	18.56	18.4963	22.1358	19.6498
LC-MS	Flavidulol C	flavonoids and derivatives	559.313	10.2128	14.478	0.000138338	2.18017	7.0738	15.422	9.14898	10.828	6.37094	5.56261	6.60099	3.9313	12.1526	13.571	18.6524	16.9051	16.1917	15.0594
LC-MS	Gingerglycolipid A	organic oxygen compounds	721.365	9.36066	13.8782	2.49592e-06	2.06678	6.97239	14.4104	8.18429	9.00995	6.44283	7.07944	6.38882	4.72901	13.3695	12.823	15.7763	15.2962	15.1954	14.0021
LC-MS	Corchoroside A	organic oxygen compounds	579.285	10.2972	13.8019	1.33843e-05	3.24085	3.26507	10.5816	2.66762	3.10706	2.57373	4.29068	2.98485	3.96646	14.5279	10.3279	9.05666	9.55888	11.368	8.65036
LC-MS	PG(18:1(9Z)/0:0)	lipids and lipids-like molecules	555.285	10.8083	12.5102	0.000116101	2.38662	4.51499	10.7756	4.93045	5.28232	3.11858	5.307	3.52233	4.92924	12.7821	9.03759	11.2623	13.7322	10.3719	7.46739
LC-MS	Gingerglycolipid B	organic oxygen compounds	723.381	9.92057	12.0431	1.17063e-08	3.73898	2.06658	7.72692	1.98515	2.40531	2.13849	2.43258	1.91525	1.52273	8.02231	7.5887	6.75126	7.30757	8.98837	7.7033
LC-MS	alpha,alpha'-Trehalose 6-palmitate	organic oxygen compounds	561.328	10.915	10.356	1.31522e-08	5.99355	0.8521	5.1071	0.950857	1.44572	0.861402	0.522155	0.870753	0.46171	4.33815	5.03608	5.50525	4.95061	5.8472	4.96534
LC-MS	Traumatic acid	phytohormones	227.129	6.26515	9.85033	3.04077e-05	0.302037	5.96589	1.80192	5.66579	4.49671	5.50399	8.37243	5.01572	6.74072	1.84608	1.97301	1.45129	1.91172	2.13246	1.49694
LC-MS	1-heptadecanoyl-sn-glycerol 3-phosphate	organic oxygen compounds	423.251	12.4105	6.97666	0.000117795	3.7186	0.704644	2.62029	0.679605	0.764266	0.758771	0.948286	0.610607	0.46633	2.08076	1.8963	2.82237	3.84198	3.02921	2.05112
LC-MS	Jubanine A	alkaloids and derivatives	740.371	9.92035	6.80909	9.38679e-09	4.5772	0.50679	2.31968	0.494195	0.593903	0.518453	0.629602	0.453785	0.350801	2.36338	2.25022	2.01092	2.19156	2.72148	2.38052
LC-MS	Gingerglycolipid A	organic oxygen compounds	675.36	9.35869	6.747	1.22063e-06	2.25553	1.39692	3.15079	1.63529	1.8583	1.29085	1.39126	1.2755	0.930294	2.94167	2.76413	3.47036	3.34262	3.29809	3.08789
LC-MS	Mepiquat chloride	phytohormones	132.097	1.04332	6.74412	0.000128591	3.66894	0.714469	2.62134	0.587983	0.547157	0.699825	0.950455	0.711812	0.789582	2.36899	2.15033	1.67428	2.62612	3.86315	3.04521
LC-MS	L-Phenylalanine	amino acids and derivatives	166.086	1.67935	6.67743	0.0002208	3.83635	0.664753	2.55023	0.579985	0.508812	0.601306	0.842685	0.70721	0.748519	2.57377	2.23953	1.39828	2.246	3.78374	3.06004
LC-MS	Kaempferide 3,7-dirhamnoside	flavonoids and derivatives	573.161	7.49371	6.64875	0.00357157	257.481	0.0067528	1.73872	0.0170865	0.00903528	0.0020647	0.00615293	0.00342585	0.00275157	0.67715	0.455402	3.18691	2.87419	1.40491	1.83374
LC-MS	(-)-Jolkinol B	terpenoids and steroids	445.236	10.5366	6.31475	0.00385868	4.92747	0.415983	2.04975	0.303918	0.501966	0.629212	0.662713	0.228882	0.169209	0.680587	1.11555	2.04337	3.3621	3.06872	2.02814
LC-MS	Sanggenon G	flavonoids and derivatives	739.245	5.75664	6.0912	9.27272e-08	0.103177	1.63098	0.16828	1.38407	1.32808	1.85818	1.78372	1.65324	1.77858	0.433749	0.224524	0.0988527	0.0845972	0.0926503	0.0753048
LC-MS	L-Phenylalanine	amino acids and derivatives	164.071	1.67424	5.93065	0.000274697	3.81152	0.532124	2.0282	0.429838	0.406516	0.508143	0.677608	0.561655	0.608985	1.98173	1.67337	1.14688	1.84513	3.06142	2.46068
LC-MS	Flavonol 3-O-D-xylosylglucoside	flavonoids and derivatives	531.151	6.96131	5.86727	0.00130818	83.4921	0.0168244	1.4047	0.0331356	0.0254458	0.00912208	0.0106027	0.0129338	0.00970648	0.890089	0.339336	2.43957	1.81195	1.0733	1.87398
LC-MS	Gingerglycolipid B	organic oxygen compounds	677.375	9.9215	5.48744	2.49121e-08	3.85917	0.411219	1.58696	0.39236	0.477913	0.418298	0.498053	0.380576	0.300111	1.68322	1.57411	1.35803	1.47179	1.85335	1.58127
LC-MS	12-hydroperoxy-9Z,13E,15-octadecatrienoic acid	lipids and lipids-like molecules	309.207	9.49156	5.17163	9.56445e-06	0.271456	1.57412	0.427304	1.67669	1.42609	1.11012	1.72856	1.42421	2.07905	0.476242	0.407397	0.329446	0.323704	0.490956	0.536077
LC-MS	Fusicoccin H	terpenoids and steroids	527.286	8.52583	5.12215	0.000449784	2.91783	0.573048	1.67206	0.834221	0.872916	0.380096	0.604902	0.364562	0.381591	1.18451	1.51287	1.16681	2.26133	2.1548	1.75203
LC-MS	Butyl 3'-O-butanoyl-4,6,4'-tri-O-(2-methylpropanoyl)-neohesperidoside	flavonoids and derivatives	707.349	8.00314	4.83182	0.000906466	2.63843	0.627532	1.6557	0.894722	0.887957	0.419573	0.755196	0.39622	0.411523	1.4205	1.64727	0.834289	2.10961	2.10989	1.81262
LC-MS	dihydrophaseic acid 4-O-beta-D-glucoside	glycosides and derivatives	443.192	3.95535	4.74513	0.00126918	3.33407	0.383166	1.2775	0.452781	0.342548	0.264192	0.440114	0.332923	0.466441	0.896565	0.765854	1.74564	1.98114	1.25588	1.01994
LC-MS	(-)-Jasmonic acid	phytohormones	209.118	6.26455	4.71021	3.88306e-05	0.323533	1.40977	0.456107	1.33758	1.05183	1.31699	1.98526	1.20018	1.56679	0.460042	0.506356	0.380484	0.470957	0.538323	0.380479
LC-MS	Glabrescione B	unclassified	431.192	4.59294	4.70723	0.000570772	12.0721	0.0772031	0.932	0.143101	0.124889	0.114215	0.0234987	0.0249862	0.0325289	0.44974	0.48802	1.21362	1.51518	1.07396	0.851484
LC-MS	9-hydroperoxy-10E,12,15Z-octadecatrienoic acid	lipids and lipids-like molecules	309.207	8.83095	4.65295	2.05174e-06	0.427021	1.5828	0.67589	1.64443	1.63055	1.47477	1.80538	1.25501	1.68669	0.865993	0.730363	0.536732	0.552021	0.711584	0.658645
LC-MS	MG(0:0/18:3(9Z,12Z,15Z)/0:0)	lipids and lipids-like molecules	353.269	10.2151	4.55208	8.98645e-06	2.57749	0.515356	1.32832	0.708898	0.780787	0.463454	0.421898	0.44622	0.270877	1.17383	1.19159	1.53597	1.38596	1.43642	1.24616
LC-MS	Retinylphosphate mannose	Flavonoids and derivatives	509.221	5.30282	4.51634	0.000503516	2.34634	0.628533	1.47475	0.550719	0.42915	0.515276	0.923904	0.592306	0.759842	1.20704	1.0313	1.29758	1.96434	1.84873	1.49951
LC-MS	Capsianoside IV	terpenoids and steroids	689.338	8.00323	4.35122	0.000112374	2.69505	0.459429	1.23818	0.639287	0.655832	0.300461	0.545858	0.304147	0.310986	1.00084	1.18927	0.909115	1.5356	1.51883	1.27545
LC-MS	Quinic acid	alkaloids and derivatives	191.054	4.17733	4.32629	0.00916703	21.2588	0.0359695	0.76467	0.03477	0.0308913	0.0392491	0.0569801	0.0229807	0.0309461	0.0981207	0.114451	1.31758	1.19569	0.684827	1.17736
LC-MS	Caffeoquinone	quinones and derivatives	223.028	4.65492	4.28377	0.000452384	2.96061	0.364449	1.07899	0.477733	0.316865	0.260635	0.404799	0.337254	0.38941	0.788923	0.686738	1.29408	1.59415	1.10613	1.00393
LC-MS	Nocardicin C	alkaloids and derivatives	467.159	3.90826	4.20768	0.000375454	20.1356	0.0359546	0.723969	0.0407286	0.0371736	0.0370269	0.0368296	0.031848	0.032121	0.380198	0.380356	1.00015	1.16171	0.786308	0.635098
LC-MS	Jasmolone	phytohormones	225.113	6.83229	4.18077	8.42976e-06	0.187898	0.906737	0.170374	1.03064	0.753219	0.71464	1.11325	0.701776	1.1269	0.234357	0.245953	0.0862527	0.0885501	0.220331	0.1468
LC-MS	Delavaine A	alkaloids and derivatives	713.351	9.92057	4.12317	4.04919e-09	3.12948	0.31077	0.97255	0.292059	0.359038	0.315133	0.37096	0.289297	0.238132	0.973086	0.935671	0.892849	0.965175	1.10485	0.963663
LC-MS	Ganoderic acid H	terpenoids and steroids	571.288	10.2591	4.01399	2.77061e-06	2.94399	0.323053	0.951064	0.296523	0.263239	0.312165	0.425037	0.333381	0.307975	1.17019	0.956426	0.878239	0.775871	1.0936	0.832059
LC-MS	(R)-(-)-2-Phenylglycinol	organic oxygen compounds	120.081	1.67895	4.00486	0.00025917	3.81072	0.241285	0.91947	0.207504	0.187633	0.219731	0.300728	0.254332	0.277784	0.930202	0.791728	0.509902	0.80517	1.38623	1.09359
LC-MS	MG(0:0/18:3(6Z,9Z,12Z)/0:0)	lipids and lipids-like molecules	353.269	9.36113	3.84682	1.57533e-06	2.37942	0.413229	0.983245	0.524701	0.554616	0.362572	0.425706	0.3547	0.257078	0.929336	0.876288	1.05324	1.01022	1.09369	0.936696
LC-MS	7-hydroxycoumarinyl-γ-Linolenate	phenylpropanoids and polyketides	421.236	11.786	3.78831	1.57087e-05	3.8247	0.197148	0.75403	0.245503	0.2603	0.108273	0.229252	0.13776	0.201798	0.729452	0.580673	0.884764	0.998286	0.747392	0.583613
LC-MS	trans-Caffeic acid [apiosyl-(1->6)-glucosyl] ester	glycosides and derivatives	455.122	5.26306	3.7624	0.00758684	28.9755	0.0216402	0.627035	0.011551	0.0109349	0.0161444	0.0329153	0.0253541	0.0329414	0.200626	0.0909789	1.11579	0.667837	0.538404	1.14857
LC-MS	2R-hydroperoxy-9Z,12Z,15Z-octadecatrienoic acid	lipids and lipids-like molecules	325.202	7.74032	3.63491	6.02579e-05	0.326596	0.858308	0.28032	0.81846	0.666631	0.86447	1.21086	0.6422	0.947232	0.299782	0.273857	0.215586	0.2555	0.364269	0.272926
LC-MS	Quercetin 3,7-dimethyl ether 4'-sulfate	flavonoids and derivatives	455.031	5.24945	3.60376	0.00891159	16.978	0.0347814	0.590519	0.0302489	0.0272604	0.0447468	0.0621564	0.0219185	0.0223576	0.187613	0.0841527	1.05543	0.625082	0.510066	1.08077
LC-MS	Lancerin	flavonoids and derivatives	405.087	5.74755	3.60243	2.92282e-05	3.43005	0.212817	0.729971	0.258396	0.237074	0.14762	0.217252	0.178795	0.237764	1.00653	0.753185	0.726488	0.755719	0.659696	0.478214
LC-MS	Catechin-7-methyl ether	flavonoids and derivatives	349.096	5.98842	3.53344	0.00120491	6.17202	0.0925604	0.571285	0.125076	0.0952074	0.0595782	0.0985472	0.0729407	0.104013	0.32236	0.23248	0.806559	0.902103	0.592802	0.571402
LC-MS	Caffeic acid 3-glucoside	glycosides and derivatives	323.08	5.40941	3.50799	0.000347174	3.2658	0.210676	0.688025	0.244298	0.197088	0.160068	0.238578	0.194379	0.229644	0.511511	0.396102	0.948492	0.919345	0.678184	0.674513
LC-MS	Gravacridonolchlorine	lipids and lipids-like molecules	420.082	6.08503	3.47158	0.00013792	11.9124	0.048428	0.576896	0.0476139	0.0286656	0.0484408	0.0709198	0.0357878	0.0591403	0.579985	0.417767	0.391637	0.431013	0.689201	0.951774
LC-MS	PI(22:1(11Z)/0:0)	lipids and lipids-like molecules	699.38	10.3747	3.37808	9.38585e-06	2.51062	0.298253	0.748801	0.324885	0.429916	0.304573	0.29994	0.270815	0.159391	0.711772	0.696431	0.834494	0.782449	0.873839	0.593819
LC-MS	Acetylcaranine	alkaloids and derivatives	312.123	6.31627	3.36761	0.00319082	13.4889	0.035578	0.479907	0.0345066	0.0331179	0.0366984	0.0461598	0.0295896	0.0333959	0.11221	0.226766	0.813447	0.775261	0.456153	0.495609
LC-MS	Luteolin 7-glucoside-4'-(Z-2-methyl-2-butenoate)	flavonoids and derivatives	529.135	6.13864	3.35349	0.00733963	41.7735	0.0116738	0.487655	0.00323942	0.00550178	0.00135707	0.0314513	0.000999432	0.0274937	0.0760488	0.0973267	0.399079	0.806073	0.705666	0.841739
LC-MS	Piceatannol 3,4'-diglucoside	glycosides and derivatives	567.176	5.57687	3.27369	2.45355e-05	6.58692	0.0750393	0.494278	0.116658	0.0847461	0.0423797	0.080141	0.0536944	0.072617	0.37142	0.313237	0.445202	0.585618	0.651314	0.598875
LC-MS	9,12,13-trihydroxy-10,15-octadecadienoic acid	lipids and lipids-like molecules	327.217	8.18043	3.2685	0.000398004	0.26482	0.636242	0.168489	0.443686	0.401906	0.667001	0.954273	0.54162	0.808964	0.225959	0.192233	0.120006	0.126903	0.198982	0.146855
LC-MS	Bouillonamide B	organic nitrogen compounds	608.292	8.52784	3.2473	0.000907082	3.08415	0.218321	0.673337	0.332457	0.314581	0.131122	0.25549	0.116189	0.16009	0.506144	0.603281	0.373903	0.919094	0.910538	0.727059
LC-MS	Acrimarine J	organic nitrogen compounds	640.214	6.29472	3.23259	0.000236947	3.84396	0.145888	0.560788	0.202462	0.13277	0.0864059	0.147307	0.13368	0.172704	0.430074	0.326202	0.564116	0.608426	0.849852	0.586055
LC-MS	Flavidulol C	flavonoids and derivatives	513.307	10.2125	3.21567	4.71658e-05	2.53387	0.265246	0.672099	0.34714	0.410061	0.240549	0.202793	0.247401	0.143533	0.51913	0.579113	0.818006	0.737959	0.718228	0.660161
LC-MS	Dexylosylpradimicin C	unclassified	693.198	9.20923	3.17831	2.67923e-08	9.01618	0.04859	0.438096	0.0582348	0.0630515	0.0371572	0.0557978	0.0398921	0.0374067	0.491215	0.377074	0.392892	0.384657	0.517191	0.465549
LC-MS	(R)-Rutaretin 1'-(6''-sinapoylglucoside)	flavonoids and derivatives	611.177	6.44523	3.16356	0.000447971	30.8264	0.0137706	0.4245	0.0289833	0.0187894	0.00594738	0.0128723	0.00789657	0.00813489	0.207696	0.22477	0.337584	0.547425	0.686879	0.542644
LC-MS	5Z-Caffeoylquinic acid	alkaloids and derivatives	353.088	5.6296	3.10945	0.00458448	67.2758	0.00574113	0.386239	0.00650059	0.00527175	0.00471545	0.0055725	0.00618823	0.00619825	0.0702361	0.054455	0.491697	0.607468	0.485987	0.607591
LC-MS	Ptilosaponoside B	flavonoids and derivatives	621.254	6.8858	3.08258	0.0017836	106.043	0.00363587	0.38556	0.00581063	0.0059605	0.00158286	0.0036196	0.00233938	0.00250228	0.14446	0.121834	0.650058	0.497035	0.332013	0.567962
LC-MS	Pentacarboxyl porphyrinogen III	unclassified	745.272	6.62443	3.06628	0.00786375	6.5298	0.0658787	0.430175	0.0649135	0.0493493	0.0440464	0.0871051	0.0684692	0.081389	0.110147	0.0890095	0.743803	0.595227	0.538949	0.503915
LC-MS	1-Linoleoylglycerophosphocholine	lipids and lipids-like molecules	564.33	10.0933	3.03379	0.00503402	0.26347	0.644203	0.169728	0.495629	0.443235	0.689532	1.25973	0.540454	0.436641	0.122675	0.222625	0.0857557	0.1187	0.295582	0.173032
LC-MS	MG(18:3(9Z,12Z,15Z)/0:0/0:0)	lipids and lipids-like molecules	397.259	11.8005	3.02275	0.00173694	3.33551	0.156493	0.521984	0.122406	0.259463	0.270221	0.108551	0.117111	0.0612069	0.353811	0.323517	0.76457	0.737974	0.541911	0.410123
LC-MS	Tetraneurin A	unclassified	367.14	6.48645	3.01902	0.000512099	2.02104	0.375136	0.758165	0.449341	0.375977	0.271549	0.446167	0.310565	0.397219	1.02045	0.783683	0.768068	0.829223	0.625008	0.522558
LC-MS	1-Phenylethyl acetate	lipids and lipids-like molecules	163.076	6.4863	3.01716	0.000507126	2.02532	0.371532	0.752471	0.445085	0.367435	0.272857	0.452316	0.301662	0.389836	1.01398	0.770517	0.750118	0.832959	0.62536	0.521889
LC-MS	9-hydroperoxy-10E,12-octadecadienoic acid	lipids and lipids-like molecules	311.222	10.063	2.99421	0.000520374	0.336401	0.591521	0.198989	0.44686	0.380921	0.515523	0.730208	0.60168	0.873936	0.285107	0.210295	0.162317	0.133885	0.203475	0.198854
LC-MS	(9R,13R)-12-oxo-phytodienoic acid	phytohormones	291.196	9.82926	2.98796	5.27617e-07	0.189667	0.45344	0.0860027	0.445867	0.401399	0.39877	0.582946	0.382417	0.509239	0.104287	0.0994173	0.0667891	0.0812683	0.0941835	0.0700712
LC-MS	Gallocatechin-4beta-ol	flavonoids and derivatives	321.065	5.19155	2.91759	5.83063e-05	2.55701	0.215189	0.55024	0.22773	0.194346	0.157995	0.233765	0.206413	0.270883	0.767471	0.50066	0.554387	0.54434	0.520651	0.413931
LC-MS	L-Leucine	amino acids and derivatives	130.087	1.04942	2.91553	0.000485359	3.54744	0.144132	0.511301	0.134002	0.138602	0.127557	0.169555	0.145802	0.149275	0.410814	0.387849	0.309697	0.535332	0.779646	0.644468
LC-MS	Lyciumoside VIII	flavonoids and derivatives	691.354	7.77229	2.87958	0.000187292	2.98519	0.166721	0.497693	0.224041	0.218677	0.120794	0.209037	0.103286	0.124491	0.402262	0.407507	0.414322	0.694556	0.629789	0.437721
LC-MS	methyl 9,12-dihydroxy-13-oxo-10-octadecenoate	lipids and lipids-like molecules	387.238	8.21468	2.87724	0.00205462	2.13174	0.278419	0.593517	0.349411	0.290201	0.193274	0.327482	0.22279	0.287357	0.898609	0.585593	0.410992	0.58161	0.653972	0.430326
LC-MS	Glucoheptonic acid	organic oxygen compounds	207.051	0.685614	2.87388	0.000997321	0.188362	0.444109	0.0836531	0.273191	0.209915	0.509023	0.71572	0.454849	0.501955	0.19147	0.126177	0.0289752	0.0420823	0.0561637	0.0570506
LC-MS	Sucrose octaacetate	glycosides and derivatives	677.193	9.57834	2.86733	1.33974e-05	4.45979	0.0930118	0.414813	0.103988	0.128855	0.067133	0.0851212	0.0783877	0.0945854	0.448094	0.299884	0.532095	0.506952	0.389132	0.312722
LC-MS	Icariside B8	flavonoids and derivatives	433.206	4.98564	2.8666	3.65765e-05	6.13844	0.0619687	0.380391	0.0724343	0.0676022	0.0402388	0.0536902	0.0633222	0.0745245	0.314611	0.249301	0.461868	0.550008	0.389438	0.317119
LC-MS	Pentacarboxyporphyrin	organic oxygen compounds	743.257	7.12895	2.86597	0.000633813	2.75976	0.186639	0.515079	0.181818	0.145148	0.101051	0.223686	0.199221	0.268912	0.420808	0.276172	0.684664	0.58914	0.643005	0.476688
LC-MS	4'-Hydroxy-3,5,8,3'-tetramethoxy-7-prenyloxyflavone	flavonoids and derivatives	487.161	6.97061	2.86442	0.00152689	51.0785	0.00669386	0.341912	0.00962076	0.00872958	0.00571515	0.00565062	0.00494604	0.00550102	0.231238	0.0804215	0.600151	0.433485	0.240943	0.465235
LC-MS	Chalconaringenin 2'-O-glucoside 4'-O-gentobioside	flavonoids and derivatives	803.221	5.62137	2.8441	0.00573869	234.835	0.00134667	0.316244	0.00202708	0.00153929	0.00055019	0.00209165	0.000809226	0.00106256	0.0414922	0.0296018	0.420794	0.51241	0.415156	0.478013
LC-MS	Palmitoleoyl 3-carbacyclic Phosphatidic Acid	lipids and lipids-like molecules	387.23	11.8051	2.8253	0.000267288	3.17718	0.143489	0.455889	0.131831	0.238868	0.211341	0.107835	0.104971	0.0660848	0.34057	0.315862	0.525572	0.646782	0.46927	0.437275
LC-MS	Berberine chloride	alkaloids and derivatives	416.083	4.2078	2.82327	0.00365048	6.44153	0.057909	0.373023	0.0546355	0.0478654	0.0548369	0.0918893	0.0399383	0.0582889	0.112444	0.132156	0.515755	0.548708	0.381223	0.54785
LC-MS	Aralionine A	amino acids and derivatives	581.273	8.5292	2.78049	0.00103852	2.75211	0.191793	0.527834	0.292458	0.268518	0.119711	0.214976	0.115282	0.139812	0.409974	0.485785	0.296161	0.714288	0.69087	0.569925
LC-MS	3-O-Caffeoyl-1-O-methylquinic acid	alkaloids and derivatives	367.105	4.85723	2.77725	0.00737107	4.92597	0.0890158	0.43849	0.1461	0.116037	0.0664704	0.0835651	0.062279	0.0596436	0.189797	0.165244	0.331901	0.499113	0.660534	0.784347
LC-MS	Kaempferol 3-(2''-(E)-p-coumaroyl-alpha-L-arabinofuranoside)-7-rhamnoside	flavonoids and derivatives	709.18	7.07009	2.77037	0.00107254	12.9278	0.0268106	0.3466	0.0817774	0.0327023	0.0107111	0.0145533	0.0114133	0.00970601	0.634684	0.193634	0.278015	0.209719	0.302846	0.460703
LC-MS	Glabrescione B	Flavonoids and derivatives	449.195	5.34116	2.75375	0.000513113	7.8	0.0426181	0.332421	0.0446243	0.0701517	0.0419668	0.0364151	0.0336948	0.0288558	0.178061	0.157191	0.414565	0.51415	0.396874	0.333685
LC-MS	3,4-Dicaffeoyl-1,5-quinolactone	quinones and derivatives	499.124	5.62926	2.72237	0.00582906	200.96	0.00147059	0.295531	0.000983031	0.00101542	0.000167502	0.00177011	0.00279429	0.00209321	0.0377359	0.0355717	0.368449	0.470439	0.372719	0.48827
LC-MS	Caffeic acid 3-glucoside	glycosides and derivatives	341.088	3.53305	2.71163	0.00932644	75.5377	0.00392476	0.296467	0.00531967	0.00478191	0.00280715	0.00272775	0.00441744	0.00349462	0.0513154	0.0745754	0.642397	0.434305	0.26616	0.310049
LC-MS	Kaempferol 3-(3'',4''-diacetylglucoside)	glycosides and derivatives	513.106	5.5097	2.69505	0.00218978	44.5472	0.00660627	0.294291	0.00750844	0.00459764	0.00774625	0.00949731	0.00578541	0.00450257	0.0773042	0.122231	0.487201	0.415058	0.424977	0.238974
LC-MS	Deltorphin B	unclassified	763.375	9.35482	2.68038	1.37042e-06	4.42943	0.0803982	0.356119	0.0997803	0.123647	0.0662583	0.0906832	0.0573579	0.0446632	0.310473	0.272627	0.435494	0.402803	0.367208	0.348108
LC-MS	MG(0:0/18:2(9Z,12Z)/0:0)	lipids and lipids-like molecules	355.285	9.9238	2.62375	1.2338e-07	4.12122	0.0867321	0.357442	0.0894988	0.0982397	0.0858784	0.10901	0.0779099	0.0598553	0.371208	0.369107	0.304158	0.32114	0.438224	0.340814
LC-MS	2E,4E,6E,8E-Decatetraenedioic acid	lipids and lipids-like molecules	193.05	6.16038	2.59965	0.00532386	153.64	0.0017998	0.276522	0.00149716	0.00117879	0.000938477	0.00300591	0.00216343	0.00201505	0.03608	0.0461714	0.379996	0.371794	0.333062	0.492028
LC-MS	MG(18:2(9Z,12Z)/0:0/0:0)	lipids and lipids-like molecules	355.285	10.9053	2.58544	3.49528e-09	5.71232	0.0558741	0.319171	0.0623436	0.0843251	0.0551086	0.0479057	0.0526819	0.0328797	0.306106	0.32587	0.312959	0.296038	0.374871	0.299182
LC-MS	N-Acetylserotonin	amino acids and derivatives	263.105	6.26538	2.56492	1.52287e-05	0.296853	0.394015	0.116964	0.376175	0.304568	0.373178	0.542245	0.334066	0.433857	0.134314	0.138087	0.0928869	0.114649	0.131574	0.0902765
LC-MS	Asteriidoside L	terpenoids and steroids	743.325	8.00256	2.55314	0.000959024	2.69217	0.168691	0.454146	0.244084	0.234724	0.10744	0.204226	0.107763	0.113912	0.381657	0.439735	0.231957	0.575013	0.602527	0.493989
LC-MS	8-Prenylquercetin 4'-methyl ether 3-rhamnoside	flavonoids and derivatives	529.171	7.49685	2.53203	0.00284294	294.155	0.000862837	0.253808	0.00262703	0	0.000805616	0.000311625	0.000656135	0.000776615	0.116129	0.0692006	0.467846	0.404975	0.201	0.263697
LC-MS	3-hydroxy-dodecanedioic acid	organic acids and derivatives	245.139	5.35582	2.51808	0.0016501	0.280287	0.412284	0.115558	0.281983	0.219319	0.404004	0.663678	0.352542	0.552181	0.147959	0.114926	0.0724993	0.0994322	0.152189	0.106343
LC-MS	L-Oleandrosyl-oleandolide	terpenoids and steroids	575.307	8.28231	2.5144	0.000118365	2.18409	0.211408	0.461734	0.292037	0.274936	0.142558	0.227685	0.150989	0.180243	0.453201	0.430554	0.399318	0.549703	0.563325	0.374301
