# Supplementary material for: Differential response of physiology and metabolic response to drought stress in different sweetpotato cultivars
Source: PLoS One. 2022 Mar 10;17(3):e0264847. doi: 10.1371/journal.pone.0264847 (PMC8912141; doi:10.1371/journal.pone.0264847)
Supplement: S2 Table — (XLSX) [file pone.0264847.s003.xlsx]

## Sheet: DEMs (NZ2 CK&DS )
S2 Table DEMs of NZ2 CK vs. DS
Method	Metabolites	Type	Mass	RT(min)	VIP value	p value	Fold change A2-A1	Average(A1)	Average(A2)	A1-1	A1-2	A1-3	A1-4	A1-5	A1-6	A2-1	A2-2	A2-3	A2-4	A2-5	A2-6
GC-MS	4-Hydroxybenzyl cyanide	unclassified	67	31.8107	2.34306	6.32247e-12	7.2476e-08	13.7977	1e-06	5.35206	3.87111	3.78273	2.88039	2.14026	0.827268	-19.9316	-19.9316	-19.9316	-19.9316	-19.9316	-19.9316
GC-MS	lysine	amino acids and derivatives	142	18.0418	2.32844	1.60464e-15	7.90031e+06	1e-06	7.90031	-19.9316	-19.9316	-19.9316	-19.9316	-19.9316	-19.9316	2.44061	3.9675	2.54758	2.21912	3.34277	2.50625
GC-MS	ornithine	amino acids and derivatives	230	15.8201	2.18998	1.65672e-20	1.20893e+06	1e-06	1.20893	-19.9316	-19.9316	-19.9316	-19.9316	-19.9316	-19.9316	0.257882	0.249758	0.529841	-0.0599521	0.31692	0.287013
GC-MS	sarcosine	amino acids and derivatives	128	20.6618	2.12886	4.25216e-16	541765	1e-06	0.541765	-19.9316	-19.9316	-19.9316	-19.9316	-19.9316	-19.9316	-1.49729	-1.39334	-1.13503	-0.631456	-0.194583	-0.886259
GC-MS	phosphomycin	unclassified	55	31.9114	2.07129	0.000219075	0.0224685	9.93954	0.223326	4.87152	2.79691	3.53081	2.61869	1.84561	1.08427	0.422183	-19.9316	-19.9316	-19.9316	-19.9316	-19.9316
GC-MS	3-hydroxy-L-proline	amino acids and derivatives	147	9.16942	2.02054	0.00021627	0.0368299	3.51766	0.129555	1.72978	1.84802	2.37624	2.13604	1.11292	1.28627	-0.363412	-19.9316	-19.9316	-19.9316	-19.9316	-19.9316
GC-MS	Gluconic lactone	carbohydrates and derivatives	156	22.1101	1.97282	0.00050898	8.31799	0.401123	3.33654	-19.9316	1.26707	-19.9316	-19.9316	-19.9316	-19.9316	0.479865	1.25954	2.58579	2.627	1.18437	0.829388
GC-MS	Allo-inositol	carbohydrates and derivatives	190	17.1188	1.91819	0.000299808	14.4572	0.0676948	0.978679	-19.9316	-1.29987	-19.9316	-19.9316	-19.9316	-19.9316	-0.0581371	0.230771	0.0658563	-0.298642	-0.00839642	-0.177576
GC-MS	alpha-Aminoadipic acid	amino acids and derivatives	130	8.08633	1.91092	0.000210243	28.6883	0.0533536	1.53063	-1.64333	-19.9316	-19.9316	-19.9316	-19.9316	-19.9316	-0.153873	0.370132	0.0626628	-0.22058	1.66506	0.940032
GC-MS	N-Methyl-L-glutamic acid	amino acids and derivatives	174	34.1027	1.83296	0.000559353	2.52839e-06	0.395509	1e-06	-1.82159	-19.9316	-1.42991	-1.6866	0.207171	-1.97762	-19.9316	-19.9316	-19.9316	-19.9316	-19.9316	-19.9316
GC-MS	salicylic acid	organic acids and derivatives	57	42.1169	1.8199	0.00432145	0.0498826	9.51109	0.474438	4.49595	3.45268	3.34746	2.87852	2.28747	0.188236	0.890729	-19.9316	-0.0108439	-19.9316	-19.9316	-19.9316
GC-MS	trehalose	carbohydrates and derivatives	73	32.9003	1.81347	0.0157947	1.25184	6.09641	7.63175	4.14393	4.24031	-19.9316	-19.9316	-19.9316	-19.9316	3.22782	3.40401	2.3777	2.29799	2.88517	3.05897
GC-MS	2-amino-2-methylpropane-1,3-diol	alcohols and glycols	190	30.0957	1.79848	0.010768	3.20356e+07	1e-06	32.0356	-19.9316	-19.9316	-19.9316	-19.9316	-19.9316	-19.9316	-19.9316	6.23784	-19.9316	0.949769	5.87686	5.80859
GC-MS	4-Methylbenzyl alcohol	alcohols and glycols	173	18.1207	1.78323	0.00456356	11.0568	0.13105	1.44899	-1.27735	-1.41989	-19.9316	-19.9316	-19.9316	-19.9316	0.395885	0.732299	0.797391	0.631901	0.473231	0.0581587
GC-MS	N-Methylanthranilic acid	organic acids and derivatives	156	25.8186	1.75774	0.0101206	2.49587e+07	1e-06	24.9587	-19.9316	-19.9316	-19.9316	-19.9316	-19.9316	-19.9316	-19.9316	-19.9316	5.29301	5.14468	5.32811	5.12922
GC-MS	N-Methyl-DL-alanine	amino acids and derivatives	72	29.9957	1.73368	0.0165873	7.20135	1.81198	13.0487	-19.9316	3.44253	-19.9316	-19.9316	-19.9316	-19.9316	4.27626	4.19094	-19.9316	3.56726	3.92746	3.76364
GC-MS	oxamic acid	organic acids and derivatives	132	39.254	1.71968	0.00402371	0.0592314	3.52578	0.208836	2.87032	1.64956	2.0965	1.65144	1.01508	0.340101	-0.49155	-0.884289	-19.9316	-19.9316	-19.9316	-19.9316
GC-MS	3-Phenyllactic acid	organic acids and derivatives	173	6.3999	1.69326	0.0155267	1.81198	0.598448	1.08438	1.15913	0.440917	-19.9316	-19.9316	-19.9316	-19.9316	-1.04143	1.2114	-0.943968	-1.59693	0.577387	0.446024
GC-MS	canavanine degr prod	amino acids and derivatives	84	24.2113	1.69077	0.0139658	1.76235	0.510529	0.899732	0.824977	0.369231	-19.9316	-19.9316	-19.9316	-19.9316	-0.0547326	0.189469	0.115475	0.0592765	-0.669072	-0.886061
GC-MS	3-hydroxybenzoic acid	organic acids and derivatives	219	44.2738	1.68814	0.000553992	143447	1e-06	0.143447	-19.9316	-19.9316	-19.9316	-19.9316	-19.9316	-19.9316	-2.24788	-19.9316	-2.56521	-2.32722	-3.91785	-2.21254
GC-MS	glutamine	amino acids and derivatives	174	11.5988	1.68449	0.00066851	4.8056	0.0272394	0.130902	-2.61324	-19.9316	-19.9316	-19.9316	-19.9316	-19.9316	-3.30713	-2.94258	-2.08774	-3.2293	-3.15432	-3.32042
GC-MS	methyl octanoate	fatty acids and ester compounds	243	32.5946	1.66674	0.0135825	1.9792	0.279178	0.552549	-0.306563	-0.206732	-19.9316	-19.9316	-19.9316	-19.9316	-1.30935	-1.36039	-0.0666146	-0.522171	-0.925659	-1.5367
GC-MS	Gentiobiose	carbohydrates and derivatives	75	17.5788	1.64329	0.0102241	3.85471e+06	1e-06	3.85471	-19.9316	-19.9316	-19.9316	-19.9316	-19.9316	-19.9316	-19.9316	3.30283	1.19766	2.02137	2.78794	-19.9316
GC-MS	noradrenaline	amino acids and derivatives	146	25.8009	1.61377	0.0101276	558028	1e-06	0.558028	-19.9316	-19.9316	-19.9316	-19.9316	-19.9316	-19.9316	-19.9316	-0.206036	-19.9316	-0.12428	-0.143243	-0.603172
GC-MS	Chlorogenic Acid	organic acids and derivatives	73	32.9065	1.55367	0.0493402	1.10255e-07	9.06986	1e-06	-19.9316	-19.9316	4.37541	4.15102	3.99078	-19.9316	-19.9316	-19.9316	-19.9316	-19.9316	-19.9316	-19.9316
GC-MS	asparagine	amino acids and derivatives	231	19.5731	1.54509	0.0295822	4.01521	13.0709	52.4822	5.08379	5.43497	0.323427	-19.9316	-19.9316	-19.9316	5.76693	7.15703	4.70231	4.46388	5.51774	4.57325
GC-MS	Itaconic acid	organic acids and derivatives	193	40.7364	1.54229	0.0139686	12.3947	0.0442339	0.548268	-19.9316	-1.91377	-19.9316	-19.9316	-19.9316	-19.9316	-0.851484	-19.9316	-0.799874	-0.659713	-0.284798	-0.499945
GC-MS	cytidine-monophosphate	nucleosides,nucleotides and analogues	192	45.4575	1.53687	0.0118062	4.18557	0.0154616	0.0647156	-4.69698	-4.20525	-19.9316	-19.9316	-19.9316	-19.9316	-7.06132	-5.93107	-4.40841	-3.12944	-2.98491	-3.70391
GC-MS	22-Ketocholesterol	terpenoids and steroids	204	43.3382	1.51547	0.0295517	6.34111	2.25994	14.3305	-19.9316	-19.9316	-19.9316	2.52028	2.03564	1.89634	2.9124	3.20637	4.56289	4.70269	3.33605	3.24026
GC-MS	adenine	nucleosides,nucleotides and analogues	221	10.9934	1.48892	0.0102101	4.80053e-06	0.208311	1e-06	-2.45891	-19.9316	-0.996448	-1.45503	-2.3076	-19.9316	-19.9316	-19.9316	-19.9316	-19.9316	-19.9316	-19.9316
GC-MS	3-Hydroxypropionic acid	organic acids and derivatives	135	15.3022	1.46462	0.0101496	149514	1e-06	0.149514	-19.9316	-19.9316	-19.9316	-19.9316	-19.9316	-19.9316	-19.9316	-2.68774	-2.08008	-2.26943	-1.74679	-19.9316
GC-MS	Diglycerol	alcohols and glycols	92	16.6213	1.44082	0.0148183	9.60262	0.0153785	0.147674	-3.43806	-19.9316	-19.9316	-19.9316	-19.9316	-19.9316	-2.31695	-2.69649	-19.9316	-3.12554	-2.36111	-2.17227
GC-MS	Behenic acid	organic acids and derivatives	89	7.73504	1.4391	0.0245577	1.74663	0.0737537	0.12882	-1.17619	-19.9316	-19.9316	-19.9316	-19.9316	-19.9316	-19.9316	-2.71364	-2.94679	-2.98361	-2.37218	-2.54627
GC-MS	Lignoceric acid	organic acids and derivatives	219	39.1542	1.43812	0.0101733	1.04934e+06	1e-06	1.04934	-19.9316	-19.9316	-19.9316	-19.9316	-19.9316	-19.9316	0.107242	0.461672	1.43055	0.196947	-19.9316	-19.9316
GC-MS	4-hydroxybutyrate	fatty acids and ester compounds	114	17.0491	1.40898	0.0101326	106738	1e-06	0.106738	-19.9316	-19.9316	-19.9316	-19.9316	-19.9316	-19.9316	-2.43506	-2.53239	-19.9316	-19.9316	-2.65646	-3.01097
GC-MS	oleic acid	fatty acids and ester compounds	141	11.3722	1.399	0.0120733	2.21785	0.113035	0.250695	-1.19838	-19.9316	-19.9316	-19.9316	-2.04428	-19.9316	-1.92943	-1.62591	-2.18178	-2.33515	-1.98421	-2.02148
GC-MS	Mono(2-ethylhexyl)phthalate	unclassified	146	13.9298	1.32893	0.0101206	118016	1e-06	0.118016	-19.9316	-19.9316	-19.9316	-19.9316	-19.9316	-19.9316	-2.54512	-2.55469	-2.40136	-2.49595	-19.9316	-19.9316
GC-MS	10-Hydroxydecanoic acid	organic acids and derivatives	132	10.0111	1.24447	0.0493678	2.49671e+06	1e-06	2.49671	-19.9316	-19.9316	-19.9316	-19.9316	-19.9316	-19.9316	2.67291	-19.9316	-19.9316	-19.9316	2.26625	1.92313
GC-MS	D-Altrose	carbohydrates and derivatives	133	12.9133	1.15477	0.0493348	101820	1e-06	0.10182	-19.9316	-19.9316	-19.9316	-19.9316	-19.9316	-19.9316	-19.9316	-19.9316	-2.27232	-2.23302	-2.38679	-19.9316
GC-MS	linoleic acid	fatty acids and ester compounds	98	9.60173	1.1476	0.04938	233139	1e-06	0.233139	-19.9316	-19.9316	-19.9316	-19.9316	-19.9316	-19.9316	-1.51061	-1.10874	-19.9316	-19.9316	-0.775548	-19.9316
Method	metabolites	Type	mzmed	rtmed	VIP value	p value	Fold change(B2/B1)	average(B1)	average(B2)	B1-1.mzdata	B1-2.mzdata	B1-3.mzdata	B1-4.mzdata	B1-5.mzdata	B1-6.mzdata	B2-1.mzdata	B2-2.mzdata	B2-3.mzdata	B2-4.mzdata	B2-5.mzdata	B2-6.mzdata
LC-MS	LPA(0:0/18:0)	lipids and lipids-like molecules	483.273	10.9829	22.016	5.31292e-05	0.404823	25.4581	10.306	26.3012	28.5538	18.7239	23.6105	26.0359	29.5231	12.0333	11.1053	5.00258	6.22772	12.1083	15.3588
LC-MS	PI(18:3(6Z,9Z,12Z)/0:0)	lipids and lipids-like molecules	593.274	9.20923	16.4577	0.00647659	2.43896	6.13948	14.974	5.93294	5.89665	6.07315	7.56012	5.12567	6.24834	19.9078	18.5194	8.11819	6.42771	15.665	21.2056
LC-MS	PG(16:1(9Z)/0:0)	lipids and lipids-like molecules	481.258	10.7045	15.8377	2.60991e-05	0.239851	10.1313	2.42999	9.80745	12.7303	7.28256	9.37607	9.37745	12.2138	3.79257	4.60237	0.853115	0.702007	1.64807	2.98182
LC-MS	Corchoroside A	flavonoids and derivatives	579.285	10.2972	15.7066	1.72708e-05	2.32138	6.00058	13.9296	6.68144	7.83696	4.7726	5.42288	5.31278	5.97685	15.6743	16.4392	10.7403	12.4096	12.7252	15.5891
LC-MS	Citric acid	organic acids and derivatives	191.02	0.912055	14.334	0.000467549	2.10878	6.73749	14.2079	9.57152	9.43403	2.7308	3.57881	7.5199	7.58989	17.0872	15.7834	14.4482	11.4437	12.3791	14.1057
LC-MS	Gingerglycolipid B	organic oxygen compounds	723.381	9.92057	11.3989	9.83974e-09	2.75208	2.30694	6.34887	2.01912	1.68816	2.7709	2.66267	2.50391	2.19688	6.44017	6.27978	5.91566	5.96432	6.47134	7.02197
LC-MS	Robinetinidol-4alpha-ol	organic oxygen compounds	305.07	4.59625	10.7214	3.52822e-06	2.62815	2.31503	6.08425	2.78419	3.03735	1.60181	1.5307	2.27284	2.66328	6.25936	5.46124	6.77892	5.12079	5.73421	7.15098
LC-MS	Traumatic acid	phytohormones	227.129	6.26515	10.3125	0.00509803	0.188478	4.64538	0.875551	1.7223	3.17271	3.24947	4.38589	7.07808	8.26381	1.67707	0.943888	0.294429	0.283074	0.617885	1.43697
LC-MS	alpha,alpha'-Trehalose 6-palmitate	organic oxygen compounds	561.328	10.915	10.0381	1.02095e-06	4.39667	0.932202	4.09858	0.898993	0.668064	1.39063	1.06532	0.888219	0.681983	3.44132	3.75163	4.55014	5.2617	3.98457	3.60215
LC-MS	L-Phenylalanine	amino acids and derivatives	166.086	1.67935	9.72487	1.5091e-07	19.5644	0.160145	3.13314	0.131687	0.130216	0.1659	0.174232	0.161396	0.197442	3.63388	2.82694	3.02703	2.30494	3.12731	3.87874
LC-MS	Quercetin 3-O-sulfate	flavonoids and derivatives	380.992	5.30657	9.51409	0.000169325	6.08894	0.580875	3.53691	2.09439	0.832442	0.36861	0.174248	0.00766641	0.00788927	2.80683	2.97494	2.87293	3.0543	4.88558	4.62688
LC-MS	L-Tryptophan	amino acids and derivatives	203.082	3.53716	8.62892	1.00229e-05	3.49317	0.967357	3.37915	0.682854	0.958023	0.959233	1.05682	0.924831	1.22238	4.12283	3.82631	2.81844	2.39901	3.1165	3.99178
LC-MS	L-Phenylalanine	amino acids and derivatives	164.071	1.67424	8.41658	1.41992e-07	16.7407	0.141449	2.36795	0.118376	0.118127	0.132658	0.159042	0.145417	0.175073	2.66463	2.06342	2.39408	1.79533	2.31283	2.97743
LC-MS	Dryopteric acid	organic oxygen compounds	347.081	5.73117	7.56164	0.000989683	3.01068	0.996117	2.99899	0.56541	0.603797	1.20472	1.37626	0.976024	1.2505	4.0706	4.08981	1.74296	2.06629	2.60939	3.4149
LC-MS	6-Hydroxydelphinidin 3-rutinoside	flavonoids and derivatives	625.141	4.83815	6.74755	0.000638036	6.73576	0.263105	1.77221	0.957794	0.243689	0.162762	0.192799	0.00960039	0.0119863	1.40545	1.5836	0.87548	1.81635	2.10778	2.84461
LC-MS	1-Linoleoylglycerophosphocholine	lipids and lipids-like molecules	564.33	10.0933	6.62431	3.31793e-05	0.0426816	1.40198	0.0598386	1.02452	1.77088	0.843234	1.14206	1.62503	2.00613	0.0727269	0.0407077	0.0614616	0.052511	0.0633907	0.0682339
LC-MS	L-Tryptophan	amino acids and derivatives	205.097	3.54041	6.56378	1.884e-05	4.06618	0.455859	1.85361	0.302641	0.438402	0.450191	0.503705	0.44604	0.594178	2.31081	2.15006	1.4935	1.2199	1.73085	2.21653
LC-MS	Jubanine A	alkaloids and derivatives	740.371	9.92035	6.42761	2.02445e-09	3.12045	0.604549	1.88647	0.546002	0.436805	0.737653	0.711137	0.641923	0.553777	1.88047	1.87564	1.7356	1.8285	1.94715	2.05143
LC-MS	Umbelliferyl Arachidonate	lipids and lipids-like molecules	447.252	11.4315	6.25993	0.000675701	0.380648	2.09579	0.79776	1.49856	1.60519	1.71987	2.20099	2.93472	2.61543	0.671602	0.407544	1.29375	0.861813	0.705745	0.846106
LC-MS	Orientin 2'',6''-diacetate	flavonoids and derivatives	531.115	5.18924	5.87688	2.48794e-05	9.86788	0.126772	1.25097	0.391875	0.132156	0.0327331	0.0521486	0.0657178	0.0859998	0.704064	1.03298	1.39221	1.73062	1.26384	1.38208
LC-MS	(R)-(-)-2-Phenylglycinol	organic oxygen compounds	120.081	1.67895	5.83318	2.79955e-07	18.6002	0.0608162	1.13119	0.0499769	0.050232	0.0625641	0.0651336	0.0617659	0.0752249	1.31722	1.01746	1.08826	0.820777	1.11229	1.43115
LC-MS	Gravacridonolchlorine	lipids and lipids-like molecules	420.082	6.08503	5.57151	8.75471e-05	6.21431	0.191633	1.19087	0.900829	0.149007	0.0366927	0.0188844	0.0187921	0.025591	0.969175	1.23114	1.07054	1.12878	1.38077	1.36479
LC-MS	Lancerin	flavonoids and derivatives	405.087	5.74755	5.31229	3.27385e-06	2.64127	0.556804	1.47067	0.431294	0.541706	0.649796	0.693824	0.468746	0.555461	1.45601	1.23803	1.23806	1.54371	1.52256	1.82566
LC-MS	Citrusin A	flavonoids and derivatives	583.198	10.9747	5.30497	0.000383056	0.30257	1.28431	0.388595	1.46129	1.61762	0.703966	1.07899	1.33681	1.50722	0.515288	0.412262	0.0805863	0.119999	0.477382	0.726055
LC-MS	Gingerglycolipid B	organic oxygen compounds	677.375	9.9215	5.20957	6.20153e-09	2.85345	0.455139	1.29872	0.397807	0.339023	0.546941	0.536807	0.484339	0.425919	1.30262	1.2841	1.19975	1.23865	1.33494	1.43225
LC-MS	Lactucin	flavonoids and derivatives	321.101	4.61644	5.2003	0.000318023	3.33609	0.386576	1.28965	0.203284	0.213831	0.575397	0.647765	0.309285	0.369893	1.50483	1.7505	1.08717	0.859578	0.958277	1.57755
LC-MS	Kaempferide 3,7-dirhamnoside	flavonoids and derivatives	573.161	7.49371	5.17319	0.000293388	12.3294	0.0789643	0.973583	0.348294	0.0516996	0.0498776	0.0217851	0.000894777	0.00123439	0.555811	0.950343	0.61987	0.859426	1.39784	1.45821
LC-MS	(-)-Jasmonic acid	phytohormones	209.118	6.26455	4.96974	0.00414765	0.19954	1.08482	0.216465	0.413386	0.778733	0.777242	1.02724	1.66551	1.84681	0.398974	0.244076	0.07836	0.075287	0.14662	0.355473
LC-MS	Mepiquat chloride	phytohormones	132.097	1.04332	4.96606	0.000217528	3.78324	0.291796	1.10393	0.228358	0.228568	0.279904	0.362179	0.299329	0.35244	1.49439	1.23166	0.713497	0.659651	1.12425	1.40016
LC-MS	6-Hydroxycyanidin 3-glucoside	flavonoids and derivatives	463.088	5.30521	4.96305	1.14812e-05	5.92977	0.15888	0.942121	0.426633	0.195053	0.175021	0.153452	0.00230304	0.000817347	0.737399	0.711936	0.979727	1.16292	1.06559	0.995158
LC-MS	Catechin-7-methyl ether	flavonoids and derivatives	349.096	5.98842	4.89197	0.000224691	4.76081	0.210173	1.00059	0.129253	0.108581	0.301276	0.322533	0.189818	0.209575	1.17967	1.43159	0.871355	0.60228	0.675744	1.24292
LC-MS	PIP(18:2(9Z,12Z)/20:1(11Z))	lipids and lipids-like molecules	967.551	10.9804	4.88187	6.4578e-05	0.239369	0.986414	0.236117	0.908687	1.00296	0.592112	0.937164	1.13438	1.34318	0.263539	0.258423	0.0762439	0.103302	0.302519	0.412674
LC-MS	Indoleacrylic acid	alkaloids and derivatives	188.071	3.54042	4.74889	1.92909e-05	4.14987	0.232289	0.963968	0.154229	0.222547	0.229655	0.254066	0.228809	0.304428	1.20702	1.1165	0.772802	0.632214	0.900789	1.15448
LC-MS	1-O-Caffeoylquinic acid	alkaloids and derivatives	353.088	4.31856	4.58391	0.000438382	12.0502	0.0637023	0.767628	0.26963	0.0308663	0.028393	0.0466791	0.00390624	0.00273951	0.268331	0.489552	0.910057	0.894007	0.926084	1.11773
LC-MS	PS(18:2(9Z,12Z)/0:0)	lipids and lipids-like molecules	520.268	9.91256	4.54958	0.00117539	0.277923	0.938723	0.260892	1.23849	1.34289	0.462648	0.646277	0.823416	1.11861	0.363978	0.338058	0.0932043	0.119297	0.293502	0.357316
LC-MS	PI(22:6(4Z,7Z,10Z,13Z,16Z,19Z)/0:0)	lipids and lipids-like molecules	625.271	5.09405	4.47277	0.00645067	0.336597	1.05704	0.355798	0.53385	0.935061	0.726854	1.01546	1.37111	1.75993	0.690271	0.41311	0.132495	0.129573	0.234932	0.534408
LC-MS	2-Furoic acid	organic acids and derivatives	111.008	0.817786	4.22142	5.72397e-05	2.91196	0.329596	0.95977	0.44245	0.504114	0.214579	0.275759	0.262396	0.278279	1.21434	1.10557	1.07007	0.80376	0.876343	0.688534
LC-MS	Luteolin 3'-sulfate	flavonoids and derivatives	364.997	5.59477	4.22023	0.000159447	2.12904	0.570964	1.2156	0.500153	0.557808	0.517096	0.40724	0.68594	0.757547	1.27279	1.26654	0.845063	1.04397	1.51417	1.35109
LC-MS	LysoPC(18:3(6Z,9Z,12Z))	lipids and lipids-like molecules	562.315	9.502	4.06319	8.83439e-05	0.0826508	0.58842	0.0486334	0.265077	0.405686	0.640179	0.697554	0.70505	0.816978	0.0550411	0.0312168	0.0407882	0.0306192	0.0678038	0.0663316
LC-MS	1-Hydroxy-3,6,7-trimethoxy-2-(3-methyl-2-butenyl)-8-(3-hydroxy-3-methyl-1E-butenyl)-xanthone	unclassified	499.195	5.30418	3.96591	0.000600412	0.159928	0.611543	0.0978026	0.255307	0.514673	0.497931	0.625562	0.853804	0.921977	0.212233	0.133564	0.0449435	0.0392113	0.0606025	0.0962614
LC-MS	Dihydrozeatin-9-N-glucoside-O-glucoside	glycosides and derivatives	526.214	5.30633	3.9114	0.000652239	0.13259	0.579255	0.0768036	0.22021	0.469121	0.468672	0.617126	0.832392	0.86801	0.178785	0.107402	0.0256853	0.0290508	0.0447454	0.0751534
LC-MS	Luteolin 7-glucuronide-4'-rhamnoside	glycosides and derivatives	607.131	5.44907	3.896	2.46773e-05	6.48027	0.0877484	0.568634	0.239151	0.0988019	0.0899779	0.0872376	0.00750312	0.00381922	0.414493	0.425473	0.598391	0.53441	0.709172	0.729862
LC-MS	Delavaine A	alkaloids and derivatives	713.351	9.92057	3.86693	1.37547e-08	2.35857	0.342276	0.807283	0.303669	0.248742	0.411962	0.402783	0.360719	0.325782	0.825806	0.799709	0.776171	0.778738	0.809042	0.854235
LC-MS	9-hydroperoxy-10E,12,15Z-octadecatrienoic acid	lipids and lipids-like molecules	309.207	8.83095	3.69567	5.68567e-05	2.25566	0.405426	0.914501	0.26498	0.402465	0.292235	0.339421	0.544791	0.58866	0.913465	0.995374	1.08574	0.95739	0.718419	0.816616
LC-MS	Cis-5-Caffeoylquinic acid	alkaloids and derivatives	353.088	3.45047	3.67644	0.0010176	18.7325	0.0258176	0.483629	0.114574	0.0108645	0.0175538	0.00890133	0.00144045	0.00157151	0.123815	0.24275	0.698504	0.576502	0.577618	0.682585
LC-MS	Vernoflexuoside	flavonoids and derivatives	407.172	3.53638	3.64371	8.86763e-05	9.57856	0.0502214	0.481049	0.0198224	0.0469565	0.0506189	0.0599025	0.0437542	0.0802742	0.643663	0.615513	0.331656	0.244646	0.449576	0.60124
LC-MS	dihydrophaseic acid 4-O-beta-D-glucoside	glycosides and derivatives	443.192	3.95535	3.43375	4.15802e-05	3.08184	0.177487	0.546986	0.200767	0.14535	0.190571	0.238088	0.131795	0.158351	0.594809	0.599366	0.552076	0.37745	0.433991	0.724222
LC-MS	MG(18:3(9Z,12Z,15Z)/0:0/0:0)	lipids and lipids-like molecules	397.259	11.8005	3.40434	0.00104499	3.32583	0.15635	0.519993	0.134148	0.0571038	0.227124	0.192747	0.227061	0.0999134	0.367539	0.34181	0.780883	0.706183	0.489783	0.433758
LC-MS	L-Tyrosine	amino acids and derivatives	182.08	0.953277	3.36144	4.01854e-05	11.2838	0.036182	0.408269	0.0253516	0.023816	0.042514	0.0399969	0.0370433	0.0483701	0.441495	0.24752	0.390199	0.315936	0.422874	0.631589
LC-MS	Quercetin	flavonoids and derivatives	301.035	5.30718	3.31002	0.000118248	6.0667	0.0707178	0.429024	0.241469	0.0990351	0.0386675	0.0171806	0.0115905	0.0163642	0.328215	0.366132	0.36142	0.372946	0.590615	0.554818
LC-MS	1-Linoleoylglycerophosphocholine	lipids and lipids-like molecules	520.341	10.1001	3.30023	0.00037536	0.102593	0.381658	0.0391556	0.342889	0.55812	0.169364	0.257254	0.405684	0.556635	0.0705124	0.037602	0.0109143	0.0103879	0.0369759	0.0685407
LC-MS	Isorhamnetin 3-(6''-(E)-sinapoylsophoroside)	flavonoids and derivatives	845.216	5.30299	3.2985	0.000813692	4.81917	0.0997119	0.480528	0.277847	0.161924	0.0689435	0.0454057	0.0186044	0.0255465	0.35493	0.338604	0.340839	0.474608	0.723964	0.650224
LC-MS	Flavonol 3-O-D-xylosylglucoside	flavonoids and derivatives	531.151	6.96131	3.29069	0.00248336	8.20019	0.0516123	0.423231	0.252242	0.017505	0.0239375	0.0117004	0.00118481	0.0031047	0.209633	0.343447	0.438488	0.249407	0.538339	0.760072
LC-MS	1-Naphthyl β-D-glucuronide	glycosides and derivatives	319.086	4.75698	3.28197	0.00204143	2.33186	0.270154	0.629963	0.23419	0.23369	0.329629	0.392305	0.17045	0.260662	0.732358	0.813998	0.509903	0.419411	0.43709	0.86702
LC-MS	Inosine 5'-monophosphate	nucleosides,nucleotides and analogues	393.047	5.76552	3.25367	1.18825e-06	18.1445	0.0199171	0.361385	0.0154061	0.016924	0.0119156	0.0186398	0.0267003	0.0299165	0.271769	0.36888	0.283461	0.333591	0.458345	0.452267
LC-MS	Urolithin A-3-O-glucuronide	glycosides and derivatives	403.067	6.07818	3.19653	0.000297715	8.46726	0.0451554	0.382343	0.232878	0.0256642	0.00665408	0.00292082	0.00221225	0.000603497	0.251345	0.39431	0.26266	0.337646	0.53082	0.517277
LC-MS	PIP(16:0/22:5(4Z,7Z,10Z,13Z,16Z))	lipids and lipids-like molecules	963.519	10.6975	3.01349	0.000128632	0.121747	0.321025	0.0390836	0.295841	0.439003	0.174736	0.280002	0.27928	0.457286	0.0691556	0.0985158	0.00247463	0.0016408	0.0146495	0.0480654
LC-MS	Ikarisoside C	flavonoids and derivatives	823.266	6.48434	2.96499	0.00117213	3.9849	0.105777	0.421512	0.119911	0.128428	0.044375	0.0530338	0.114979	0.173937	0.440669	0.32452	0.205464	0.361548	0.514434	0.682433
LC-MS	13-Dihydrocarminomycin	unclassified	496.165	6.81651	2.90314	0.00470031	3.53241	0.11234	0.396829	0.0905816	0.0768302	0.109419	0.100735	0.130442	0.16603	0.495095	0.57846	0.185994	0.168828	0.356669	0.59593
LC-MS	Palmitoleoyl 3-carbacyclic Phosphatidic Acid	lipids and lipids-like molecules	387.23	11.8051	2.81892	0.000208719	3.2302	0.110831	0.358004	0.0925931	0.0362554	0.167984	0.133517	0.155113	0.0795201	0.285973	0.258919	0.505104	0.437205	0.337433	0.323392
LC-MS	4-(4-Hydroxyphenyl)-2-butanone glucoside	glycosides and derivatives	307.121	4.65914	2.81808	0.00394172	3.1006	0.130853	0.405722	0.0564452	0.0631867	0.206635	0.219969	0.104842	0.134038	0.528342	0.554475	0.270459	0.18589	0.321962	0.573201
LC-MS	L-Tyrosine	amino acids and derivatives	180.066	0.965773	2.79025	4.89858e-05	8.90137	0.0328147	0.292096	0.0153064	0.0181068	0.0385277	0.0483803	0.0360023	0.040565	0.283937	0.159605	0.288775	0.249622	0.329308	0.441331
LC-MS	Ricinoleic Acid methyl ester	lipids and lipids-like molecules	313.275	10.9583	2.77427	2.81301e-05	0.440769	0.431993	0.190409	0.441471	0.471772	0.377219	0.391102	0.419053	0.491342	0.224783	0.202978	0.0960355	0.119469	0.225669	0.273521
LC-MS	Gallocatechin-4beta-ol	flavonoids and derivatives	321.065	5.19155	2.76523	1.5427e-05	3.34061	0.104761	0.349965	0.0845785	0.0727318	0.102946	0.134649	0.102976	0.130683	0.395799	0.373159	0.302779	0.249626	0.322262	0.456165
LC-MS	Lacinilene C	terpenoids and steroids	291.127	5.61758	2.73524	0.00764105	2.69618	0.159115	0.429002	0.0689612	0.092565	0.213808	0.241092	0.143704	0.19456	0.560227	0.649728	0.255532	0.195213	0.353476	0.559837
LC-MS	Marmesin rutinoside	flavonoids and derivatives	599.2	4.26483	2.72479	8.07904e-05	3.27186	0.106325	0.347881	0.0467486	0.043418	0.180236	0.21919	0.07318	0.0751781	0.357358	0.404879	0.324461	0.307145	0.276955	0.41649
LC-MS	Gossypetin 3-O-sulfate	flavonoids and derivatives	378.982	5.29915	2.70661	9.19284e-05	4.84813	0.0635701	0.308196	0.174714	0.0585861	0.0287598	0.016108	0.0433715	0.0598811	0.238212	0.257378	0.265187	0.280901	0.425917	0.38158
LC-MS	PI(18:4(6Z,9Z,12Z,15Z)/0:0)	lipids and lipids-like molecules	593.277	13.6989	2.6968	0.00128508	6.4952	0.0411593	0.267338	0.10915	0.102478	0.0120406	0.00721185	0.0068713	0.00920496	0.315767	0.374788	0.123048	0.131307	0.280271	0.378848
LC-MS	N-Acetylserotonin	amino acids and derivatives	263.105	6.26538	2.64528	0.00397198	0.212098	0.311229	0.0660112	0.11635	0.213661	0.230092	0.307742	0.475433	0.524095	0.109092	0.0599992	0.0687857	0.0322444	0.0417927	0.0841529
LC-MS	Linalool 3,6-oxide primeveroside	flavonoids and derivatives	463.219	5.47308	2.59438	0.00426758	0.468497	0.430987	0.201916	0.368795	0.53976	0.42818	0.479384	0.38085	0.388954	0.399325	0.311189	0.0705943	0.0575011	0.138419	0.234468
LC-MS	N-Phosphotaurocyamine	amino acids and derivatives	292.002	0.685617	2.59247	0.00282436	2.53565	0.157507	0.399382	0.265113	0.202469	0.121854	0.0751782	0.137675	0.142752	0.267237	0.279198	0.594475	0.525277	0.405388	0.324717
LC-MS	MG(18:2(9Z,12Z)/0:0/0:0)	lipids and lipids-like molecules	355.285	10.9053	2.56665	2.63026e-10	3.88611	0.0706669	0.27462	0.0774548	0.056153	0.0949967	0.0690879	0.0689418	0.0573674	0.263567	0.273475	0.257836	0.297857	0.272933	0.28205
LC-MS	MG(0:0/18:2(9Z,12Z)/0:0)	lipids and lipids-like molecules	355.285	9.9238	2.54471	5.1079e-07	3.05119	0.0989336	0.301866	0.0878697	0.0723607	0.128193	0.110937	0.101843	0.0923986	0.314289	0.307718	0.244114	0.271804	0.314942	0.358326
LC-MS	LysoPE(0:0/18:4(6Z,9Z,12Z,15Z))	lipids and lipids-like molecules	518.252	9.31459	2.5391	0.00204341	0.449437	0.368386	0.165566	0.426156	0.486996	0.250889	0.316566	0.326938	0.40277	0.226942	0.221163	0.0580685	0.0652626	0.172602	0.24936
LC-MS	Batrachotoxin	alkaloids and derivatives	539.32	10.9122	2.52069	5.94642e-07	3.14757	0.0913702	0.287594	0.0975045	0.0687561	0.164442	0.0846139	0.0741886	0.058716	0.267891	0.285748	0.300487	0.318168	0.28906	0.264212
LC-MS	Medermycin	unclassified	438.159	6.45144	2.50323	0.00184933	2.85206	0.112735	0.321528	0.0934616	0.10595	0.101872	0.11204	0.120491	0.142598	0.383274	0.438814	0.216561	0.165926	0.270701	0.453894
