# Supplementary material for: Differential response of physiology and metabolic response to drought stress in different sweetpotato cultivars
Source: PLoS One. 2022 Mar 10;17(3):e0264847. doi: 10.1371/journal.pone.0264847 (PMC8912141; doi:10.1371/journal.pone.0264847)
Supplement: S3 Table — (XLSX) [file pone.0264847.s004.xlsx]

## Sheet: Enrich pathways
S3 Table Enrich metabolic pathways of three different grouping
Sample grouping	method	id	label	-lgp-val	p-val	adjusted p-val	in bckgnd	in set	%	Compounds
WZ56 CK vs. DS	LC-MS	ath00592	alpha-Linolenic acid metabolism	2.6968	0.00201	0.0171	40	2	33.3	C08491 C16308
WZ56 CK vs. DS	LC-MS	ath00970	Aminoacyl-tRNA biosynthesis	2.15677	0.00697	0.0237	75	2	33.3	C00123 C00079
WZ56 CK vs. DS	LC-MS	ath01070	Biosynthesis of plant hormones	2.24033	0.00575	0.0237	68	2	33.3	C00079 C08491
WZ56 CK vs. DS	GC-MS	ath00052	Galactose metabolism	2.41005	0.00389	0.0306	41	2	25	C00137 C00089
WZ56 CK vs. DS	LC-MS	ath00966	Glucosinolate biosynthesis	2.16813	0.00679	0.0237	74	2	33.3	C00079 C00123
WZ56 CK vs. DS	GC-MS	ath00030	Pentose phosphate pathway	2.62342	0.00238	0.0306	32	2	25	C00117 C00198
WZ56 CK vs. DS	LC-MS	ath00400	Phenylalanine, tyrosine and tryptophan biosynthesis	3.0381	0.000916	0.0156	27	2	33.3	C00296 C00079
WZ56 CK vs. DS	GC-MS	ath00500	Starch and sucrose metabolism	2.24033	0.00575	0.0306	50	2	25	C01083 C00089
Sample grouping	method	id	label	-lgp-val	p-val	adjusted p-val	in bckgnd	in set	%	Compounds
NZ2 CK vs. DS	LC-MS	ath00360	Phenylalanine metabolism	2.11351	0.0077	0.0257	46	2	20	C00079 C00082
NZ2 CK vs. DS	LC-MS	ath00380	Tryptophan metabolism	1.64207	0.0228	0.0526	81	2	20	C00078 C00978
NZ2 CK vs. DS	LC-MS	ath00400	Phenylalanine, tyrosine and tryptophan biosynthesis	4.27084	5.36e-05	0.000804	27	3	30	C00079 C00078 C00082
NZ2 CK vs. DS	LC-MS	ath00592	alpha-Linolenic acid metabolism	2.2321	0.00586	0.022	40	2	20	C08491 C16308
NZ2 CK vs. DS	LC-MS	ath00940	Phenylpropanoid biosynthesis	1.96257	0.0109	0.0327	55	2	20	C00079 C00082
NZ2 CK vs. DS	LC-MS	ath00966	Glucosinolate biosynthesis	2.95861	0.0011	0.00688	74	3	30	C00078 C00082 C00079
NZ2 CK vs. DS	LC-MS	ath00970	Aminoacyl-tRNA biosynthesis	2.9393	0.00115	0.00688	75	3	30	C00078 C00082 C00079
NZ2 CK vs. DS	GC-MS	ath01040	Biosynthesis of unsaturated fatty acids	4.02549	9.43e-05	0.00198	54	4	25	C08320 C01595 C00712 C08281
NZ2 CK vs. DS	LC-MS	ath01061	Biosynthesis of phenylpropanoids	2.61618	0.00242	0.0121	97	3	30	C00078 C00079 C00158
NZ2 CK vs. DS	LC-MS	ath01063	Biosynthesis of alkaloids derived from shikimate pathway	3.32514	0.000473	0.00473	138	4	40	C00079 C00078 C00158 C00082
NZ2 CK vs. DS	LC-MS	ath01064	Biosynthesis of alkaloids derived from ornithine, lysine and nicotinic acid	1.7986	0.0159	0.0434	67	2	20	C00158 C00079
NZ2 CK vs. DS	LC-MS	ath01065	Biosynthesis of alkaloids derived from histidine and purine	2.34582	0.00451	0.0193	35	2	20	C00130 C00158
NZ2 CK vs. DS	LC-MS	ath01070	Biosynthesis of plant hormones	6.16494	6.84e-07	2.05e-05	68	5	50	C00079 C08491 C00078 C00130 C00158
NZ2 CK vs. DS	LC-MS	ath01100	Metabolic pathways	1.67572	0.0211	0.0526	1455	8	80	C00130 C00389 C00079 C00082 C00078 C00978 C00158 C08491
Sample grouping	method	id	label	-lgp-val	p-val	adjusted p-val	in bckgnd	in set	%	Compounds
WZ56 DS vs. NZ2 DS	GC-MS	ath00061	Fatty acid biosynthesis	1.83268	0.0147	0.0985	49	2	15.4	C01530 C00249
WZ56 DS vs. NZ2 DS	GC-MS	ath00270	Cysteine and methionine metabolism	1.72354	0.0189	0.0985	56	2	15.4	C00073 C00109
WZ56 DS vs. NZ2 DS	LC-MS	ath00592	alpha-Linolenic acid metabolism	2.4318	0.0037	0.0278	40	2	25	C16308 C08491
WZ56 DS vs. NZ2 DS	GC-MS	ath00660	C5-Branched dibasic acid metabolism	2.19179	0.00643	0.0836	32	2	15.4	C01732 C00109
WZ56 DS vs. NZ2 DS	GC-MS	ath01040	Biosynthesis of unsaturated fatty acids	1.75203	0.0177	0.0985	54	2	15.4	C00249 C01530
WZ56 DS vs. NZ2 DS	LC-MS	ath01065	Biosynthesis of alkaloids derived from histidine and purine	2.54668	0.00284	0.0278	35	2	25	C00123 C00130
WZ56 DS vs. NZ2 DS	GC-MS	ath01070	Biosynthesis of plant hormones	1.56384	0.0273	0.118	68	2	15.4	C00805 C00073
WZ56 DS vs. NZ2 DS	LC-MS	ath01070	Biosynthesis of plant hormones	1.97881	0.0105	0.0523	68	2	25	C00130 C08491
