# Supplementary material for: Differential response of physiology and metabolic response to drought stress in different sweetpotato cultivars
Source: PLoS One. 2022 Mar 10;17(3):e0264847. doi: 10.1371/journal.pone.0264847 (PMC8912141; doi:10.1371/journal.pone.0264847)
Supplement: S4 Table — (XLSX) [file pone.0264847.s005.xlsx]

## Sheet: S4-DEMs (WZ56 NZ2 DS )
S4 Table DEMs of WZ56 DS vs. NZ2 DS
Method	Metabolites	Type	Mass	RT(min)	VIP value	p value	Fold change B2-A2	Average(A2)	Average(B2)	A2-1	A2-2	A2-3	A2-4	A2-5	A2-6	B2-1	B2-2	B2-3	B2-4	B2-5	B2-6
GC-MS	palmitic acid	fatty acids and ester compounds	117	28.2661	2.54307	0.000547337	3.90524e-07	2.56066	1e-06	2.41355	1.89571	1.45865	0.949208	0.709936	-19.9316	-19.9316	-19.9316	-19.9316	-19.9316	-19.9316	-19.9316
GC-MS	phenylalanine	amino acids and derivatives	192	18.2274	2.36178	0.0129099	0.61951	175.478	108.711	6.76922	7.24908	7.7004	7.90023	7.65565	7.1613	-19.9316	-19.9316	-19.9316	-19.9316	7.67887	8.80526
GC-MS	Mono(2-ethylhexyl)phthalate	fatty acids and ester compounds	221	10.9934	2.26865	0.000545144	142536	1e-06	0.142536	-19.9316	-19.9316	-19.9316	-19.9316	-19.9316	-19.9316	-19.9316	-2.94098	-3.1042	-2.72138	-1.83332	-2.5026
GC-MS	O-acetylserine	amino acids and derivatives	102	25.0729	2.22273	0.010159	4.90599e+06	1e-06	4.90599	-19.9316	-19.9316	-19.9316	-19.9316	-19.9316	-19.9316	3.0747	2.56539	2.11219	-19.9316	-19.9316	3.4287
GC-MS	stearic acid	fatty acids and ester compounds	117	32.4497	2.14557	0.00504103	0.096472	1.79957	0.173608	1.42282	1.36294	0.637991	0.824947	0.530398	-0.372803	-19.9316	-19.9316	-19.9316	-1.16326	-19.9316	-0.748699
GC-MS	4-hydroxybutyrate	fatty acids and ester compounds	147	9.16942	2.07378	0.0152618	10.0509	0.129555	1.30214	-0.363412	-19.9316	-19.9316	-19.9316	-19.9316	-19.9316	0.810728	0.396452	0.579631	1.29198	-0.323076	-19.9316
GC-MS	2-ketobutyric acid	fatty acids and ester compounds	72	25.3852	1.95107	0.0101215	1.92483e+07	1e-06	19.2483	-19.9316	-19.9316	-19.9316	-19.9316	-19.9316	-19.9316	4.96422	-19.9316	4.80778	4.95069	4.66338	-19.9316
GC-MS	Dodecanol	alcohols and glycols	243	13.6011	1.90194	0.0341496	3.33306	2.89861	9.66124	3.65705	-5.01109	-19.9316	-5.30761	-19.9316	2.23896	4.47778	3.46273	2.72571	2.03061	2.92453	2.6708
GC-MS	DL-Anabasine	alkaloids and derivatives	91	12.6329	1.89346	0.00907105	3.88444	0.066839	0.259632	-19.9316	-19.9316	-19.9316	-19.9316	-2.17861	-2.4728	-1.96899	-2.38925	-2.99495	-2.18704	-1.17429	-1.62889
GC-MS	MALONAMIDE	organic nitrogen compounds	218	13.5884	1.88593	0.0110595	5.41679e-06	0.184611	1e-06	-1.57157	-1.55619	-19.9316	-5.7287	-1.27818	-19.9316	-19.9316	-19.9316	-19.9316	-19.9316	-19.9316	-19.9316
GC-MS	ribose-5-phosphate	carbohydrates and derivatives	73	36.3937	1.86875	0.0121258	0.474902	3.47032	1.64806	1.52676	1.27662	2.33963	2.31816	1.46337	1.43916	2.75177	-19.9316	-19.9316	-19.9316	-19.9316	1.6567
GC-MS	Salicylaldehyde	organic oxygen compounds	119	23.8607	1.86553	0.0255065	0.164431	0.836441	0.137537	-0.806871	-0.392751	0.0740712	0.138984	-0.167896	-0.640714	-19.9316	-1.90331	-19.9316	-19.9316	-1.98664	-1.71045
GC-MS	lysine	amino acids and derivatives	156	25.8186	1.86087	0.0101206	4.00662e-08	24.9587	1e-06	-19.9316	-19.9316	5.29301	5.14468	5.32811	5.12922	-19.9316	-19.9316	-19.9316	-19.9316	-19.9316	-19.9316
GC-MS	noradrenaline	amino acids and derivatives	174	11.5988	1.82261	0.0144574	0.56633	0.130902	0.0741335	-3.30713	-2.94258	-2.08774	-3.2293	-3.15432	-3.32042	-1.76572	-2.73008	-19.9316	-19.9316	-19.9316	-19.9316
GC-MS	2-methylfumarate	fatty acids and ester compounds	97	12.5757	1.78369	0.0493862	1.40387e-05	0.0712316	1e-06	-19.9316	-2.77385	-3.2236	-19.9316	-2.52185	-19.9316	-19.9316	-19.9316	-19.9316	-19.9316	-19.9316	-19.9316
GC-MS	oxalic acid	organic acids and derivatives	72	30.0861	1.77751	0.0104568	2.93663e-07	3.40526	1e-06	0.840849	-19.9316	0.474843	-19.9316	3.92746	1.02525	-19.9316	-19.9316	-19.9316	-19.9316	-19.9316	-19.9316
GC-MS	Lyxose	carbohydrates and derivatives	72	34.8571	1.62738	0.0175653	8.19699	0.250432	2.05279	-19.9316	-19.9316	-19.9316	0.587451	-19.9316	-19.9316	0.890544	-0.769183	2.52905	1.68308	-19.9316	-0.163141
GC-MS	4-Methylbenzyl alcohol	alcohols and glycols	114	17.0491	1.54628	0.0101326	9.3687e-06	0.106738	1e-06	-2.43506	-2.53239	-19.9316	-19.9316	-2.65646	-3.01097	-19.9316	-19.9316	-19.9316	-19.9316	-19.9316	-19.9316
GC-MS	Pipecolinic acid	amino acids and derivatives	156	11.0986	1.50834	0.0101371	3.48725e-06	0.286759	1e-06	-19.9316	-19.9316	-1.39175	-0.848024	-1.15357	-1.58038	-19.9316	-19.9316	-19.9316	-19.9316	-19.9316	-19.9316
GC-MS	salicylic acid	organic acids and derivatives	135	15.3022	1.41312	0.0351084	3.68559	0.123647	0.455712	-19.9316	-19.9316	-2.08008	-2.26943	-1.74679	-19.9316	-0.943105	-1.45083	-1.62102	-1.95455	-0.542862	-0.78877
GC-MS	Chlorogenic Acid	organic acids and derivatives	192	45.4575	1.24571	0.0175561	137.977	0.0647156	8.92928	-7.06132	-5.93107	-4.40841	-3.12944	-2.98491	-3.70391	-3.4631	-3.38546	5.13398	4.08521	-1.34727	-0.138229
GC-MS	valine	amino acids and derivatives	144	8.85237	1.05427	1.05548e-06	6.9374	65.9737	457.685	5.5966	6.48598	6.00989	5.91037	6.27339	5.80427	8.43496	8.52211	8.36878	8.33595	9.04218	9.73391
GC-MS	Isoleucine	amino acids and derivatives	128	10.3638	1.05417	7.45803e-08	6.58569	2.61117	17.1964	1.2086	1.79442	1.48557	1.34047	1.3625	0.987833	3.85482	3.82903	3.7871	3.81463	4.29749	4.75266
GC-MS	methionine	amino acids and derivatives	128	15.5391	1.03174	8.89103e-07	6.00793	4.404	26.459	2.13685	2.84069	1.85771	1.54485	2.09621	2.01595	4.84928	4.69846	4.27716	4.11208	4.90272	5.22377
GC-MS	leucine	amino acids and derivatives	128	9.91533	1.0281	6.22924e-08	6.03524	3.04673	18.3878	1.42427	1.9046	1.6601	1.60752	1.62205	1.35995	4.15396	4.05944	3.74553	3.74413	4.46656	4.75116
GC-MS	ornithine	amino acids and derivatives	142	18.0418	1.00318	0.00316127	9.61551	7.90031	75.9656	2.44061	3.9675	2.54758	2.21912	3.34277	2.50625	4.86587	6.13464	4.10405	3.87745	5.99275	8.02681
GC-MS	Gentiobiose	carbohydrates and derivatives	204	43.3382	1.00063	0.00296291	0.169806	14.3305	2.43341	2.9124	3.20637	4.56289	4.70269	3.33605	3.24026	-2.25956	1.12658	1.40833	1.80877	2.36023	-0.126627
Method	metabolites	Type	mzmed	rtmed	VIP value	p value	Fold change(B2/A2)	average(A2)	average(B2)	A2-1.mzdata	A2-2.mzdata	A2-3.mzdata	A2-4.mzdata	A2-5.mzdata	A2-6.mzdata	B2-1.mzdata	B2-2.mzdata	B2-3.mzdata	B2-4.mzdata	B2-5.mzdata	B2-6.mzdata
LC-MS	PG(18:1(9Z)/0:0)	lipids and lipids-like molecules	555.285	10.8083	19.6104	0.00108795	0.469452	22.9535	10.7756	27.3585	27.9612	14.3542	17.9447	20.7407	29.3617	12.7821	9.03759	11.2623	13.7322	10.3719	7.46739
LC-MS	Quercetin 3-O-sulfate	Flavonoids and derivatives	380.992	5.30657	10.6641	3.74342e-06	0.000181879	3.53691	0.000643288	2.80683	2.97494	2.87293	3.0543	4.88558	4.62688	0.000332399	0.000292077	0.00034862	0.000370282	0.00251635	0
LC-MS	6-Hydroxydelphinidin 3-rutinoside	flavonoids and derivatives	625.141	4.83815	7.35437	9.67136e-05	0.036623	1.77221	0.0649036	1.40545	1.5836	0.87548	1.81635	2.10778	2.84461	0.0236931	0.00876558	0.0634066	0.110858	0.0684635	0.114235
LC-MS	PIP(16:0/20:1(11Z))	lipids and lipids-like molecules	989.532	10.9954	7.2842	0.000142291	2.196	0.0467417	0.102645	0.0443585	0.0559757	0.0277728	0.0362798	0.0711008	0.0449625	0.0956165	0.117936	0.0819317	0.101649	0.12798	0.0907563
LC-MS	13-epi-12-oxo Phytodienoic Acid	phytohormones	291.196	10.377	6.94262	0.00230991	2.86113	0.89073	2.54849	1.49506	1.18966	0.734072	0.25551	0.665126	1.00494	3.05349	2.60966	0.883457	2.60253	2.5755	3.56631
LC-MS	Mepiquat chloride	phytohormones	132.097	1.04332	6.92317	0.00126317	2.37455	1.10393	2.62134	1.49439	1.23166	0.713497	0.659651	1.12425	1.40016	2.36899	2.15033	1.67428	2.62612	3.86315	3.04521
LC-MS	Quercetin 3-(6''''-sinapylsophorotrioside)	flavonoids and derivatives	993.25	4.84429	6.83098	0.00150877	0.060522	0.0638928	0.00386692	0.0446255	0.0536313	0.0319532	0.0495753	0.0778976	0.125674	0	0	0.00248959	0.00601457	0.00492115	0.00977618
LC-MS	Magnoloside C	flavonoids and derivatives	993.314	5.6462	6.7371	0.00128135	4.12247	0.00377041	0.0155434	0.00409927	0.00258396	0.00410359	0.00122033	0.00347695	0.00713834	0.00338175	0.0205359	0.0161081	0.0184513	0.0188459	0.0159373
LC-MS	Conocurvone	unclassified	997.377	4.99412	6.7334	0.0011456	5.8475	0.00110562	0.00646513	0.00110613	0.000781566	0.00121593	0.000605623	0.000701013	0.00222348	0.00497483	0.00429231	0.00628754	0.0120774	0.00619573	0.00496296
LC-MS	Fusicoccin H	terpenoids and steroids	527.286	8.52583	6.58343	5.50137e-05	4.80595	0.347914	1.67206	0.426864	0.422053	0.274378	0.147889	0.339306	0.476995	1.18451	1.51287	1.16681	2.26133	2.1548	1.75203
LC-MS	Butyl 3'-O-butanoyl-4,6,4'-tri-O-(2-methylpropanoyl)-neohesperidoside	flavonoids and derivatives	707.349	8.00314	6.49621	8.67046e-05	4.73027	0.350021	1.6557	0.444084	0.430097	0.24712	0.104293	0.361312	0.513221	1.4205	1.64727	0.834289	2.10961	2.10989	1.81262
LC-MS	1-heptadecanoyl-sn-glycerol 3-phosphate	organic oxygen compounds	423.251	12.4105	6.32517	0.00152439	2.06764	1.26728	2.62029	1.2169	1.20642	1.24171	1.09038	1.31927	1.52903	2.08076	1.8963	2.82237	3.84198	3.02921	2.05112
LC-MS	Luteolin 3'-sulfate	flavonoids and derivatives	364.997	5.59477	6.31509	1.88437e-07	0.000693055	1.2156	0.000842481	1.27279	1.26654	0.845063	1.04397	1.51417	1.35109	0.000465902	0.000273837	0.00166779	0.0011958	0.00110589	0.000345668
LC-MS	1-O-Sinapoyl-β-D-glucose	glycosides and derivatives	385.114	5.1638	6.22645	3.2918e-06	0.336741	1.82905	0.615916	1.85108	1.47214	1.89533	1.73436	1.65351	2.36789	0.751117	0.600548	0.633467	0.652522	0.629905	0.427939
LC-MS	Capsianoside IV	terpenoids and steroids	689.338	8.00323	5.59663	8.96709e-06	4.28994	0.288625	1.23818	0.34201	0.329195	0.187674	0.116335	0.353791	0.402745	1.00084	1.18927	0.909115	1.5356	1.51883	1.27545
LC-MS	Caffeoquinone	quinones and derivatives	223.028	4.65492	5.56301	2.87987e-05	11.469	0.0940793	1.07899	0.112017	0.1158	0.076983	0.0603164	0.0777426	0.121618	0.788923	0.686738	1.29408	1.59415	1.10613	1.00393
LC-MS	Retinylphosphate mannose	flavonoids and derivatives	509.221	5.30282	5.49211	0.000313392	2.82711	0.521646	1.47475	0.69293	0.308334	0.325112	0.361631	0.569648	0.872222	1.20704	1.0313	1.29758	1.96434	1.84873	1.49951
LC-MS	Glabrescione B	flavonoids and derivatives	431.192	4.59294	5.344	0.000313758	65.5791	0.0142118	0.932	0.015386	0.0138993	0.0124705	0.0125538	0.0143665	0.0165949	0.44974	0.48802	1.21362	1.51518	1.07396	0.851484
LC-MS	Traumatic acid	Phytohormones	227.129	6.26515	5.34102	0.00560209	2.05804	0.875551	1.80192	1.67707	0.943888	0.294429	0.283074	0.617885	1.43697	1.84608	1.97301	1.45129	1.91172	2.13246	1.49694
LC-MS	Lactucin	flavonoids and derivatives	321.101	4.61644	5.2953	0.000165069	0.309514	1.28965	0.399166	1.50483	1.7505	1.08717	0.859578	0.958277	1.57755	0.492505	0.373954	0.342196	0.321997	0.452031	0.412311
LC-MS	14-chlorotetracosane-1,15-disulfate	unclassified	609.259	8.1488	5.22789	0.00200341	4.15549	0.284764	1.18333	0.456315	0.340437	0.143911	0.0809954	0.23732	0.449607	0.953863	1.08102	0.534865	1.96996	1.56911	0.991194
LC-MS	Catechin-3'-methyl ether	flavonoids and derivatives	303.09	4.73146	5.20827	2.39701e-05	2.52014	0.55871	1.40803	0.693352	0.649757	0.457644	0.357355	0.474481	0.71967	1.66208	1.20245	1.14937	1.25566	1.70239	1.47623
LC-MS	Lancerin	flavonoids and derivatives	405.087	5.74755	4.82581	6.81864e-05	0.496352	1.47067	0.729971	1.45601	1.23803	1.23806	1.54371	1.52256	1.82566	1.00653	0.753185	0.726488	0.755719	0.659696	0.478214
LC-MS	1-O-Caffeoylquinic acid	alkaloids and derivatives	399.093	4.22108	4.66385	0.00999944	29.1286	0.0290209	0.845336	0.0202105	0.0135949	0.050282	0.0488038	0.0209306	0.0203034	0.213216	0.367333	1.50181	1.75211	0.668896	0.568646
LC-MS	dihydrophaseic acid 4-O-beta-D-glucoside	glycosides and derivatives	443.192	3.95535	4.45506	0.00521415	2.33553	0.546986	1.2775	0.594809	0.599366	0.552076	0.37745	0.433991	0.724222	0.896565	0.765854	1.74564	1.98114	1.25588	1.01994
LC-MS	Bouillonamide B	organic nitrogen compounds	608.292	8.52784	4.29691	0.000113025	6.4086	0.105068	0.673337	0.157203	0.13641	0.0594388	0.0236225	0.0855273	0.168205	0.506144	0.603281	0.373903	0.919094	0.910538	0.727059
LC-MS	Gravacridonolchlorine	lipids and lipids-like molecules	420.082	6.08503	4.286	0.000250226	0.484434	1.19087	0.576896	0.969175	1.23114	1.07054	1.12878	1.38077	1.36479	0.579985	0.417767	0.391637	0.431013	0.689201	0.951774
LC-MS	Ganoderic acid H	terpenoids and steroids	571.288	10.2591	4.07842	0.000300959	2.26231	0.420395	0.951064	0.558254	0.54031	0.229259	0.153134	0.451368	0.590044	1.17019	0.956426	0.878239	0.775871	1.0936	0.832059
LC-MS	13-hydroperoxy-9,11E,15Z-octadecatrienoic acid	lipids and lipids-like molecules	309.207	10.3458	3.96855	0.00986424	2.08104	0.542971	1.12994	0.813216	0.700284	0.543656	0.206477	0.4139	0.58029	1.3138	1.14794	0.437583	1.1181	1.10275	1.65949
LC-MS	Caffeic acid 3-glucoside	glycosides and derivatives	323.08	5.40941	3.96647	0.000173362	4.26849	0.161187	0.688025	0.184327	0.186456	0.132414	0.107305	0.132633	0.223987	0.511511	0.396102	0.948492	0.919345	0.678184	0.674513
LC-MS	Nocardicin C	alkaloids and derivatives	467.159	3.90826	3.82829	0.00355661	3.28333	0.220499	0.723969	0.268158	0.28193	0.21699	0.15575	0.161106	0.239056	0.380198	0.380356	1.00015	1.16171	0.786308	0.635098
LC-MS	Isorhamnetin 3-(6''-(E)-sinapoylsophoroside)	flavonoids and derivatives	845.216	5.30299	3.78591	5.56746e-05	0.0354321	0.480528	0.0170261	0.35493	0.338604	0.340839	0.474608	0.723964	0.650224	0.00166267	0.0005855	0.00458079	0.0356367	0.0290636	0.0306274
LC-MS	Aralionine A	amino acids and derivatives	581.273	8.5292	3.75668	8.78396e-05	5.62739	0.0937973	0.527834	0.134976	0.118443	0.0642325	0.0276546	0.0817595	0.135718	0.409974	0.485785	0.296161	0.714288	0.69087	0.569925
LC-MS	Piceatannol 3,4'-diglucoside	glycosides and derivatives	567.176	5.57687	3.71195	2.21771e-05	6.79984	0.0726896	0.494278	0.0708337	0.0903853	0.0718508	0.0447861	0.056776	0.101506	0.37142	0.313237	0.445202	0.585618	0.651314	0.598875
LC-MS	Quercetin	Flavonoids and derivatives	301.035	5.30718	3.71104	3.11989e-06	0.0020344	0.429024	0.000872805	0.328215	0.366132	0.36142	0.372946	0.590615	0.554818	0	0.00070321	0.00072271	0.00244114	0.000828721	0.000541042
LC-MS	1-Naphthyl β-D-glucuronide	glycosides and derivatives	319.086	4.75698	3.69166	0.000366947	0.314611	0.629963	0.198193	0.732358	0.813998	0.509903	0.419411	0.43709	0.86702	0.23928	0.174508	0.174957	0.159225	0.229888	0.211302
LC-MS	Acetylcaranine	alkaloids and derivatives	312.123	6.31627	3.6219	0.00296032	16.1289	0.0297545	0.479907	0.0274732	0.0194671	0.0568715	0.0146616	0.0307742	0.0292792	0.11221	0.226766	0.813447	0.775261	0.456153	0.495609
LC-MS	Gancaonin D	flavonoids and derivatives	383.119	0.692956	3.58941	0.000907028	0.145028	0.526388	0.0763411	0.264587	0.230159	0.819869	0.588098	0.64721	0.608407	0.171537	0.0705456	0.0195216	0.0473862	0.0644653	0.084591
LC-MS	8-Caffeoyl-3,4-dihydro-5,7-dihydroxy-4-phenylcoumarin	phenylpropanoids and polyketides	417.104	4.08745	3.58227	0.000359272	8.0406	0.0583968	0.469545	0.0379291	0.0257463	0.130944	0.0435189	0.0432743	0.0689681	0.246236	0.227113	0.649824	0.533245	0.630566	0.53029
LC-MS	Luteolin 7-glucuronide-4'-rhamnoside	flavonoids and derivatives	607.131	5.44907	3.51261	0.000219827	0.30275	0.568634	0.172154	0.414493	0.425473	0.598391	0.53441	0.709172	0.729862	0.0659042	0.043635	0.230012	0.331387	0.16863	0.193352
LC-MS	PG(17:2(9Z,12Z)/22:4(7Z,10Z,13Z,16Z))	lipids and lipids-like molecules	807.525	10.1946	3.5114	3.48634e-05	2.75401	0.215428	0.59329	0.287814	0.287134	0.134812	0.101089	0.192254	0.289463	0.701905	0.596547	0.45711	0.61779	0.691131	0.495254
LC-MS	Lyciumoside VIII	flavonoids and derivatives	691.354	7.77229	3.44845	7.0401e-05	3.85121	0.12923	0.497693	0.151673	0.142882	0.0825306	0.0569841	0.14445	0.196861	0.402262	0.407507	0.414322	0.694556	0.629789	0.437721
LC-MS	Asteriidoside L	terpenoids and steroids	743.325	8.00256	3.42578	9.90391e-05	4.9407	0.0919195	0.454146	0.117218	0.112854	0.0626271	0.0233443	0.0980179	0.137455	0.381657	0.439735	0.231957	0.575013	0.602527	0.493989
LC-MS	Daphnoline	organic nitrogen compounds	625.264	7.90886	3.30005	0.00113035	4.94469	0.0886668	0.43843	0.149952	0.0854005	0.0388218	0.0176572	0.077682	0.162487	0.353968	0.449347	0.143533	0.625443	0.62438	0.43391
LC-MS	Pentacarboxyl porphyrinogen III	unclassified	745.272	6.62443	3.28685	0.00713841	7.24827	0.0593487	0.430175	0.0738912	0.0888152	0.051924	0.0367273	0.0445218	0.0602128	0.110147	0.0890095	0.743803	0.595227	0.538949	0.503915
LC-MS	L-Leucine	amino acids and derivatives	130.087	1.04942	3.27523	0.00104413	2.99642	0.170637	0.511301	0.233132	0.186523	0.114763	0.115216	0.174249	0.199938	0.410814	0.387849	0.309697	0.535332	0.779646	0.644468
LC-MS	1-O-E-Cinnamoyl-(6-arabinosylglucose)	organic oxygen compounds	441.143	5.18392	3.26518	1.02178e-05	0.0987141	0.372374	0.0367585	0.337618	0.266461	0.406828	0.268811	0.433244	0.521282	0.0262254	0.0193957	0.0552237	0.0445926	0.030976	0.0441378
LC-MS	pravastatin dihydrodiol	unclassified	457.244	6.34289	3.23967	9.41065e-05	5.34107	0.0765714	0.408973	0.0298774	0.0285987	0.148762	0.0984593	0.0847629	0.0689678	0.253831	0.294652	0.53414	0.545852	0.44998	0.375381
LC-MS	Ptilosaponoside B	flavonoids and derivatives	621.254	6.8858	3.19258	0.00274994	13.7837	0.0279723	0.38556	0.0388435	0.024578	0.0294124	0.0204648	0.0305484	0.0239866	0.14446	0.121834	0.650058	0.497035	0.332013	0.567962
LC-MS	L-Oleandrosyl-oleandolide	terpenoids and steroids	575.307	8.28231	3.16053	3.29493e-05	2.9996	0.153932	0.461734	0.21529	0.193179	0.0868369	0.0533474	0.145263	0.229675	0.453201	0.430554	0.399318	0.549703	0.563325	0.374301
LC-MS	methyl 9,12-dihydroxy-13-oxo-10-octadecenoate	lipids and lipids-like molecules	387.238	8.21468	3.13783	0.00910854	2.17285	0.273152	0.593517	0.426323	0.385523	0.0864809	0.070432	0.23612	0.43403	0.898609	0.585593	0.410992	0.58161	0.653972	0.430326
LC-MS	Lacinilene C	terpenoids and steroids	291.127	5.61758	3.10748	0.00219301	0.274576	0.429002	0.117794	0.560227	0.649728	0.255532	0.195213	0.353476	0.559837	0.133146	0.122384	0.109303	0.112183	0.123203	0.106544
LC-MS	13-Oxo-9,11-tridecadienoic acid	lipids and lipids-like molecules	223.134	8.40332	3.09621	0.000949919	2.50898	0.196393	0.492746	0.328444	0.250914	0.0844896	0.0658079	0.1702	0.278503	0.61503	0.563076	0.325552	0.462596	0.587925	0.402298
LC-MS	Hyaluronic acid	organic oxygen compounds	470.149	6.52541	3.09036	3.27377e-06	6.71614	0.0549806	0.369257	0.0733982	0.0690561	0.0356705	0.023842	0.0455154	0.0824013	0.386083	0.28901	0.472229	0.452731	0.316295	0.299197
LC-MS	Gossypetin 3-O-sulfate	flavonoids and derivatives	378.982	5.29915	3.05231	3.27491e-06	0.0558366	0.308196	0.0172086	0.238212	0.257378	0.265187	0.280901	0.425917	0.38158	0.0317252	0.02648	0.0121916	0.00923988	0.0142736	0.00934142
LC-MS	7-Prenyloxy-3'-hydroxy-4'-methoxyisoflavone	flavonoids and derivatives	351.13	4.71807	3.03244	0.000705705	6.12007	0.0624691	0.382315	0.0471763	0.0506356	0.0976289	0.05783	0.0585532	0.0629908	0.222307	0.274066	0.591305	0.581309	0.324248	0.300657
LC-MS	Acrimarine J	organic nitrogen compounds	640.214	6.29472	3.0189	0.00499568	2.10544	0.266351	0.560788	0.363111	0.351513	0.20231	0.135139	0.217825	0.328209	0.430074	0.326202	0.564116	0.608426	0.849852	0.586055
LC-MS	Berberine chloride	alkaloids and derivatives	416.083	4.2078	2.96385	0.00849663	4.33666	0.086016	0.373023	0.0286525	0.0394189	0.215532	0.0958773	0.0458009	0.0908146	0.112444	0.132156	0.515755	0.548708	0.381223	0.54785
LC-MS	Stearidonic Acid methyl ester	lipids and lipids-like molecules	291.232	11.6954	2.95164	0.00200257	2.06636	0.254371	0.525622	0.383606	0.333554	0.119668	0.0825964	0.245424	0.361376	0.614995	0.54498	0.390244	0.528431	0.636208	0.438875
LC-MS	Butyl 3'-O-butanoyl-4,6,4'-tri-O-(2-methylpropanoyl)-neohesperidoside	flavonoids and derivatives	707.348	7.1628	2.92328	3.27695e-05	3.00046	0.132583	0.397811	0.15737	0.17379	0.081754	0.0544615	0.141495	0.18663	0.40181	0.384233	0.301394	0.510243	0.447752	0.341438
LC-MS	1α,21-dihydroxy-20-oxo-22,23,24,25,26,27-hexanorvitamin D3	unclassified	347.22	10.6234	2.89436	0.000123662	2.50369	0.170193	0.42611	0.243546	0.208086	0.102271	0.0706007	0.187073	0.209581	0.503468	0.485287	0.311563	0.395186	0.489303	0.371853
LC-MS	Icariside B8	flavonoids and derivatives	433.206	4.98564	2.89065	0.000394562	3.54321	0.107358	0.380391	0.0501522	0.050017	0.183326	0.158317	0.157407	0.0449261	0.314611	0.249301	0.461868	0.550008	0.389438	0.317119
LC-MS	1-Hydroxy-3,6,7-trimethoxy-2-(3-methyl-2-butenyl)-8-(3-hydroxy-3-methyl-1E-butenyl)-xanthone	organic oxygen compounds	499.195	5.30418	2.88313	1.75397e-05	3.59489	0.0978026	0.35159	0.212233	0.133564	0.0449435	0.0392113	0.0606025	0.0962614	0.385838	0.402099	0.288557	0.361359	0.373323	0.298362
LC-MS	Broussoflavonol C	Flavonoids and derivatives	505.229	6.77891	2.88303	2.74918e-05	3.27247	0.111674	0.36545	0.150812	0.152216	0.0571646	0.0470852	0.108076	0.154691	0.334467	0.385113	0.292458	0.403012	0.476485	0.301166
LC-MS	(R)-Rutaretin 1'-(6''-sinapoylglucoside)	flavonoids and derivatives	611.177	6.44523	2.87491	0.00919148	2.62631	0.161634	0.4245	0.128422	0.133225	0.175212	0.121081	0.210108	0.201754	0.207696	0.22477	0.337584	0.547425	0.686879	0.542644
LC-MS	Dihydroferulic acid 4-O-glucuronide	organic oxygen compounds	371.098	4.94831	2.85684	1.77289e-05	2.21013	0.210664	0.465594	0.169143	0.151057	0.330119	0.182082	0.202241	0.229343	0.418209	0.402315	0.481642	0.506964	0.531248	0.453188
LC-MS	beta-D-Glucopyranosyl-11-hydroxyjasmonic acid	organic oxygen compounds	387.166	4.44234	2.85514	0.00328133	2.1063	0.268024	0.564538	0.227959	0.21858	0.326415	0.274424	0.262952	0.297815	0.864745	0.603838	0.589586	0.587647	0.407932	0.333478
LC-MS	4-(4-Hydroxyphenyl)-2-butanone glucoside	Flavonoids and derivatives	307.121	4.65914	2.80412	0.00440397	0.3712	0.405722	0.150604	0.528342	0.554475	0.270459	0.18589	0.321962	0.573201	0.144882	0.111319	0.170971	0.213528	0.145422	0.117502
LC-MS	Artonol C	unclassified	481.172	6.24779	2.80133	3.6344e-05	2.25972	0.190876	0.431326	0.252359	0.202707	0.140144	0.117005	0.188163	0.244877	0.416516	0.417556	0.376769	0.486097	0.527823	0.363194
LC-MS	Caloxanthin sulfate	terpenoids and steroids	709.364	8.34135	2.7685	0.000912188	5.71997	0.0525156	0.300387	0.0760396	0.0439734	0.0306435	0.0180645	0.050319	0.0960533	0.260786	0.357849	0.0868073	0.30808	0.474837	0.313965
LC-MS	N-Phosphotaurocyamine	amino acids and derivatives	292.002	0.685617	2.73833	0.00112246	0.374084	0.399382	0.149402	0.267237	0.279198	0.594475	0.525277	0.405388	0.324717	0.159206	0.133394	0.16342	0.139525	0.153363	0.147505
LC-MS	Dihydrozeatin-9-N-glucoside-O-glucoside	glycosides and derivatives	526.214	5.30633	2.73373	0.000157903	3.99748	0.0768036	0.30702	0.178785	0.107402	0.0256853	0.0290508	0.0447454	0.0751534	0.352377	0.40426	0.217615	0.314707	0.337865	0.2153
LC-MS	Tamarixetin 3-O-sulfate	Flavonoids and derivatives	395.008	5.69905	2.72731	2.54592e-06	0.034413	0.235773	0.00811365	0.24661	0.21815	0.173364	0.179313	0.275241	0.321958	0.000312549	0.000334397	0.000330311	0.0240772	0.0236274	0
LC-MS	(-)-Jasmonic acid	phytohormones	209.118	6.26455	2.71985	0.00338888	2.10707	0.216465	0.456107	0.398974	0.244076	0.07836	0.075287	0.14662	0.355473	0.460042	0.506356	0.380484	0.470957	0.538323	0.380479
LC-MS	Glabrescione B	Flavonoids and derivatives	449.195	5.34116	2.70679	0.00202681	3.56805	0.093166	0.332421	0.110305	0.107485	0.0662729	0.0777996	0.113433	0.0837008	0.178061	0.157191	0.414565	0.51415	0.396874	0.333685
LC-MS	Glucoheptonic acid	organic oxygen compounds	207.051	0.685614	2.70028	0.00232545	0.247519	0.337966	0.0836531	0.329013	0.197654	0.283012	0.207836	0.465836	0.544444	0.19147	0.126177	0.0289752	0.0420823	0.0561637	0.0570506
LC-MS	Marmesin rutinoside	Flavonoids and derivatives	599.2	4.26483	2.68695	5.42072e-06	0.359136	0.347881	0.124937	0.357358	0.404879	0.324461	0.307145	0.276955	0.41649	0.106501	0.100535	0.161183	0.162629	0.11695	0.101823
LC-MS	Sophoraisoflavanone C	Flavonoids and derivatives	475.254	5.40043	2.68506	0.000486296	4.50774	0.0686312	0.309372	0.0843799	0.0625641	0.0837838	0.0500547	0.039673	0.0913319	0.175807	0.204315	0.438095	0.443879	0.325709	0.268426
LC-MS	L-Oleandrosyl-oleandolide	terpenoids and steroids	529.301	8.28335	2.68342	3.67882e-05	3.1174	0.104972	0.32724	0.138247	0.13155	0.0592327	0.0403121	0.101491	0.158999	0.307991	0.304443	0.276875	0.404629	0.404138	0.265363
LC-MS	PI(18:4(6Z,9Z,12Z,15Z)/0:0)	lipids and lipids-like molecules	593.277	13.6989	2.6762	0.000792364	0.166122	0.267338	0.0444109	0.315767	0.374788	0.123048	0.131307	0.280271	0.378848	0.0572336	0.028461	0.0392389	0.0541783	0.0452185	0.042135
LC-MS	Hordatine B glucoside	alkaloids and derivatives	723.343	7.44456	2.65937	3.34347e-05	3.11003	0.103741	0.322636	0.113216	0.112666	0.0675356	0.0446034	0.129586	0.154836	0.302963	0.276746	0.286085	0.375705	0.426243	0.268073
LC-MS	13-Dihydrocarminomycin	unclassified	514.175	6.36089	2.65416	0.00197408	6.97095	0.0393642	0.274406	0.0562837	0.0662503	0.0114048	0.0076012	0.0345313	0.0601141	0.116627	0.118951	0.375338	0.456424	0.294701	0.284396
LC-MS	Urolithin A-3-O-glucuronide	glycosides and derivatives	403.067	6.07818	2.64101	0.0028065	0.357464	0.382343	0.136674	0.251345	0.39431	0.26266	0.337646	0.53082	0.517277	0.111872	0.0792425	0.0746582	0.0874974	0.148865	0.317907
LC-MS	Oleoside dimethyl ester	lipids and lipids-like molecules	399.13	5.41431	2.62121	0.000257806	0.232268	0.302876	0.0703484	0.273346	0.203359	0.384082	0.212147	0.277989	0.466335	0.0849373	0.0718446	0.0707003	0.0705959	0.0696011	0.0544113
LC-MS	(2R,4R)-2-phenylthiazolidine-4-carboxylic acid	organic nitrogen compounds	254.051	0.693421	2.60394	0.000160154	0.429481	0.404888	0.173892	0.304903	0.298062	0.517631	0.414145	0.457251	0.437334	0.234236	0.172219	0.112564	0.147575	0.179681	0.197074
LC-MS	Shikonin	quinones and derivatives	287.096	5.74803	2.58187	1.62889e-06	3.91652	0.0710475	0.278259	0.0841183	0.0703867	0.0816586	0.0521304	0.064315	0.0736762	0.26181	0.2115	0.311719	0.33332	0.316609	0.234595
LC-MS	Inosine 5'-monophosphate	nucleosides,nucleotides and analogues	393.047	5.76552	2.56332	0.0042188	0.381805	0.361385	0.137979	0.271769	0.36888	0.283461	0.333591	0.458345	0.452267	0.0193589	0.0149763	0.110303	0.13179	0.20578	0.345666
LC-MS	2-Methylcitrate	lipids and lipids-like molecules	205.035	0.981342	2.55284	3.18691e-05	2.58051	0.129703	0.334701	0.106471	0.0929	0.158785	0.111717	0.14109	0.167256	0.277756	0.251369	0.359508	0.421612	0.375867	0.322091
LC-MS	Quercetin 7-(6''-galloylglucoside)	Flavonoids and derivatives	661.118	4.83941	2.54188	3.49749e-05	0.0375145	0.2106	0.00790056	0.163406	0.184561	0.117989	0.225521	0.258236	0.313889	0.00204563	0.00192414	0.0072996	0.0163688	0.00822413	0.011541
LC-MS	p-Coumaroyl vitisin A	phenylpropanoids and polyketides	688.136	4.83783	2.52647	1.44308e-05	0.038378	0.207558	0.00796567	0.171596	0.176826	0.117585	0.243854	0.252572	0.282915	0.0026149	0	0.00587964	0.0149518	0.00843529	0.0159124
LC-MS	4-O-beta-D-Glucosyl-sinapate	Flavonoids and derivatives	385.114	4.81502	2.50862	5.28533e-06	0.361639	0.308352	0.111512	0.321582	0.25426	0.31368	0.283477	0.272552	0.404563	0.128604	0.101249	0.116081	0.1115	0.119712	0.0919288
