# Supplementary material for: Differential response of physiology and metabolic response to drought stress in different sweetpotato cultivars
Source: PLoS One. 2022 Mar 10;17(3):e0264847. doi: 10.1371/journal.pone.0264847 (PMC8912141; doi:10.1371/journal.pone.0264847)
Supplement: S5 Table — (XLS) [file pone.0264847.s006.xls]

## Sheet: 1140 proteins 
S5 Table 1140 proteins with different protein abundances
NO.	Unused	Cov.%	Accession	Protein Name	Peptides(95%)	119:117	PVal 119:117	121:117	PVal 121:117	119:118	PVal 119:118	121:118	PVal 121:118	D-C	119:115	PVal 119:115	121:115	PVal 121:115	119:116	PVal 119:116	121:116	PVal 121:116	D-B	117:113	PVal 117:113	118:113	PVal 118:113	117:114	PVal 117:114	118:114	PVal 118:114	C-A
1	92.79	80.7	gi|772657564	ribulose 1,5-bisphosphate carboxylase/oxygenase large subunit (chloroplast) [Ipomoea batatas]	207	0.2466	0.1385	0.5152	0.0237	0.2805	0.1226	0.6081	0.0618	0.4126	3.4674	0.7947	6.7298	0.0553	1.3305	0.6163	2.5823	0.1331	3.5275	6.4863	0.0181	5.7016	0.0273	12.0226	0.1788	10.2802	0.2034	8.62268
2	74.55	83.3	gi|772657563	ATP synthase CF1 beta subunit (chloroplast) [Ipomoea batatas]	272	0.863	0.5527	0.9638	0.7027	0.912	0.813	1.028	0.4724	0.9417	0.8241	0.4338	0.929	0.8763	1.0666	0.5792	1.2023	0.2131	1.0055	1.2706	0.3369	1.1912	0.5008	1.1272	0.5536	1.0666	0.8141	1.1639
3	57.41	71.5	gi|302584050	chloroplast LHCII type I chlorophyll a-b binding precursor protein, partial [Ipomoea nil]	211	3.7325	0.4299	2.5823	0.3057	8.9536	0.3206	5.9704	0.2327	5.3097	1.0666	0.6981	0.863	0.4936	0.7244	0.8595	0.5649	0.8724	0.804725	0.2089	0.1889	0.1	0.1493	0.2489	0.2088	0.1138	0.1636	0.1679
4	54.55	36.7	gi|966873208	putative photosystem II CP43 chlorophyll apoprotein-like [Solanum chacoense]	305	4.0179	0.4382	5.4954	0.4968	5.3456	0.7765	3.767	0.8987	4.65648	0.5916	0.39	0.5105	0.3505	6.368	0.3801	8.6298	0.4258	4.02497	1.3183	0.4019	0.7798	0.6957	0.1159	0.2891	0.1406	0.4425	0.58865
6	52.52	56.2	gi|772657541	ATP synthase CF1 alpha subunit (chloroplast) [Ipomoea batatas]	171	1.5704	0.6674	0.9727	0.8178	1.3183	0.9791	0.8318	0.8062	1.1733	3.5975	0.3496	2.1478	0.4052	3.2509	0.4968	1.9055	0.5991	2.72542	1	0.9382	1.2589	0.6992	0.7798	0.8389	1.0471	0.7857	1.02145
7	50.2	41.3	gi|916440343	photosystem II 47 kDa protein (plastid) [Ipomoea leptophylla]	207	1.5996	0.3933	2.0512	0.0487	1.888	0.4585	2.421	0.1394	1.98995	0.9376	0.7792	1.2474	0.2945	0.6855	0.8868	0.8954	0.4078	0.941475	0.2831	0.0016	0.2489	0.0063	0.3342	0.0074	0.2858	0.0228	0.288
8	48.78	87.2	gi|604320	sporamin precursor [Ipomoea batatas]	193	0.912	0.916	0.3631	0.184	0.5702	0.2686	0.2333	0.0204	0.51965	2.7542	0.1697	1.1695	0.9426	8.5507	0.2531	5.445	0.3082	4.47985	7.0469	0.3285	11.9124	0.2609	11.1686	0.212	18.3654	0.1682	12.1233
9	47.48	71.1	gi|407911678	chloroplast ribulose bisphosphate carboxylase/oxygenase activase small isoform c [Ipomoea batatas]	76	0.3802	0.0011	0.1995	0.0002	0.4055	0.0031	0.2168	0.0004	0.3005	1	0.3048	0.5445	0.0342	1.1272	0.2984	0.6081	0.0671	0.81995	1.9588	0.0484	1.8365	0.1017	1.9588	0.0112	1.8197	0.0352	1.89345
10	44.11	71.4	gi|62287140	RecName: Full=Polyphenol oxidase I, chloroplastic; Short=PPO-I; AltName: Full=Catechol oxidase I	47	1.1695	0.3886	1.2706	0.5442	1.3932	0.069	1.4588	0.1508	1.32303	0.2051	0	0.2109	0	0.2014	0	0.2089	0.0001	0.206575	1.7061	0.2708	1.4997	0.2905	2.355	0.2102	2.0893	0.3016	1.91253
11	44.06	61.3	gi|772657569	cytochrome f (chloroplast) [Ipomoea batatas]	52	0.9204	0.8859	0.9462	0.8379	0.9817	0.7519	0.9727	0.8501	0.95525	4.6559	0	4.1305	0.0005	2.2699	0.0001	2.1878	0.0034	3.31102	0.6081	0.0033	0.5702	0.001	0.7727	0.0148	0.6918	0.0014	0.6607
12	43.38	70.6	gi|384038819	chloroplast PsbO4 precursor [Nicotiana benthamiana]	125	0.9817	0.9998	1.2942	0.555	0.9638	0.9506	1.2823	0.5853	1.1305	0.7727	0.6504	1.0186	0.8571	0.6918	0.5395	0.9204	0.9727	0.850875	0.5916	0.3969	0.6026	0.4145	0.6194	0.3908	0.6252	0.4079	0.6097
13	42.15	49.9	gi|966866938	putative vacuolar H+-ATPase A1 subunit isoform-like [Solanum chacoense]	30	0.5808	0.3434	0.7047	0.4586	0.6368	0.4218	0.7727	0.5902	0.67375	0.8166	0.7393	1	0.9383	0.9462	0.7131	1.1482	0.9699	0.97775	1.4191	0.4241	1.2823	0.5393	1.9231	0.3196	1.7539	0.3879	1.5946
14	40.6	44.8	gi|698581544	PREDICTED: heat shock cognate 70 kDa protein 2-like [Nicotiana sylvestris]	27	0.929	0.4579	0.9036	0.4451	0.8954	0.5486	0.863	0.5332	0.89775	0.879	0.5389	0.8472	0.5238	0.929	0.8934	0.8954	0.8719	0.88765	0.9638	0.5911	1	0.7049	0.9462	0.6676	0.9908	0.7915	0.9752
15	39.63	52	gi|697101290	PREDICTED: ATP-dependent zinc metalloprotease FTSH 2, chloroplastic [Nicotiana tomentosiformis]	40	0.8318	0.7582	0.5248	0.2838	0.8091	0.7417	0.4966	0.276	0.665575	1.5996	0.7315	1.1272	0.6182	0.9376	0.796	0.6138	0.3021	1.06955	0.6792	0.3797	0.7112	0.3901	0.955	0.6981	0.9908	0.7141	0.83405
16	38.15	57	gi|698533810	PREDICTED: phosphoglycerate kinase, chloroplastic [Nicotiana sylvestris]	59	0.3664	0.5095	0.631	0.7978	0.6427	0.9085	1.1695	0.7064	0.7024	0.4966	0.7143	0.863	0.8989	0.631	0.8795	1.1588	0.7307	0.78735	3.1046	0.4296	1.7219	0.7446	6.1376	0.3667	3.767	0.6053	3.68277
17	37.84	53.8	gi|698450067	PREDICTED: stromal 70 kDa heat shock-related protein, chloroplastic [Nicotiana sylvestris]	39	0.3436	0.0192	0.4207	0.0023	0.3436	0.0107	0.4285	0.0008	0.3841	0.3837	0.0156	0.4742	0.0109	0.3162	0.0021	0.3767	0.0004	0.3877	0.7379	0.4565	0.7178	0.3167	0.7656	0.3295	0.7516	0.2202	0.743225
18	36.77	64.5	gi|132449587	monodehydroascorbate reductase [Ipomoea batatas]	23	1.4588	0.1282	0.5395	0.3655	1.3428	0.6767	0.5058	0.0496	0.961725	1.0375	0.2888	0.3908	0.2871	0.8395	0.8249	0.3133	0.0808	0.645275	0.7178	0.1848	0.787	0.8467	0.8551	0.7013	0.9204	0.4938	0.820075
19	36.42	73.6	gi|380505028	GAPDH2 [Ipomoea purpurea]	24	0.8872	0.4399	0.8091	0.7055	0.8241	0.731	0.7516	0.979	0.818	0.7656	0.5555	0.6668	0.7771	0.863	0.547	0.7586	0.767	0.7635	1.7539	0.0537	2.0324	0.0766	2.7542	0.0484	3.0479	0.0686	2.3971
20	35.77	56.1	gi|697119080	PREDICTED: ATP synthase subunit beta, mitochondrial-like [Nicotiana tomentosiformis]	42	0.8395	0.9985	0.7943	0.8992	1.2474	0.9675	1.1482	0.9261	1.00735	1.1912	0.9879	1.1066	0.8644	0.9817	0.9451	0.955	0.8439	1.05862	2.4889	0.9833	1.7061	0.961	2.6546	0.5487	1.8707	0.5252	2.18007
21	35.21	72.8	gi|698507377	PREDICTED: peroxisomal (S)-2-hydroxy-acid oxidase-like [Nicotiana sylvestris]	72	0.5649	0.1867	0.6668	0.2222	0.4406	0.2565	0.5152	0.1561	0.546875	0.4699	0.1879	0.5808	0.114	0.3733	0.1822	0.4571	0.1106	0.470275	0.4285	0.0943	0.5346	0.0554	0.4786	0.1032	0.597	0.0414	0.509675
22	33.39	55.5	gi|47933777	protein disulfide isomerase [Ipomoea batatas]	18	0.7798	0.1324	0.9817	0.6693	0.863	0.092	1.0666	0.5327	0.922775	0.7311	0.1119	0.8954	0.615	0.5598	0.0133	0.6918	0.1525	0.719525	2.0512	0.0308	1.9588	0.0131	1.888	0.0198	1.7865	0.0088	1.92112
23	33.12	64	gi|532166932	UDP-glucose pyrophosphorylase [Ipomoea trifida]	19	1.2246	0.5431	1.3183	0.0399	1.4191	0.1122	1.556	0.0016	1.3795	1.3677	0.2892	1.4454	0.0326	1.0864	0.5933	1.1803	0.0512	1.26995	2.8314	0.0682	2.5119	0.1554	2.8576	0.0306	2.5586	0.1586	2.68987
25	32.09	48.4	gi|729042213	glyceraldehyde 3-phosphate dehydrogenase-A [Nicotiana benthamiana]	55	0.5445	0.2655	0.8954	0.5283	0.4875	0.2924	0.787	0.5865	0.6786	1.5417	0.3571	2.421	0.1889	1.6144	0.381	2.5586	0.1996	2.03392	1.803	0.1633	1.977	0.1774	2.3988	0.1753	2.6792	0.1908	2.2145
27	31.48	59.6	gi|698527829	PREDICTED: V-type proton ATPase subunit B2 [Nicotiana sylvestris]	25	0.7244	0.3768	0.5649	0.13	0.7047	0.6575	0.5445	0.2343	0.634625	0.6368	0.2085	0.5058	0.1032	0.7586	0.4552	0.5598	0.2277	0.61525	0.9462	0.4725	0.9727	0.7331	1.3677	0.316	1.3183	0.4013	1.15122
28	30.94	37.2	gi|970067057	PREDICTED: ATP-dependent Clp protease ATP-binding subunit ClpA homolog CD4B, chloroplastic [Solanum pennellii]	18	0.6194	0.1006	0.6252	0.091	0.5445	0.1724	0.5808	0.1719	0.592475	0.912	0.9952	0.912	0.8749	1.1272	0.346	1.1376	0.2404	1.0222	3.4674	0.0042	3.6644	0.0122	3.1333	0.1232	3.2509	0.2066	3.379
29	30.11	88	gi|404351749	sporamin B [Ipomoea batatas]	161	0.0879	0.0206	0.0319	0.0043	0.1019	0.0238	0.0356	0.0046	0.064325	9.7275	0.0641	1.2359	0.0455	8.3946	0.0024	1.7701	0.0068	5.28202	37.6704	0.0014	35.6451	0.0015	29.1072	0.0012	27.0396	0.0013	32.3656
30	29.53	30.5	gi|698519888	PREDICTED: 5-methyltetrahydropteroyltriglutamate--homocysteine methyltransferase-like [Nicotiana sylvestris]	18	0.8091	0.8286	0.0738	0.3008	0.6668	0.5862	0.0525	0.2171	0.40055	0.7112	0.4167	0.0592	0.1642	0.6026	0.3377	0.0479	0.1396	0.355225	1.3305	0.811	1.6293	0.9122	0.929	0.8049	1.1066	0.9186	1.24885
31	29.47	40.2	gi|698487097	PREDICTED: chaperonin 60 subunit beta 2, chloroplastic [Nicotiana sylvestris]	16	0.3105	0.0002	0.3945	0.0085	0.3908	0.0003	0.4966	0.0087	0.3981	1.3428	0.3128	1.5704	0.2896	1.2706	0.6288	1.5849	0.5325	1.44217	3.2211	0.0002	2.5351	0.0003	3.4674	0.1729	2.6792	0.1758	2.9757
32	28.93	59.4	gi|698496378	PREDICTED: ferredoxin--NADP reductase, leaf-type isozyme, chloroplastic [Nicotiana sylvestris]	44	0.9908	0.8327	0.7379	0.9038	0.9376	0.8749	0.7178	0.4791	0.846025	0.5754	0.1073	0.4365	0.041	0.5916	0.0679	0.4613	0.0254	0.5162	0.4018	0.307	0.4285	0.2348	0.5445	0.2879	0.5598	0.1761	0.48365
33	28.8	38.6	gi|697169829	PREDICTED: luminal-binding protein [Nicotiana tomentosiformis]	25	0.597	0.6344	0.7943	0.5965	0.7379	0.7411	1.0375	0.7576	0.791675	0.5546	0.481	0.7447	0.5385	0.4613	0.3824	0.6252	0.4096	0.59645	1.4997	0.3526	1.1912	0.4509	0.7516	0.4893	0.6081	0.4411	1.01265
34	28.74	42.3	gi|697095646	PREDICTED: ruBisCO large subunit-binding protein subunit alpha [Nicotiana tomentosiformis]	27	0.2512	0.133	0.1585	0.1405	0.2805	0.2931	0.1888	0.3148	0.21975	0.6427	0.7075	0.3767	0.76	0.5346	0.6659	0.3162	0.7163	0.46755	2.6792	0.1647	2.2699	0.3856	2.2284	0.1692	1.8707	0.399	2.26205
35	28.08	22.7	gi|697148216	PREDICTED: ferredoxin-dependent glutamate synthase, chloroplastic [Nicotiana tomentosiformis]	18	0.6982	0.1233	0.6194	0.0917	0.863	0.5989	0.8017	0.4991	0.745575	2.884	0.0028	2.5586	0.0039	2.3121	0.0026	1.888	0.0036	2.41068	2.5586	0.0185	2.0137	0.1374	1.5996	0.0114	1.2589	0.0895	1.8577
36	28.03	46.5	gi|734688161	ADP-glucose pyrophosphorylase small subunit 2, partial [Ipomoea batatas]	17	0.6855	0.1452	0.5395	0.1814	0.879	0.2403	0.7244	0.2553	0.7071	1.4454	0.794	1.3183	0.9264	1.888	0.6743	1.556	0.6116	1.55192	1.2246	0.8935	0.9638	0.9121	1.9409	0.3336	1.3428	0.3889	1.36802
37	27.89	60.3	gi|546354994	ATP synthase CF0 subunit I (chloroplast) [Stictocardia macalusoi]	27	0.9462	0.4799	1.1066	0.9013	0.929	0.7516	1.0965	0.6044	1.01957	5.445	0.0088	6.1376	0.0018	2.8576	0.0179	3.3113	0.0037	4.43788	1.5704	0.0742	1.6144	0.147	1.5136	0.1291	1.5849	0.2443	1.57083
38	27.43	43	gi|316996023	ATP synthase F1 subunit 1 (mitochondrion) [Nicotiana tabacum]	24	0.912	0.3074	0.4487	0.2704	0.8872	0.9222	0.4571	0.7594	0.67625	1.7219	0.488	0.8954	0.8922	1.5704	0.6269	0.8017	0.9797	1.24735	2.3988	0.1644	2.4889	0.5852	2.0324	0.0249	1.977	0.1128	2.22428
39	26.85	62	gi|532166928	ascorbate peroxidase [Ipomoea trifida]	23	0.8166	0.563	0.0244	0.0902	0.8091	0.6063	0.0227	0.0916	0.4182	0.871	0.8733	0.0215	0.0988	0.9036	0.9028	0.0215	0.0995	0.4544	0.9638	0.8455	0.9727	0.9115	0.9908	0.7944	1.0093	0.8579	0.98415
40	26.8	69.8	gi|407911672	chloroplast ribulose bisphosphate carboxylase/oxygenase activase large isoform c [Ipomoea batatas]	68	0.7112	0.0838	0.7586	0.2053	0.7943	0.2502	0.8551	0.5271	0.7798	0.863	0.3227	0.955	0.6931	0.7727	0.1495	0.863	0.355	0.863425	3.342	0.0021	2.9107	0.0067	3.1915	0.0039	2.8054	0.0125	3.0624
41	25.82	54.8	gi|697100291	PREDICTED: sedoheptulose-1,7-bisphosphatase, chloroplastic [Nicotiana tomentosiformis]	24	0.4786	0.171	0.3133	0.2622	0.955	0.5389	0.6252	0.7754	0.593025	0.5012	0.4673	0.3499	0.6871	0.6368	0.3018	0.4325	0.4606	0.4801	0.6607	0.637	0.3597	0.33	0.7112	0.2292	0.3698	0.073	0.52535
42	25.69	44.4	gi|62287130	RecName: Full=Polyphenol oxidase II, chloroplastic; Short=PPO-II; AltName: Full=Catechol oxidase II; Flags: Precursor	19	1.9409	0.2592	2.1878	0.0662	1.4454	0.136	1.7219	0.0234	1.824	0.1941	0	0.2355	0	0.1923	0	0.2291	0.0005	0.21275	0.2355	0.0037	0.3373	0.0005	0.2884	0.024	0.3981	0.0153	0.314825
43	25.45	43	gi|698511124	PREDICTED: chaperonin CPN60-2, mitochondrial [Nicotiana sylvestris]	16	7.1121	0.3465	3.4041	0.628	1.3932	0.6387	0.5754	0.7837	3.1212	1.1912	0.7107	0.4831	0.7036	1.2359	0.6879	0.5012	0.727	0.85285	0.1629	0.48	0.9727	0.9683	0.0863	0.3292	0.6486	0.593	0.467625
44	25.14	55.2	gi|697137891	PREDICTED: enolase [Nicotiana tomentosiformis]	21	1.0568	0.788	1.3062	0.8174	0.7727	0.6311	0.929	0.9914	1.01618	0.6918	0.532	0.8395	0.8361	0.6918	0.5188	0.8395	0.8134	0.76565	1.2706	0.4909	1.7865	0.4087	2.0324	0.3316	2.8576	0.2888	1.98678
45	24.76	66.7	gi|970063506	PREDICTED: 14-3-3 protein 6 [Solanum pennellii]	26	3.1046	0.0026	2.2699	0.0029	2.1878	0.0007	1.5704	0.0007	2.28317	1.0864	0.7367	0.8091	0.3303	0.929	0.1604	0.7244	0.0915	0.887225	0.6081	0.0165	0.871	0.0046	0.2089	0.0169	0.3048	0.0571	0.4982
46	24.62	37.6	gi|697177457	PREDICTED: serine hydroxymethyltransferase, mitochondrial isoform X2 [Nicotiana tomentosiformis]	17	0.6252	0.4952	0.4742	0.1726	0.5495	0.2183	0.3837	0.0877	0.50815	1.2474	0.877	0.9462	0.7088	1.5417	0.4746	1.0666	0.8085	1.20047	2.2909	0.2225	2.6062	0.0731	7.7268	0.2373	8.3946	0.1707	5.25462
47	24.4	44.7	gi|698468561	PREDICTED: phosphoribulokinase, chloroplastic-like [Nicotiana sylvestris]	31	0.4875	0.904	0.5916	0.99	0.4169	0.8911	0.5012	0.9968	0.4993	0.6138	0.8601	0.7447	0.7626	0.7516	0.9704	0.879	0.8656	0.747275	0.9817	0.9845	1.1695	0.9713	1.1169	0.8451	1.3428	0.8327	1.15273
49	23.99	40.4	gi|970052339	PREDICTED: chlorophyll a-b binding protein CP29.1, chloroplastic [Solanum pennellii]	43	1.3183	0.8378	1.5849	0.6506	1.2942	0.8405	1.5996	0.6526	1.44925	0.912	0.8435	1.1169	0.9364	0.8472	0.7259	1.0375	0.9315	0.9784	0.5105	0.3454	0.5058	0.3462	0.3767	0.3443	0.3698	0.3451	0.4407
50	23.38	65.7	gi|966832652	putative photosystem I reaction center subunit II, chloroplastic-like [Solanum chacoense]	64	1.5276	0.8521	2.0137	0.527	1.5996	0.6616	2.1281	0.4016	1.81725	1.0666	0.7585	1.406	0.4632	0.8551	0.9035	1.1482	0.7212	1.11898	0.3597	0.2883	0.3436	0.2258	0.4055	0.3323	0.3837	0.2579	0.373125
51	23.07	50.8	gi|698486899	PREDICTED: peptidyl-prolyl cis-trans isomerase CYP38, chloroplastic [Nicotiana sylvestris]	23	0.6855	0.7093	1.2023	0.9962	0.6855	0.809	1.1695	0.8891	0.9357	0.5105	0.6136	0.8551	0.8688	0.5297	0.6396	0.8872	0.9051	0.695625	0.6486	0.8248	0.6668	0.7233	0.8166	0.9968	0.8395	0.8885	0.742875
52	22.97	56.8	gi|698550292	PREDICTED: triosephosphate isomerase, chloroplastic-like [Nicotiana sylvestris]	22	0.8241	0.1455	0.7047	0.2761	0.9817	0.8863	0.8017	0.939	0.82805	0.6194	0.1796	0.5058	0.1898	0.6026	0.1187	0.5012	0.1255	0.55725	1.0666	0.3088	0.9036	0.6782	1.2246	0.2632	1.028	0.9942	1.0557
53	22.86	37.3	gi|54288757	S-adenosyl-L-homocysteine hydrolase [Nicotiana tabacum]	15	0.8551	0.8694	0.6668	0.7372	0.9817	0.8225	0.8091	0.6967	0.828175	0.4966	0.6548	0.3981	0.5581	0.2421	0.3114	0.2109	0.2819	0.336925	1.0765	0.9093	0.8318	0.8612	1.1695	0.9726	0.863	0.9776	0.9852
54	22.46	55.4	gi|970010032	PREDICTED: fructose-bisphosphate aldolase 1, chloroplastic-like [Solanum pennellii]	46	0.4831	0.8106	0.9462	0.928	0.5808	0.8133	1.0471	0.9251	0.7643	0.631	0.9103	1.1482	0.8272	0.6138	0.9185	1.2706	0.8195	0.9159	1.0471	0.9224	0.9638	0.9194	0.787	0.8539	0.7311	0.851	0.88225
55	22.34	63.3	gi|827883282	ribulose 1,5-bisphosphate carboxylase/oxygenase small subunit (rbcS) [Ipomoea batatas]	55	0.3373	0.0001	0.2606	0.0076	0.302	0.0001	0.2355	0.0041	0.28385	1.0965	0.6133	0.8017	0.5015	1.0864	0.241	0.8091	0.2736	0.948425	1.6596	0.0341	1.8365	0.0167	1.7378	0.0079	1.9055	0.0033	1.78485
56	22.3	37.5	gi|697107616	PREDICTED: heat shock cognate protein 80-like [Nicotiana tomentosiformis]	16	1.1912	0.6621	1.1912	0.928	1.2474	0.7133	1.2023	0.864	1.20803	0.6368	0.9625	0.6368	0.6369	0.4571	0.9725	0.4406	0.5929	0.542825	1.0186	0.8691	1.0471	0.8075	1.8197	0.503	1.7865	0.4714	1.41797
57	22.17	91.7	gi|916437801	ATP synthase CF1 epsilon subunit (plastid) [Ipomoea leptophylla]	34	1.7539	0.1252	1.4997	0.1202	1.9409	0.4175	1.7378	0.4037	1.73307	2.2909	0.0799	1.9953	0.0765	1.8197	0.2627	1.556	0.2531	1.91548	0.5105	0.065	0.4406	0.2391	0.4406	0.0097	0.3802	0.0381	0.442975
58	22.07	52.2	gi|282935438	catalase [Ipomoea batatas]	21	2.0137	0.0395	2.1086	0.0008	2.208	0.0256	2.208	0.0026	2.13457	7.4473	0.0016	7.1779	0	6.0256	0.0001	6.368	0	6.7547	1.6749	0.1119	1.5417	0.0715	2.3335	0.3052	2.0137	0.1767	1.89095
59	21.92	48.2	gi|6002682	anionic peroxidase swpa2 [Ipomoea batatas]	20	19.0546	0	20.7014	0	12.2462	0.0019	13.6773	0.0002	16.4199	1.1272	0.2898	1.2823	0.0825	1.5276	0.1061	1.7378	0.0291	1.41873	0.2188	0.0476	0.3767	0.6753	0.1871	0.0432	0.3133	0.7937	0.273975
60	21.89	35.4	gi|916440263	photosystem II protein D1 (plastid) [Ipomoea leptophylla]	96	1.6144	0.5534	1.9953	0.5359	1.1695	0.6163	1.4454	0.5959	1.55615	0.7311	0.5389	0.929	0.5565	0.5058	0.4714	0.6427	0.4857	0.70215	0.2992	0.2571	0.4093	0.2734	0.2831	0.246	0.3908	0.261	0.3456
61	21.6	61.9	gi|697144317	PREDICTED: chlorophyll a-b binding protein 36, chloroplastic [Nicotiana tomentosiformis]	96	2.2699	0.7645	0.6855	0.8501	3.4041	0.6469	0.8395	0.9947	1.79975	1.1482	0.8983	0.3192	0.5748	1.4322	0.8743	0.3499	0.7428	0.812375	0.3105	0.602	0.227	0.5152	0.182	0.2862	0.133	0.2607	0.213125
62	20.98	22.6	gi|565403220	PREDICTED: plasma membrane ATPase 1 [Solanum tuberosum]	10	0.929	0.9081	0.0344	0.084	0.7244	0.5782	0.0251	0.0775	0.428225	0.3945	0.2563	0.0213	0.0651	1.2474	0.7426	0.052	0.0908	0.4288	0.4093	0.2653	0.5248	0.3514	0.7447	0.6061	0.9638	0.951	0.66065
63	20.33	24.4	gi|698512843	PREDICTED: elongation factor 2 [Nicotiana sylvestris]	10	0.7379	0.8839	0.4699	0.0557	0.871	0.6648	0.6486	0.1929	0.68185	0.955	0.4545	0.6081	0.4789	0.9908	0.5895	0.6546	0.2844	0.802125	0.9638	0.8976	0.7656	0.8183	2.2491	0.3879	1.8197	0.2773	1.44955
64	20.08	53.2	gi|602617356	elongation factor 1-alpha [Ipomoea nil]	19	0.4325	0.2064	0.5248	0.83	0.5702	0.2946	0.6607	0.8644	0.54705	1.6444	0.2934	1.9055	0.0948	3.0761	0.0554	3.5975	0.0297	2.55587	2.355	0.1632	1.8197	0.2269	4.6132	0.0946	3.767	0.1232	3.13872
66	19.61	52.1	gi|966850505	putative ovule protein [Solanum chacoense]	23	1.4191	0.4352	1.5849	0.3111	2.5823	0.3123	2.704	0.2716	2.07258	0.5702	0.3817	0.6194	0.5283	0.5445	0.2568	0.5916	0.3615	0.581425	0.4656	0.0875	0.278	0.064	0.4875	0.1221	0.2655	0.0881	0.37415
67	19.55	45.2	gi|698563516	PREDICTED: elongation factor TuB, chloroplastic [Nicotiana sylvestris]	23	0.597	0.4552	0.7379	0.5172	0.871	0.5739	1.1376	0.6622	0.835875	2.208	0.1476	2.704	0.141	1.8535	0.2969	2.2491	0.2726	2.25365	6.9823	0.0978	4.8753	0.1035	5.2966	0.1445	3.1046	0.1572	5.0647
68	19.53	45.1	gi|698513791	PREDICTED: xylose isomerase [Nicotiana sylvestris]	18	0.4966	0.1762	0.5916	0.2769	0.5916	0.1353	0.7178	0.2093	0.5994	0.6668	0.6058	0.7727	0.899	0.492	0.4303	0.5808	0.6477	0.628075	3.6644	0.0436	3.2211	0.036	3.7325	0.0376	3.2211	0.034	3.45978
69	18.89	54.1	gi|698508802	PREDICTED: fructose-bisphosphate aldolase, cytoplasmic isozyme 1 [Nicotiana sylvestris]	17	0.8954	0.7389	0.929	0.7717	0.7311	0.8762	0.7798	0.9111	0.833825	2.8054	0.2464	2.6062	0.2591	2.6062	0.285	2.3121	0.2988	2.58247	1.1588	0.7224	1.3183	0.5988	1.556	0.6138	1.8365	0.5039	1.4674
70	18.62	49.9	gi|75265720	RecName: Full=Purple acid phosphatase 1; AltName: Full=Manganese(II) purple acid phosphatase 1; Flags: Precursor	23	1.2942	0.1901	1.7061	0.0118	1.5136	0.1243	1.9588	0.0163	1.61818	0.9638	0.8968	1.2942	0.1444	0.8551	0.4247	1.1272	0.3937	1.06008	2.3335	0.0239	1.9231	0.0846	3.4041	0.0073	2.6546	0.0365	2.57883
71	18.55	56.9	gi|970002767	PREDICTED: photosynthetic NDH subunit of lumenal location 5, chloroplastic [Solanum pennellii]	22	2.4434	0.7038	1.2359	0.8652	1.5136	0.5503	0.7112	0.8055	1.47602	0.5649	0.3045	0.3251	0.1927	0.5058	0.1918	0.2754	0.1443	0.4178	0.4406	0.5999	0.787	0.4804	0.6792	0.8764	1.028	0.7988	0.7337
72	18.53	34.4	gi|341657332	lipoxygenase LOX1 [Ipomoea nil]	26	1.1066	0.7315	1.1912	0.4525	1.1588	0.5352	1.2942	0.4157	1.1877	1.028	0.2587	1.1066	0.446	0.8318	0.3111	0.912	0.8881	0.9696	4.1687	0.1449	4.1687	0.067	3.9084	0.2282	3.767	0.156	4.0032
73	18.28	35.7	gi|697188763	PREDICTED: signal recognition particle 54 kDa protein, chloroplastic, partial [Nicotiana tomentosiformis]	11	0.4285	0.0139	0.3837	0.0228	0.5495	0.0943	0.5058	0.1483	0.466875	0.6427	0.1343	0.5702	0.1267	0.7943	0.1398	0.673	0.1675	0.67005	1.3677	0.2053	1.0666	0.5936	1.977	0.0348	1.556	0.255	1.49182
74	18.1	66.9	gi|971545975	PREDICTED: ADP-ribosylation factor 1 [Solanum tuberosum]	12	0.9638	0.9874	1.2942	0.0876	1.2246	0.9538	1.556	0.0813	1.25965	0.5916	0.0643	0.8472	0.8311	0.5105	0.0236	0.7047	0.4125	0.6635	0.6427	0.0526	0.5248	0.0488	0.8241	0.3728	0.6918	0.3501	0.67085
75	18.09	96	gi|970057951	PREDICTED: calmodulin-7 [Solanum pennellii]	18	0.7943	0.2672	1.4322	0.9815	0.6546	0.5768	1.3428	0.491	1.05597	0.4055	0.2382	0.7727	0.8833	0.3631	0.2027	0.6855	0.7461	0.5567	0.6668	0.7238	0.7516	0.6931	0.912	0.2023	1.0666	0.4194	0.84925
76	18.02	48.1	gi|698523783	PREDICTED: putative lactoylglutathione lyase [Nicotiana sylvestris]	13	1.2023	0.1686	0.879	0.5862	1.1803	0.6513	0.8551	0.2887	1.02917	1.2589	0.6521	0.9462	0.4468	1.3062	0.3469	0.9817	0.4828	1.12325	1.3932	0.4302	1.4588	0.3181	1.4588	0.4264	1.4588	0.2913	1.4424
77	18.01	45.6	gi|697097090	PREDICTED: serine--glyoxylate aminotransferase [Nicotiana tomentosiformis]	17	0.9727	0.8512	0.8551	0.7785	0.8472	0.759	0.7516	0.8422	0.85665	0.7178	0.7174	0.631	0.6219	0.7244	0.9141	0.6486	0.8332	0.68045	0.5649	0.6847	0.6546	0.2074	0.5546	0.1203	0.6546	0.1038	0.607175
78	17.91	28.7	gi|698562037	PREDICTED: 40S ribosomal protein SA-like isoform X2 [Nicotiana sylvestris]	12	1.5136	0.3165	2.1086	0.1473	1.406	0.212	1.8707	0.0685	1.72473	0.4207	0.0415	0.5861	0.1332	0.3945	0.0159	0.5297	0.0521	0.48275	0.4446	0.2017	0.5395	0.0749	0.413	0.1045	0.5105	0.0329	0.4769
79	17.77	39.7	gi|698531094	PREDICTED: 2-methylene-furan-3-one reductase [Nicotiana sylvestris]	12	0.6427	0.6609	0.9204	0.9065	0.5105	0.6351	0.7379	0.872	0.702875	0.8017	0.7256	1.1695	0.9883	0.7112	0.7333	1.0471	0.9975	0.932375	0.8166	0.7089	1.028	0.7382	0.7798	0.7215	0.9817	0.7513	0.901525
80	17.73	57	gi|966847159	putative glycerate dehydrogenase-like [Solanum chacoense]	20	0.3945	0.0725	0.3664	0.005	0.3837	0.0666	0.3631	0.0056	0.376925	0.9204	0.8806	0.8166	0.2348	0.6194	0.9658	0.5152	0.1743	0.7179	0.7516	0.4586	0.7656	0.4181	0.9638	0.6531	0.9727	0.6029	0.863425
81	17.6	57.3	gi|697121330	PREDICTED: carbonic anhydrase, chloroplastic isoform X3 [Nicotiana tomentosiformis]	48	0.3908	0.0541	0.6855	0.4502	0.2884	0.0583	0.52	0.4806	0.471175	0.9204	0.4194	1.8365	0.5014	0.7311	0.1503	1.3183	0.8924	1.20158	0.6194	0.3173	0.7798	0.2953	0.6252	0.3887	0.7656	0.3627	0.6975
82	17.4	54.4	gi|698461668	PREDICTED: 40S ribosomal protein S4-like [Nicotiana sylvestris]	13	0.5248	0.3448	0.9727	0.1244	0.3281	0.1696	0.7112	0.9758	0.6342	0.9462	0.4835	1.7539	0.067	0.5346	0.2232	1.0864	0.4166	1.08028	1.4723	0.7201	2.1086	0.0839	1.0471	0.8653	1.5276	0.1658	1.5389
83	17.22	51.7	gi|33516947	RecName: Full=Anionic peroxidase; AltName: Full=SwPA1; Flags: Precursor	42	5.3951	0.0012	5.7544	0.0058	5.3951	0.0019	5.5976	0.0171	5.53555	0.7311	0.2404	0.787	0.1734	0.7586	0.0654	0.787	0.0479	0.765925	0.2051	0.0122	0.2014	0.0408	0.2333	0.0023	0.2421	0.0029	0.220475
84	17.17	37.9	gi|698516943	PREDICTED: 30S ribosomal protein S1, chloroplastic [Nicotiana sylvestris]	12	0.5702	0.2455	0.7447	0.2985	0.6982	0.3116	0.8551	0.3832	0.71705	1.2942	0.6217	1.5996	0.5021	1.2942	0.5449	1.6144	0.4397	1.4506	1.8707	0.1678	1.5417	0.2074	1.5996	0.2942	1.3428	0.3775	1.5887
85	17.12	35.7	gi|698486301	PREDICTED: aspartate aminotransferase, chloroplastic [Nicotiana sylvestris]	13	0.5248	0.3422	0.3698	0.3788	0.5152	0.2819	0.3373	0.312	0.436775	0.5916	0.4567	0.4571	0.5043	0.6486	0.4393	0.4742	0.4854	0.542875	0.929	0.8104	0.9638	0.942	0.912	0.3566	0.9638	0.4327	0.94215
86	17.04	44.4	gi|698572256	PREDICTED: dihydrolipoyl dehydrogenase, mitochondrial [Nicotiana sylvestris]	13	0.2109	0.0002	0.1294	0.0078	0.2512	0.0005	0.15	0.0181	0.185375	1.0093	0.5813	0.597	0.3069	0.863	0.2918	0.4446	0.3545	0.728475	1.5996	0.0303	1.406	0.1952	1.2823	0.0524	1.1803	0.3148	1.36705
87	16.88	49.1	gi|569533237	actin [Lycium chinense]	11	0.6427	0.5031	0.2992	0.4581	0.4966	0.7902	0.2606	0.1801	0.424775	1.5276	0.6924	0.6546	0.3335	1.8197	0.1252	0.7379	0.4929	1.18495	2.0893	0.4921	2.5823	0.1909	2.5586	0.0028	3.0761	0.0025	2.57658
88	16.84	32.4	gi|966852812	putative geranylgeranyl diphosphate reductase, chloroplastic-like [Solanum chacoense]	10	1.1803	0.9262	0.6026	0.5112	0.9204	0.6509	0.4699	0.3392	0.7933	0.492	0.4365	0.2355	0.2749	0.597	0.9131	0.2754	0.6049	0.399975	0.4365	0.8457	0.5861	0.9261	0.7112	0.7488	0.9036	0.5784	0.65935
89	16.76	44.2	gi|966844410	putative 2-Cys peroxiredoxin BAS1-like, chloroplastic-like [Solanum chacoense]	31	0.6918	0.3484	0.9036	0.5723	0.8091	0.6254	1.0568	0.8875	0.865325	1	0.8895	1.2942	0.6239	0.7727	0.5564	1	0.9941	1.01673	0.9204	0.8263	0.787	0.4286	1.0568	0.7445	0.8954	0.6801	0.9149
90	16.69	33.2	gi|697143489	PREDICTED: 50S ribosomal protein L1, chloroplastic [Nicotiana tomentosiformis]	13	0.6546	0.3682	0.1706	0.1093	0.5916	0.4382	0.1486	0.1155	0.39135	1.0471	0.905	0.2754	0.1427	1.1912	0.962	0.2992	0.1456	0.703225	1.0186	0.719	1.1066	0.901	0.9376	0.7373	1.0375	0.9227	1.02508
91	16.49	56.1	gi|565382242	PREDICTED: chlorophyll a-b binding protein CP26, chloroplastic [Solanum tuberosum]	42	2.8576	0.625	0.4699	0.8629	3.4995	0.5981	0.6026	0.9016	1.8574	1.3062	0.8722	0.2377	0.6183	1.0864	0.9964	0.2032	0.5401	0.708375	0.1675	0.3327	0.15	0.323	0.2291	0.3343	0.1905	0.3245	0.184275
92	16.43	81.5	gi|938339832	PsaC (chloroplast) [Solanum nigrum]	20	1.5849	0.4035	2.1478	0.1196	2.355	0.3328	3.1623	0.0958	2.3125	0.9727	0.5432	1.3183	0.8137	0.673	0.2212	0.9036	0.6599	0.9669	0.3373	0.0048	0.227	0.0039	0.2911	0.0102	0.2089	0.0083	0.266075
93	16.36	21.9	gi|697133902	PREDICTED: glycine dehydrogenase (decarboxylating), mitochondrial [Nicotiana tomentosiformis]	16	0.4325	0.0184	0.7178	0.1339	0.4406	0.027	0.7178	0.1915	0.577175	1.1272	0.4877	1.803	0.0843	0.8472	0.9326	1.3804	0.2843	1.28945	1.3552	0.094	1.3428	0.1361	1.5849	0.044	1.5704	0.0646	1.46332
94	16.15	30.9	gi|698490557	PREDICTED: alpha-1,4-glucan-protein synthase [UDP-forming] 2 [Nicotiana sylvestris]	8	0.929	0.5173	0.4699	0.6563	1.4588	0.7223	0.787	0.9109	0.911175	0.4875	0.1548	0.263	0.1547	0.4656	0.2447	0.2421	0.3856	0.36455	0.8395	0.7286	0.5495	0.5891	0.9638	0.6399	0.5916	0.9596	0.7361
95	16.07	62.3	gi|970059484	PREDICTED: ubiquitin-NEDD8-like protein RUB2 [Solanum pennellii]	12	0.6081	0.3097	0.9462	0.648	0.7943	0.6924	1.2359	0.3455	0.896125	0.4018	0.097	0.6026	0.7173	0.4169	0.041	0.6194	0.3185	0.510175	0.7943	0.6476	0.6194	0.3075	1.028	0.9629	0.7943	0.5658	0.809
96	16.05	40.3	gi|1527001	Pn47p [Ipomoea nil]	45	2.1878	0.0951	1.0186	0.251	1.6904	0.3476	0.8091	0.5528	1.42648	0.3802	0.0276	0.1854	0.0483	0.3436	0.0123	0.16	0.0317	0.2673	0.5058	0.2201	0.6792	0.4769	0.3698	0.1322	0.4699	0.241	0.506175
97	16.01	44.1	gi|546354516	clp protease proteolytic subunit (chloroplast) [Ipomoea cordatotriloba]	9	1.4322	0.1049	1.0186	0.9419	1.3804	0.1013	0.9817	0.9252	1.20322	1.1695	0.2744	0.8166	0.696	1.2823	0.244	0.9036	0.7574	1.043	0.8017	0.2206	0.8395	0.2135	0.7447	0.3157	0.7586	0.2626	0.786125
98	15.99	56.6	gi|698499484	PREDICTED: proteasome subunit alpha type-7 [Nicotiana sylvestris]	9	1.0093	0.527	1.2942	0.1158	1.4723	0.2464	1.8365	0.0479	1.40308	0.6855	0.1975	0.8551	0.7769	0.5649	0.1069	0.6982	0.4949	0.700925	1.6293	0.6221	1.2134	0.9385	1.0765	0.3987	0.7727	0.1778	1.17298
99	15.85	32.9	gi|698486284	PREDICTED: glutamate-1-semialdehyde 2,1-aminomutase, chloroplastic [Nicotiana sylvestris]	13	0.6792	0.3325	0.4613	0.1224	0.6792	0.1921	0.5297	0.1106	0.58735	0.4966	0.3633	0.3698	0.1633	0.5649	0.3157	0.413	0.1725	0.461075	2.2909	0.2589	2.0701	0.2342	1.5704	0.4226	1.5136	0.3848	1.86125
100	15.83	75.4	gi|602617354	glyceraldehyde-3-phosphate dehydrogenase [Ipomoea nil]	24	0.7178	0.8935	0.7798	0.9194	1.2706	0.1806	1.4322	0.4377	1.0501	0.6368	0.6884	0.7047	0.6051	0.5297	0.6971	0.5808	0.522	0.613	1.5849	0.3919	0.912	0.6981	4.0551	0.1055	2.3988	0.4954	2.2377
101	15.82	32.5	gi|970041804	PREDICTED: NADP-dependent glyceraldehyde-3-phosphate dehydrogenase [Solanum pennellii]	15	0.7516	0.6029	0.5754	0.4607	0.7244	0.7755	0.5248	0.3002	0.64405	0.4875	0.2526	0.3802	0.0254	0.6138	0.9628	0.4699	0.1895	0.48785	1.1695	0.9064	1.3552	0.6385	0.9462	0.417	0.9908	0.6418	1.11543
102	15.79	46	gi|953834937	dehydroascorbate reductase [Ipomoea batatas]	8	0.7586	0.5656	0.4786	0.1218	1.0375	0.721	0.6486	0.4441	0.730825	0.9727	0.9788	0.6026	0.2679	0.8091	0.8734	0.5105	0.2228	0.723725	1.1588	0.4852	0.8472	0.8195	1.7865	0.2285	1.3552	0.732	1.28693
103	15.72	41.5	gi|698539706	PREDICTED: GDP-mannose 3,5-epimerase 1-like [Nicotiana sylvestris]	9	0.9036	0.6619	0.4055	0.3551	2.0893	0.9848	0.9204	0.5027	1.0797	0.3565	0.306	0.1528	0.2092	0.5495	0.4071	0.2421	0.2551	0.325225	0.4742	0.4452	0.1706	0.3228	0.4786	0.527	0.1977	0.3686	0.330275
104	15.53	65	gi|697171739	PREDICTED: ras-related protein RABD2a [Nicotiana tomentosiformis]	11	0.7727	0.8352	0.6792	0.8892	0.6792	0.8074	0.5808	0.8602	0.677975	0.7656	0.9357	0.6607	0.9921	1.1803	0.8785	1.0666	0.8249	0.9183	0.7178	0.6755	0.8241	0.6989	1.2589	0.8201	1.5136	0.8483	1.0786
105	15.51	47.6	gi|698562534	PREDICTED: photosystem I reaction center subunit N, chloroplastic [Nicotiana sylvestris]	18	1.4723	0.7199	1.5849	0.5228	1.7378	0.4288	1.8535	0.3431	1.66213	1.9231	0.0284	2.0701	0.0264	1.8197	0.1493	1.9409	0.1879	1.93845	0.492	0.1165	0.4207	0.0628	0.5546	0.3484	0.4699	0.2311	0.4843
106	15.51	42.2	gi|1008806494	cysteine synthase [Solanum lycopersicum]	15	1.2474	0.8224	1.0965	0.9314	1.4454	0.6264	1.2942	0.757	1.27087	1.2706	0.7233	1.1376	0.8274	0.955	0.8134	0.8472	0.7102	1.0526	1.2589	0.9985	1.0965	0.779	3.02	0.9354	2.704	0.8869	2.01985
107	15.19	31.9	gi|698566847	PREDICTED: glutamine synthetase, chloroplastic [Nicotiana sylvestris]	19	0.5012	0.2499	0.6026	0.3022	0.3192	0.2743	0.4285	0.3375	0.462875	1.977	0.386	2.4434	0.3069	0.9376	0.5284	1.1588	0.3983	1.6292	2.0324	0.168	2.884	0.1791	2.9376	0.1547	4.2462	0.164	3.02505
108	15.11	52.5	gi|37783279	anionic peroxidase swpb3 [Ipomoea batatas]	11	9.8175	0.2657	8.2414	0.2748	5.8614	0.0155	4.8306	0.0297	7.18773	2.2909	0.2496	2.0701	0.1864	1.8365	0.2335	1.4454	0.6608	1.91073	0.4786	0.2707	0.9817	0.635	1.0186	0.7202	1.8365	0.5453	1.07885
109	14.93	33.6	gi|460391601	PREDICTED: LL-diaminopimelate aminotransferase, chloroplastic [Solanum lycopersicum]	10	3.9446	0.0227	1.2474	0.3855	2.0512	0.1886	0.6918	0.8518	1.98375	1.3804	0.3706	0.4742	0.8687	0.7798	0.1662	0.2679	0.0196	0.725575	0.2421	0.0511	0.4831	0.1879	0.2188	0.0883	0.4325	0.2984	0.344125
110	14.84	25.4	gi|698587692	PREDICTED: heat shock 70 kDa protein, mitochondrial [Nicotiana sylvestris]	14	1.2706	0.7749	1.1066	0.986	1.2359	0.7186	1.1066	0.9518	1.17993	0.929	0.7315	0.8091	0.9663	0.8395	0.7967	0.7244	0.9627	0.8255	0.6855	0.9119	0.6982	0.851	1.3305	0.8449	1.2589	0.9056	0.993275
111	14.77	41.3	gi|698494262	PREDICTED: ruBisCO large subunit-binding protein subunit beta, chloroplastic-like [Nicotiana sylvestris]	23	0.9908	0.6939	0.7447	0.3653	0.7244	0.745	0.5861	0.5382	0.7615	2.6062	0.4337	2.1086	0.4059	1.5417	0.9545	1.2134	0.7663	1.86748	1.5996	0.8874	2.1478	0.9748	2.5586	0.5482	3.3729	0.5763	2.41973
112	14.72	44.6	gi|697149688	PREDICTED: malate dehydrogenase [Nicotiana tomentosiformis]	17	0.7112	0.7517	1.1482	0.9243	0.6252	0.7164	0.9817	0.9662	0.866575	1.1066	0.7429	1.8197	0.5137	0.8551	0.7351	1.406	0.5089	1.29685	1.2474	0.5777	1.4454	0.5523	1.6444	0.458	1.9055	0.4403	1.56068
113	14.67	45.4	gi|970057907	PREDICTED: chlorophyll a-b binding protein 8, chloroplastic [Solanum pennellii]	26	2.0324	0.0845	2.0512	0.1259	3.4356	0.1503	3.6644	0.1451	2.7959	3.2211	0.2793	3.1623	0.3002	1.028	0.8551	1.1169	0.8053	2.13207	0.2606	0.009	0.15	0.0142	0.3467	0.0107	0.1977	0.017	0.23875
114	14.66	19.4	gi|698449857	PREDICTED: ADP,ATP carrier protein, mitochondrial [Nicotiana sylvestris]	18	0.863	0.9599	1.1588	0.8288	0.929	0.9871	1.2474	0.7806	1.04955	1.9055	0.8846	2.4889	0.6937	1.3552	0.8595	1.7701	0.6736	1.87993	1.2359	0.6318	1.1588	0.6704	1.4997	0.9119	1.4191	0.8606	1.32838
115	14.5	31.8	gi|565356182	PREDICTED: rab GDP dissociation inhibitor alpha-like isoform X1 [Solanum tuberosum]	7	0.9204	0.7762	0.2443	0.2399	1.2942	0.5127	0.3499	0.6814	0.7022	0.955	0.4939	0.2333	0.197	1.1272	0.8264	0.3076	0.5475	0.655775	1.2023	0.3973	0.8395	0.9344	1.3932	0.1563	0.9817	0.5742	1.10417
116	14.49	21.2	gi|260505494	heat shock protein 90 [Ipomoea nil]	10	0.3467	0.0322	0.3221	0.0075	0.4325	0.0044	0.3733	0.001	0.36865	1.2359	0.0421	1.1376	0.859	1.1803	0.1119	1.0666	0.9018	1.1551	5.6494	0.0072	4.6559	0.0032	3.7325	0.0105	3.2509	0.0032	4.32217
117	14.49	28.8	gi|970017724	PREDICTED: guanine nucleotide-binding protein subunit beta-like protein [Solanum pennellii]	17	1.4191	0.7239	1.6293	0.6304	0.7447	0.3916	0.8551	0.9305	1.16205	1.4191	0.161	1.6444	0.0476	1.4322	0.1869	1.6144	0.0552	1.52753	1.7539	0.1333	3.281	0.1076	3.3113	0.0094	6.0256	0.0033	3.59295
118	14.41	52.3	gi|772657594	ribosomal protein S3 (chloroplast) [Ipomoea batatas]	9	0.7178	0.0995	0.3048	0.0048	0.5916	0.0172	0.2535	0.003	0.466925	1.3428	0.4069	0.5702	0.8745	1.6444	0.0689	0.6668	0.5392	1.05605	1.803	0.1016	2.1478	0.0185	1.556	0.0713	1.9588	0.0168	1.8664
119	14.39	41.1	gi|698566805	PREDICTED: UPF0603 protein At1g54780, chloroplastic [Nicotiana sylvestris]	20	1.4588	0.3509	1.6904	0.2632	1.406	0.3884	1.5417	0.2895	1.52422	1.0765	0.5919	1.2246	0.4356	0.9036	0.9022	1.028	0.6825	1.05817	0.4571	0.2739	0.4875	0.3016	0.6081	0.2868	0.6138	0.3161	0.541625
120	14.32	42.6	gi|168270	F-1-ATPase delta subunit precursor (EC 3.6.1.3) [Ipomoea batatas]	8	1.3062	0.5904	1.4191	0.5154	0.9462	0.582	1.0186	0.2129	1.17253	0.787	0.9525	0.8472	0.2599	0.8395	0.9161	0.863	0.2303	0.834175	0.871	0.9844	1.1912	0.2977	0.871	0.666	1.2474	0.5627	1.04515
121	14.16	28.1	gi|698443778	PREDICTED: glutamate--glyoxylate aminotransferase 2 [Nicotiana sylvestris]	11	0.2089	0.0219	0.3105	0.1691	0.2421	0.2692	0.3373	0.719	0.2747	0.7379	0.8516	0.8872	0.6222	0.9817	0.9008	1.2359	0.5319	0.960675	1.5276	0.2145	1.3677	0.9483	1.3183	0.4303	1.1695	0.8057	1.34577
122	14.15	26.5	gi|698518498	PREDICTED: pyruvate dehydrogenase E1 component subunit beta-1, mitochondrial-like isoform X2 [Nicotiana sylvestris]	7	1.2023	0.911	1.1272	0.951	1.1588	0.6833	1.0864	0.7154	1.14367	1.1066	0.7868	1.0375	0.8236	1.0375	0.9918	0.9727	0.9677	1.03858	1.0093	0.6847	1.0471	0.9128	0.955	0.825	0.9908	0.9238	1.00055
123	14.06	62.1	gi|970060574	PREDICTED: histone H4 [Solanum pennellii]	20	1.7701	0.1201	1.3062	0.901	1.7539	0.0529	1.3428	0.9142	1.54325	1.2134	0.4534	0.9376	0.6004	1.0375	0.7285	0.7798	0.4246	0.992075	3.1333	0.042	3.2509	0.0423	4.0179	0.1323	4.0179	0.1366	3.605
124	14.01	44.9	gi|970042195	PREDICTED: cell division protein FtsZ homolog 1, chloroplastic-like [Solanum pennellii]	12	1.0765	0.7817	1.0864	0.8236	1.1066	0.5742	1.1066	0.6036	1.09403	1.3305	0.6068	1.3305	0.6385	1.0965	0.7706	1.0965	0.812	1.2135	0.7516	0.406	0.7379	0.3254	0.8954	0.7221	0.871	0.5335	0.813975
125	14	16.1	gi|970010624	PREDICTED: 30S ribosomal protein S5, chloroplastic [Solanum pennellii]	11	0.3945	0.0163	0.4365	0.0555	0.3532	0.0272	0.413	0.0997	0.3993	0.4018	0.0775	0.4742	0.3042	0.8091	0.584	0.929	0.6472	0.653525	1.2134	0.2715	1.2942	0.4774	1.2589	0.2511	1.3305	0.4446	1.27425
126	13.94	45.7	gi|966844261	putative chlorophyll a-b binding protein CP24 10A, chloroplastic-like [Solanum chacoense]	49	2.0893	0.6738	3.5975	0.3279	3.767	0.5282	5.2	0.2607	3.66345	0.5248	0.3976	0.787	0.8114	0.2938	0.1911	0.4699	0.369	0.518875	0.1432	0.1034	0.1148	0.0886	0.1722	0.1298	0.1213	0.1096	0.137875
127	13.83	21.9	gi|697184663	PREDICTED: aconitate hydratase, cytoplasmic [Nicotiana tomentosiformis]	11	0.871	0.7192	1.1272	0.9076	1.0666	0.9492	1.3305	0.5134	1.09882	0.6486	0.4626	0.863	0.8159	0.5808	0.2478	0.7727	0.3312	0.716275	1.8535	0.3783	1.5849	0.72	1.5276	0.6719	1.3552	0.931	1.5803
128	13.78	27.9	gi|698422135	PREDICTED: transketolase, chloroplastic [Nicotiana sylvestris]	20	0.2911	0.026	0.2128	0.0156	0.4571	0.0398	0.3192	0.0225	0.32005	0.6792	0.6212	0.4875	0.2858	0.4613	0.3308	0.3373	0.132	0.491325	2.6792	0.0655	1.888	0.2078	2.6303	0.1618	1.803	0.3634	2.25012
129	13.77	39.2	gi|970005506	PREDICTED: proteasome subunit alpha type-5 [Solanum pennellii]	10	0.9462	0.7109	0.863	0.9247	0.8166	0.8703	0.8091	0.7622	0.858725	0.4406	0.0395	0.4365	0.0836	0.3733	0.0142	0.3311	0.0298	0.395375	0.6982	0.1683	0.8472	0.1218	1.0471	0.8699	1.2246	0.7105	0.954275
130	13.76	27.6	gi|970041425	PREDICTED: 2,3-bisphosphoglycerate-independent phosphoglycerate mutase [Solanum pennellii]	8	1.5849	0.4066	0.6546	0.2106	2.5351	0.1053	1.0568	0.9798	1.45785	0.7178	0.6471	0.3105	0.0769	0.8954	0.9107	0.3802	0.1118	0.575975	1.028	0.6618	0.6252	0.3285	0.7447	0.8417	0.4487	0.2585	0.71165
131	13.56	66.7	gi|970059284	PREDICTED: proteasome subunit alpha type-3-like [Solanum pennellii]	11	1.406	0.0459	1.2823	0.2782	1.2246	0.0825	1.1588	0.4621	1.26792	0.8551	0.7081	0.7656	0.4225	0.6607	0.3389	0.5916	0.0571	0.71825	0.7798	0.4482	0.8551	0.6318	0.5916	0.0637	0.6368	0.1144	0.715825
132	13.47	24.9	gi|546354549	NADH-plastoquinone oxidoreductase subunit 7 (chloroplast) [Ipomoea cordatotriloba]	10	0.4246	0.061	0.4365	0.0652	0.4169	0.0291	0.4169	0.033	0.423725	0.6081	0.1183	0.6138	0.1353	1.0471	0.9842	1.0186	0.9417	0.8219	0.8954	0.302	0.8954	0.5511	1.0765	0.9343	1.0965	0.6947	0.99095
133	13.41	19	gi|697177674	PREDICTED: alpha-xylosidase 1-like [Nicotiana tomentosiformis]	11	2.9376	0.1158	3.1333	0.1347	4.9659	0.0585	5.5976	0.1038	4.1586	0.6792	0.2586	0.7798	0.2227	0.5105	0.1079	0.5808	0.0929	0.637575	0.4365	0.4566	0.2512	0.2353	0.5012	0.1292	0.3221	0.065	0.37775
134	13.36	17.7	gi|460402152	PREDICTED: pyruvate kinase, cytosolic isozyme [Solanum lycopersicum]	8	1.2474	0.4899	1.1169	0.4205	0.7311	0.2351	0.6607	0.3954	0.939025	1.2246	0.8728	1.0568	0.9762	1.2359	0.9666	1.0666	0.8668	1.14597	0.871	0.3571	1.5276	0.2609	1.6904	0.5559	2.5823	0.1353	1.66783
135	13.34	35.1	gi|33516948	RecName: Full=Neutral peroxidase; AltName: Full=SwPN1; Flags: Precursor	26	5.1051	0.0069	4.1687	0.0377	3.4674	0.0196	2.8314	0.2074	3.89315	1.0093	0.6572	0.8472	0.7193	0.8166	0.9958	0.6607	0.4049	0.83345	0.2466	0.0617	0.3631	0.2335	0.2559	0.0874	0.3873	0.2482	0.313225
136	13.33	47.3	gi|697164569	PREDICTED: aminomethyltransferase, mitochondrial [Nicotiana tomentosiformis]	20	0.2489	0.2585	0.4487	0.2484	0.2992	0.2401	0.5395	0.2313	0.384075	1.1376	0.5373	2.3768	0.5769	1.1066	0.4065	1.9231	0.4316	1.63602	1.8707	0.462	1.5136	0.4113	2.421	0.4609	1.8707	0.4104	1.919
137	13.31	28.8	gi|698470207	PREDICTED: fructose-1,6-bisphosphatase, chloroplastic-like [Nicotiana sylvestris]	15	0.8395	0.7952	1.4454	0.6273	1.0471	0.9555	1.8197	0.4795	1.28792	1.0765	0.9328	1.8535	0.4691	0.863	0.9098	1.4859	0.5501	1.31973	0.929	0.9919	0.7447	0.7629	1.4454	0.6473	1.1588	0.8651	1.06948
138	13.21	17.9	gi|25141238	soluble acid invertase Ib2FRUCT3 [Ipomoea batatas]	9	1.5136	0.8218	1.8535	0.1399	1.0375	0.5583	1.1912	0.6163	1.39895	0.4571	0.0674	0.5546	0.3999	0.4285	0.0601	0.5598	0.3624	0.5	0.4613	0.191	0.6427	0.6884	0.3767	0.0995	0.5598	0.4196	0.510125
139	13.19	51.9	gi|697163341	PREDICTED: cytochrome c1-1, heme protein, mitochondrial [Nicotiana tomentosiformis]	9	2.6546	0.3593	2.1478	0.3374	1.8535	0.3167	1.3552	0.2974	2.00278	1.0864	0.9242	0.863	0.8982	0.929	0.9986	0.7447	0.9579	0.905775	0.3311	0.4647	0.4786	0.3806	0.3373	0.4215	0.5058	0.3197	0.4132
140	13.13	32.7	gi|971539626	PREDICTED: cell division protein FtsZ homolog 2-2, chloroplastic-like isoform X2 [Solanum tuberosum]	11	0.6607	0.6765	0.4365	0.3511	0.6792	0.5287	0.4487	0.2774	0.556275	0.8551	0.7208	0.4875	0.3745	0.7516	0.7227	0.4699	0.3755	0.641025	0.912	0.9094	0.9376	0.7273	0.8241	0.81	0.8395	0.999	0.8783
141	13.1	35.3	gi|38605724	RecName: Full=NADH dehydrogenase [ubiquinone] iron-sulfur protein 3; AltName: Full=Complex I-27kD; Short=CI-27kD; AltName: Full=NADH dehydrogenase subunit 9; AltName: Full=NADH-ubiquinone oxidoreductase 27 kDa subunit	8	1.2359	0.6289	0.5495	0.3023	1.2942	0.4913	0.5702	0.2515	0.91245	0.9908	0.5459	0.4285	0.3139	0.8395	0.2844	0.3733	0.1829	0.658025	0.6855	0.2689	0.6855	0.4903	0.6081	0.9071	0.5598	0.9665	0.634725
142	13.05	21.6	gi|550554033	unnamed protein product [Nicotiana tabacum]	7	0.492	0.0595	0.4613	0.1802	0.4446	0.0733	0.4169	0.2946	0.4537	0.7727	0.4742	0.6982	0.9837	0.7112	0.5052	0.6427	0.9759	0.7062	1.3305	0.5869	1.4997	0.6874	1.3552	0.5126	1.4997	0.6058	1.42127
143	12.97	44.1	gi|970048028	PREDICTED: 40S ribosomal protein S3-3-like [Solanum pennellii]	8	1.3183	0.3889	0.7447	0.5496	1.7378	0.4878	1	0.6717	1.2002	1.0568	0.6138	0.6026	0.8186	1.1695	0.7203	0.673	0.5287	0.875475	2.421	0.2886	1.7539	0.2238	2.729	0.4305	2.1086	0.3404	2.25312
144	12.92	72.3	gi|698582465	PREDICTED: 60S ribosomal protein L12 [Nicotiana sylvestris]	15	1.1695	0.4052	1.5849	0.1118	1.803	0.2313	2.3768	0.0611	1.73355	0.4055	0.0271	0.5058	0.1008	0.3837	0.0129	0.4742	0.0449	0.4423	0.6427	0.0797	0.4285	0.0394	0.6368	0.2706	0.3908	0.18	0.5247
145	12.91	36.9	gi|970018915	PREDICTED: thylakoid lumenal 17.4 kDa protein, chloroplastic [Solanum pennellii]	14	1.028	0.7617	0.6607	0.3946	1.1588	0.4746	0.6855	0.8966	0.88325	1.2359	0.495	0.7311	0.9217	1.0765	0.8903	0.6427	0.6555	0.92155	0.6486	0.0822	0.5808	0.0531	0.8017	0.5415	0.7244	0.1193	0.688875
146	12.82	43.3	gi|970059438	PREDICTED: 40S ribosomal protein S14-2 [Solanum pennellii]	9	1.9953	0.6796	1.9588	0.7612	1.3552	0.8434	1.2589	0.9591	1.64205	0.6982	0.2181	0.6486	0.1776	0.5649	0.3295	0.5297	0.1893	0.61035	0.4365	0.9143	0.6982	0.8587	0.5598	0.9514	0.871	0.7057	0.641375
147	12.46	14.1	gi|697165204	PREDICTED: lysosomal alpha-mannosidase-like [Nicotiana tomentosiformis]	8	0.9817	0.7114	1.2359	0.831	0.9817	0.945	1.2134	0.7286	1.10318	0.7112	0.2632	0.871	0.5969	0.6138	0.1103	0.7656	0.3773	0.7404	0.8091	0.5361	0.8318	0.374	0.8551	0.2191	0.879	0.1447	0.84375
148	12.38	45.4	gi|3608483	proteasome alpha subunit [Petunia x hybrida]	9	0.871	0.2906	0.9638	0.927	0.9462	0.4252	1.0471	0.6471	0.957025	0.8166	0.4684	0.9036	0.5882	0.7178	0.196	0.7943	0.7371	0.808075	0.8954	0.78	0.8241	0.532	0.929	0.9833	0.8551	0.6946	0.8759
149	12.29	21.9	gi|698495407	PREDICTED: oxygen-dependent coproporphyrinogen-III oxidase, chloroplastic [Nicotiana sylvestris]	9	0.7586	0.8324	0.2377	0.5356	0.7311	0.7424	0.2421	0.8766	0.492375	0.5152	0.6384	0.1629	0.4264	0.4207	0.4867	0.138	0.3439	0.3092	0.6982	0.9166	0.7178	0.5592	0.5702	0.7978	0.5861	0.4917	0.643075
150	12.28	70	gi|970009575	PREDICTED: oxygen-evolving enhancer protein 1, chloroplastic [Solanum pennellii]	103	1.4322	0.9146	1.3804	0.8598	1.1169	0.9813	1.2474	0.7611	1.29422	0.3373	0.2779	0.3311	0.3676	0.3404	0.2161	0.3048	0.2807	0.3284	0.1644	0.1666	0.1905	0.1502	0.182	0.2636	0.2051	0.2337	0.1855
151	12.27	41.5	gi|970069300	PREDICTED: proteasome subunit alpha type-6 [Solanum pennellii]	12	1.5276	0.2204	1.0186	0.3609	1.2823	0.2827	0.871	0.4834	1.17488	0.6486	0.5696	0.4656	0.3648	0.5754	0.2984	0.3873	0.18	0.519225	0.5598	0.475	0.7311	0.602	0.6918	0.2205	0.7943	0.2999	0.69425
152	12.21	60.6	gi|399125108	Chain D, Structure Analysis Of A Wound-Inducible Lectin Ipomoelin From Sweet Potato	20	0.1138	0.9264	0.0555	0.943	0.1028	0.0012	0.0501	0.0018	0.08055	2.5119	0.3951	1.0471	0.4894	1.1169	0.5797	0.5702	0.3723	1.31152	0.0871	0.0101	0.0847	0	0.0991	0.0071	0.1	0	0.092725
153	12.13	21.2	gi|13897890	putative cysteine protease [Ipomoea batatas]	11	1.5996	0.714	2.0137	0.2706	2.0137	0.3731	2.5351	0.1409	2.04052	1.1272	0.8546	1.3932	0.3955	1.1066	0.5997	1.3932	0.2237	1.25505	0.7047	0.9378	0.5649	0.5203	0.6368	0.7677	0.5105	0.4059	0.604225
154	12.11	35.3	gi|971560620	PREDICTED: histone H3.3 [Solanum tuberosum]	6	1.0965	0.6932	1.3062	0.3917	1.3062	0.4325	1.5276	0.1856	1.30913	1.5704	0.8578	1.8535	0.4962	1.8535	0.4887	2.1878	0.2099	1.8663	4.8753	0.0027	3.9446	0.0046	3.9811	0.0173	3.342	0.0605	4.03575
155	12.07	33.3	gi|698510049	PREDICTED: 60S ribosomal protein L4-like [Nicotiana sylvestris]	11	0.673	0.4078	0.7656	0.8984	0.7447	0.649	0.8551	0.8353	0.7596	0.929	0.8872	1.0568	0.5337	0.8166	0.8059	0.929	0.6707	0.93285	1.4997	0.6319	1.3552	0.7317	1.9409	0.2055	1.6144	0.3317	1.60255
156	12.07	23.6	gi|697127232	PREDICTED: phosphoglucomutase, cytoplasmic isoform X1 [Nicotiana tomentosiformis]	9	0.7447	0.6101	1.0765	0.9937	0.6252	0.4709	0.8872	0.7979	0.8334	0.9036	0.9948	1.2942	0.6109	0.9817	0.9416	1.3932	0.6624	1.14318	4.2073	0.1315	4.9659	0.11	1.6749	0.3355	1.9953	0.2633	3.21085
157	12.07	10.7	gi|401728853	pyrophosphate-energized vacuolar membrane proteon pump 1 [Ipomoea batatas]	6	1.2474	0.2693	1.8365	0.0333	1.0864	0.6824	1.6144	0.0638	1.44617	1.5417	0.1638	2.2491	0.0369	1.3305	0.0984	1.9588	0.0079	1.77002	1.0471	0.9372	1.2023	0.3748	1.2823	0.1824	1.4723	0.0378	1.251
158	12.06	29	gi|159459932	glutathione reductase [Ipomoea batatas]	8	1.2246	0.6412	1.3183	0.0461	1.0186	0.8303	1.1695	0.1877	1.18275	0.6855	0.5465	0.8017	0.8864	1	0.8465	1.2023	0.298	0.922375	1.0765	0.9417	1.2023	0.7818	1.3677	0.7607	1.4723	0.6392	1.2797
159	12.01	20.8	gi|698490000	PREDICTED: endoplasmin homolog [Nicotiana sylvestris]	11	0.8017	0.7576	0.8872	0.9228	0.7943	0.3553	0.8954	0.5652	0.84465	0.4786	0.1648	0.5346	0.2902	0.5105	0.533	0.6194	0.6787	0.535775	2.4889	0.6437	2.1086	0.4632	2.0701	0.2468	2.0137	0.1333	2.17033
160	12	13.5	gi|698456261	PREDICTED: glycine--tRNA ligase 1, mitochondrial-like [Nicotiana sylvestris]	6	0.8551	0.503	1	0.5573	1.2474	0.1867	1.4997	0.2092	1.15055	1.3428	0.0856	1.5276	0.0963	1.0568	0.1152	1.2589	0.1299	1.29652	2.5351	0.0621	1.6749	0.2852	3.5318	0.0294	2.3121	0.0784	2.51347
161	12	21.8	gi|970029802	PREDICTED: 60S acidic ribosomal protein P0 [Solanum pennellii]	6	0.787	0.374	1.1272	0.6311	0.6427	0.4261	0.9376	0.562	0.873625	0.492	0.2067	0.7447	0.9723	0.3837	0.068	0.5495	0.4426	0.542475	2.7797	0.2664	3.1915	0.3056	1.6749	0.2911	1.977	0.3334	2.40577
162	12	42.7	gi|966821335	putative ovule protein [Solanum chacoense]	9	1.4588	0.9682	0.8954	0.9976	0.8166	0.9675	0.5105	0.997	0.920325	0.6194	0.4663	0.3837	0.5694	0.6026	0.3748	0.3837	0.3582	0.49735	0.7447	0.6043	1.3552	0.6048	0.8241	0.9239	1.5136	0.9232	1.1094
163	11.88	29.5	gi|970042791	PREDICTED: uncharacterized oxidoreductase At1g06690, chloroplastic [Solanum pennellii]	10	0.4406	0.6081	0.7244	0.8216	0.8318	0.9692	1.3932	0.7214	0.8475	0.7178	0.9156	1.2589	0.8226	0.5248	0.7624	0.8954	0.9822	0.849225	1.406	0.7264	0.7379	0.816	1.0965	0.9219	0.5702	0.641	0.95265
164	11.8	27.6	gi|970047219	PREDICTED: eukaryotic initiation factor 4A-2-like [Solanum pennellii]	9	0.4742	0.4903	0.5445	0.6314	0.7379	0.7133	0.8395	0.9325	0.649025	1.7219	0.3793	1.977	0.3152	1.9588	0.3589	2.2699	0.3004	1.9819	3.5975	0.2637	2.3121	0.3341	6.9183	0.1792	4.8753	0.2106	4.4258
165	11.77	53.6	gi|970053970	PREDICTED: 60S ribosomal protein L23 [Solanum pennellii]	6	0.6855	0.5027	0.9036	0.9311	0.8954	0.7524	1.2246	0.7751	0.927275	0.5546	0.2532	0.7516	0.528	0.5649	0.2674	0.7656	0.5547	0.659175	1.6444	0.574	1.2942	0.8412	1.5996	0.5762	1.2359	0.844	1.44352
166	11.62	15.7	gi|698573257	PREDICTED: patellin-3-like [Nicotiana sylvestris]	10	1.4322	0.9088	0.4571	0.0966	1.1376	0.9747	0.3532	0.085	0.845025	1.1482	0.4894	0.3373	0.3146	0.8166	0.983	0.2421	0.0836	0.63605	0.6368	0.8249	0.6918	0.9244	0.929	0.9596	1.0093	0.7986	0.816725
167	11.48	61.3	gi|698571100	PREDICTED: histone H2B-like [Nicotiana sylvestris]	15	1.2246	0.6145	1.3062	0.4124	1.3183	0.45	1.3804	0.2973	1.30737	1.3183	0.7	1.3677	0.4799	0.9817	0.5307	1.0471	0.762	1.1787	4.0551	0.0099	3.8371	0.0143	6.9823	0.0103	6.368	0.0149	5.31062
168	11.47	69.2	gi|970026077	PREDICTED: 40S ribosomal protein S15a-1 [Solanum pennellii]	9	1.2589	0.5822	0.5105	0.316	1.2246	0.933	0.4446	0.5508	0.85965	0.5546	0.036	0.2014	0.0578	0.5012	0.0166	0.1675	0.0271	0.356175	0.6138	0.7447	0.7311	0.2745	0.3221	0.4997	0.3631	0.107	0.507525
169	11.33	46.2	gi|970003254	PREDICTED: 40S ribosomal protein S10-1-like [Solanum pennellii]	7	0.8872	0.5984	0.7379	0.3422	1.0186	0.7637	0.8395	0.8816	0.8708	0.5105	0.0887	0.4365	0.0445	0.4487	0.0664	0.3837	0.0334	0.44485	1.1588	0.4471	0.9727	0.999	1.4191	0.0826	1.2474	0.2841	1.1995
170	11.27	36.6	gi|698498406	PREDICTED: leucine aminopeptidase 2, chloroplastic [Nicotiana sylvestris]	26	0.631	0.7783	0.4487	0.5977	0.7798	0.8469	0.5248	0.6493	0.596075	0.4285	0.6411	0.3048	0.4996	0.4169	0.5521	0.302	0.4378	0.36305	0.8017	0.8664	0.6855	0.7967	1.1588	0.9307	1.0186	0.8579	0.91615
171	11.22	31.9	gi|970029610	PREDICTED: serine hydroxymethyltransferase 4 [Solanum pennellii]	7	0.5808	0.5357	0.3733	0.4205	0.5916	0.5159	0.3597	0.4072	0.47635	0.7516	0.809	0.4742	0.6101	1.0965	0.9823	0.6486	0.7463	0.742725	3.4674	0.3771	3.3729	0.366	2.7797	0.4012	2.7542	0.3888	3.09355
172	11.09	27.3	gi|698445056	PREDICTED: porphobilinogen deaminase, chloroplastic-like [Nicotiana sylvestris]	12	0.4571	0.1188	0.3251	0.0449	0.7943	0.3167	0.5152	0.0892	0.522925	0.2938	0.0105	0.1941	0.0033	0.2911	0.0072	0.2032	0.0024	0.24555	0.4529	0.0439	0.263	0.0183	0.492	0.0347	0.2805	0.0148	0.3721
173	11.08	35.3	gi|77744911	chloroplast lipocalin [Ipomoea nil]	17	1.2359	0.5682	0.787	0.6112	1.0093	0.5245	0.673	0.813	0.9263	0.6668	0.9627	0.4246	0.2986	0.6792	0.7417	0.4325	0.1438	0.550775	0.787	0.93	0.929	0.8718	0.8166	0.3866	0.9638	0.3588	0.8741
174	11.07	38.2	gi|565391329	PREDICTED: stromal 70 kDa heat shock-related protein, chloroplastic-like [Solanum tuberosum]	16	1.2942	0.6709	0.5598	0.325	0.871	0.9635	0.3373	0.2397	0.765575	0.7586	0.959	0.3499	0.1882	1.0093	0.7428	0.4529	0.3019	0.642675	0.413	0.0384	0.6138	0.0661	0.4246	0.2094	0.631	0.1651	0.5206
175	11.05	31.5	gi|698587868	PREDICTED: 40S ribosomal protein S9-2-like [Nicotiana sylvestris]	10	0.8472	0.8767	0.9376	0.8534	0.9462	0.4917	1.0471	0.4743	0.944525	0.4699	0.2092	0.5297	0.2181	0.492	0.0969	0.5395	0.1012	0.507775	1.2474	0.7836	1.0965	0.7866	1.3677	0.5516	1.2134	0.9539	1.23125
176	11.04	40.3	gi|698507716	PREDICTED: peroxiredoxin Q, chloroplastic-like [Nicotiana sylvestris]	16	0.8166	0.4244	1.1376	0.829	0.7516	0.4768	1.0375	0.7722	0.935825	0.7112	0.5601	0.9817	0.8026	0.7244	0.4492	1.0093	0.7909	0.85665	0.8318	0.9535	0.912	0.8897	0.9376	0.6731	1.028	0.653	0.92735
177	11.04	31.7	gi|697130203	PREDICTED: 2-dehydro-3-deoxyphosphooctonate aldolase 1 [Nicotiana tomentosiformis]	7	1.0568	0.4222	1	0.7768	1.0186	0.7025	0.9638	0.8751	1.0098	0.9727	0.859	0.9204	0.4982	1.0568	0.4016	1	0.747	0.987475	0.9036	0.2961	0.9376	0.5198	0.871	0.2551	0.9036	0.4555	0.90395
178	10.99	27.3	gi|970030441	PREDICTED: 50S ribosomal protein L15, chloroplastic [Solanum pennellii]	6	0.8395	0.6606	0.6081	0.1445	1.1482	0.902	0.7943	0.3187	0.847525	1.2246	0.6209	0.863	0.53	1.3552	0.5762	0.9462	0.5551	1.09725	1.6904	0.2728	1.2589	0.5599	1.3305	0.874	1.0093	0.6859	1.32227
179	10.98	32.7	gi|697127672	PREDICTED: fructose-bisphosphate aldolase cytoplasmic isozyme [Nicotiana tomentosiformis]	18	0.6368	0.7096	0.8954	0.6379	1.0186	0.8868	1.4588	0.8902	1.0024	0.631	0.6052	0.9036	0.6023	0.5916	0.5804	0.8472	0.4811	0.74335	1.3062	0.8222	0.7943	0.7094	2.3768	0.2802	1.406	0.5663	1.47082
180	10.91	44.7	gi|698582026	PREDICTED: 40S ribosomal protein S2-3-like [Nicotiana sylvestris]	7	0.912	0.807	0.5058	0.9922	0.863	0.8093	0.492	0.9873	0.6932	0.8166	0.2872	0.4699	0.3971	0.6252	0.4869	0.3532	0.579	0.566225	3.5645	0.0916	3.3729	0.2122	3.1046	0.2696	3.2211	0.3702	3.31577
181	10.84	21.6	gi|698499855	PREDICTED: ketol-acid reductoisomerase, chloroplastic-like [Nicotiana sylvestris]	8	3.4041	0.3927	2.6303	0.3496	0.6252	0.3811	0.5297	0.4316	1.79732	0.863	0.9655	0.6918	0.827	0.9638	0.908	0.7798	0.7745	0.8246	0.2333	0.2713	1.2706	0.6227	0.4018	0.804	2.4434	0.2372	1.08727
182	10.79	41.5	gi|698457483	PREDICTED: chloroplast stem-loop binding protein of 41 kDa b, chloroplastic [Nicotiana sylvestris]	9	0.3597	0.0314	0.1977	0.0065	0.4207	0.0749	0.2291	0.0028	0.3018	1.0965	0.9502	0.5649	0.103	1.1912	0.596	0.6252	0.7387	0.86945	4.4875	0.0033	3.8019	0.0167	8.1658	0.0007	7.2444	0.0011	5.9249
183	10.65	34.2	gi|966849523	putative membrane-associated protein VIPP1, chloroplastic-like [Solanum chacoense]	17	0.9817	0.2905	0.597	0.6699	0.787	0.3805	0.4966	0.8216	0.715575	1.0864	0.8583	0.6982	0.5583	0.7656	0.7216	0.4742	0.7645	0.7561	1.0186	0.3344	1.1912	0.4347	0.8395	0.7493	0.9817	0.9068	1.00775
184	10.58	51.3	gi|698501244	PREDICTED: chlorophyll a-b binding protein 13, chloroplastic [Nicotiana sylvestris]	25	1.4588	0.9395	0.4699	0.7611	1.6904	0.7846	0.5297	0.9131	1.0372	0.787	0.6002	0.2704	0.4383	0.5346	0.5329	0.1837	0.3968	0.443925	0.1959	0.291	0.166	0.2621	0.2312	0.3182	0.1995	0.2844	0.19815
185	10.55	26.1	gi|916439465	cytochrome b6 (plastid) [Evolvulus nuttallianus]	15	1.7378	0.4025	1.7219	0.2065	1.6144	0.3672	1.5704	0.1871	1.66112	2.5119	0.0986	2.421	0.0505	1.7865	0.1989	1.6596	0.0998	2.09475	0.4446	0.0612	0.4699	0.0557	0.5058	0.033	0.5152	0.0302	0.483875
186	10.53	63.8	gi|970047137	PREDICTED: chlorophyll a-b binding protein 3C, chloroplastic-like [Solanum pennellii]	94	4.7863	0.1547	2.729	0.2353	1.3183	0.601	0.7447	0.5993	2.39458	3.6644	0.1853	2.0701	0.3105	3.9084	0.177	2.208	0.2887	2.96273	0.9036	0.8499	3.281	0.2005	0.787	0.6607	2.884	0.2243	1.9639
187	10.53	26.3	gi|565362769	PREDICTED: ATP synthase gamma chain, chloroplastic [Solanum tuberosum]	13	0.6194	0.0758	0.8241	0.3483	0.6546	0.143	0.879	0.6139	0.744275	1.1066	0.8298	1.5136	0.4105	1.2589	0.7742	1.6293	0.4657	1.3771	1.7539	0.3581	1.6749	0.6287	1.6444	0.1559	1.5417	0.2939	1.65373
188	10.42	21.9	gi|124484387	cysteine proteinase precursor [Ipomoea nil]	15	1.5704	0.3586	2.6546	0.0737	1.7378	0.2276	2.884	0.049	2.2117	1.1272	0.5827	1.803	0.1203	1.4191	0.4979	2.1878	0.1017	1.63428	1.2823	0.4604	1.1695	0.7766	1.2023	0.8834	1.0765	0.6941	1.18265
189	10.38	33.9	gi|698538214	PREDICTED: prohibitin-3, mitochondrial-like [Nicotiana sylvestris]	8	5.4954	0.1434	2.3768	0.2685	1.1482	0.7733	0.4966	0.3286	2.37925	0.4613	0.3027	0.2014	0.1532	0.7112	0.5528	0.3076	0.2061	0.420375	0.1803	0.1439	0.863	0.7817	0.1259	0.1193	0.597	0.4214	0.44155
190	10.37	44.2	gi|698418449	PREDICTED: cysteine synthase, chloroplastic/chromoplastic [Nicotiana sylvestris]	25	0.929	0.8947	0.863	0.9703	1.0568	0.648	0.955	0.5754	0.95095	1.1803	0.3877	1.0186	0.4579	1.5417	0.208	1.4588	0.3359	1.29985	1.6293	0.1634	1.406	0.383	1.4859	0.4747	1.2706	0.8156	1.44795
191	10.36	81.7	gi|14718447	proteinase inhibitor SPLTI-1 [Ipomoea batatas]	25	0.4406	0.4539	0.1259	0.1022	0.3664	0.9915	0.1213	0.0861	0.26355	0.631	0.7324	0.1786	0.0814	0.4207	0.7758	0.1406	0.0822	0.342725	3.3729	0.6554	4.0179	0.3272	6.9823	0.4659	8.3946	0.2628	5.69193
192	10.3	13.3	gi|565359321	PREDICTED: presequence protease 1, chloroplastic/mitochondrial-like [Solanum tuberosum]	8	1.1803	0.6881	0.4487	0.2682	1.5136	0.2315	0.5702	0.4612	0.9282	3.9446	0.012	1.556	0.5021	2.5119	0.0146	0.9908	0.783	2.25082	2.0512	0.0892	1.6293	0.199	5.1051	0.0267	3.6983	0.0666	3.12098
193	10.3	43	gi|697134943	PREDICTED: succinyl-CoA ligase [ADP-forming] subunit beta, mitochondrial [Nicotiana tomentosiformis]	6	0.5395	0.3634	1.2246	0.6868	0.6368	0.4628	1.4454	0.5099	0.961575	0.7656	0.6248	1.7378	0.3896	0.6252	0.4505	1.4191	0.5249	1.13692	1.9231	0.3404	1.6144	0.4282	1.6904	0.4021	1.4322	0.5219	1.66502
194	10.18	49.3	gi|7643788	nucleoside diphosphate kinase [Capsicum annuum]	10	1.3428	0.9468	1.4454	0.6469	0.929	0.8359	1.028	0.8441	1.1863	0.6607	0.3175	0.7379	0.4794	0.4831	0.2257	0.5395	0.3312	0.6053	0.5754	0.4956	0.8318	0.6575	0.5495	0.4892	0.8241	0.6492	0.6952
195	10.15	36.6	gi|71370259	PHB2 [Nicotiana benthamiana]	7	1.3552	0.3258	1.3183	0.2001	1.406	0.7321	1.3677	0.4611	1.3618	1.1066	0.6027	1.1169	0.369	1.1695	0.4908	1.1695	0.2947	1.14062	1.0666	0.9849	1.0666	0.5035	1.0666	0.538	1.0093	0.9234	1.05227
196	10.13	24.1	gi|698569429	PREDICTED: 6-phosphogluconate dehydrogenase, decarboxylating 3 [Nicotiana sylvestris]	5	0.912	0.7913	0.6668	0.6273	1.7219	0.7858	1.1066	0.9245	1.10183	1.1482	0.6061	0.863	0.7355	3.5645	0.2409	2.3121	0.3168	1.97195	4.1305	0.2821	1.9588	0.687	2.3768	0.5157	1.406	0.8747	2.46802
198	10.1	40.8	gi|970009539	PREDICTED: photosystem I reaction center subunit III, chloroplastic-like [Solanum pennellii]	31	1.2134	0.6564	1.3804	0.5705	0.9908	0.6294	1.2023	0.5884	1.19673	1.0471	0.613	1.2023	0.2913	0.9036	0.6432	1.0471	0.2019	1.05002	0.3945	0.104	0.4699	0.1079	0.4786	0.4693	0.5808	0.485	0.48095
199	10.04	50.5	gi|970004031	PREDICTED: ras-related protein RABH1b [Solanum pennellii]	7	1.4723	0.2683	1.0765	0.4503	2.4889	0.1736	1.7539	0.3367	1.6979	0.8551	0.3585	0.6026	0.186	0.6855	0.2506	0.5395	0.1139	0.670675	0.7516	0.0784	0.4699	0.0557	0.5702	0.0365	0.3631	0.021	0.5387
200	10.04	47.7	gi|75261123	RecName: Full=50S ribosomal protein L9, chloroplastic; AltName: Full=CL9; Flags: Precursor	7	0.5495	0.036	0.7112	0.2524	0.8166	0.2943	1.0765	0.8414	0.78845	0.8318	0.3737	1.0965	0.7074	0.7379	0.2185	0.9727	0.9918	0.909725	0.912	0.7064	0.6026	0.4	1.3677	0.2385	0.9036	0.8727	0.946475
201	10.03	39.4	gi|697097591	PREDICTED: triosephosphate isomerase, cytosolic [Nicotiana tomentosiformis]	12	1.0568	0.9173	1.1376	0.6178	1.2246	0.7013	1.3183	0.4588	1.18432	0.8472	0.8729	0.9036	0.8015	0.8318	0.8102	0.8954	0.864	0.8695	0.9204	0.9385	0.8017	0.72	1.0375	0.8437	0.8872	0.9284	0.9117
202	10.03	16.2	gi|972779612	aspartate carbamoyltransferase, chloroplastic [Solanum tuberosum]	5	0.9908	0.9829	1.1695	0.9145	0.955	0.854	1.1272	0.7556	1.06062	0.8017	0.8132	0.9376	0.9096	1.4191	0.2185	1.6293	0.1858	1.19693	0.9376	0.8831	0.9376	0.9532	1.0568	0.8667	1.0864	0.974	1.0046
203	10.03	38.8	gi|698518651	PREDICTED: nascent polypeptide-associated complex subunit alpha-like protein [Nicotiana sylvestris]	11	0.8872	0.908	0.6138	0.7576	0.9036	0.973	0.6194	0.6983	0.756	1.3062	0.7189	1	0.9547	0.7379	0.5335	0.5754	0.3282	0.904875	1.5704	0.7226	1.4997	0.6648	1.3677	0.8777	1.3677	0.9423	1.45138
204	10.02	19.8	gi|698420647	PREDICTED: eukaryotic initiation factor 4A-3 [Nicotiana sylvestris]	5	2.6303	0.2591	1.4723	0.7041	1.2246	0.9341	0.7311	0.506	1.51457	1.0765	0.8823	0.6138	0.529	1.7701	0.3907	1.0093	0.9049	1.11742	0.7727	0.9512	1.5276	0.2528	0.5152	0.2408	1.0375	0.9854	0.96325
205	10.01	76.7	gi|317134419	lipid transfer protein 1a [Ipomoea batatas]	14	1.2246	0.8038	1.3932	0.6397	1.4997	0.9512	1.6293	0.5191	1.4367	3.1915	0.0412	3.5975	0.0201	2.884	0.0376	3.4041	0.0186	3.26927	5.8076	0.0064	5.2	0.0073	2.9648	0.0205	2.5586	0.0271	4.13275
206	10	37.2	gi|698494901	PREDICTED: peptidyl-prolyl cis-trans isomerase FKBP16-3, chloroplastic [Nicotiana sylvestris]	7	1.2823	0.6013	0.929	0.7739	0.673	0.9166	0.4966	0.7282	0.845225	0.9036	0.9975	0.6252	0.8038	0.6026	0.4074	0.4487	0.3067	0.645025	0.4875	0.381	0.8551	0.7641	0.3532	0.2477	0.6486	0.5391	0.5861
207	10	28.3	gi|460381228	PREDICTED: nucleoside diphosphate kinase 2, chloroplastic [Solanum lycopersicum]	6	1.3183	0.7841	1.556	0.4685	1.5704	0.7276	1.888	0.4296	1.58317	0.929	0.9034	1.0864	0.7184	0.9727	0.8338	1.1376	0.7841	1.03143	0.9204	0.8944	0.7656	0.8348	1.0568	0.7871	0.9204	0.7305	0.9158
208	9.99	39.8	gi|970047916	PREDICTED: 60S ribosomal protein L13-1-like [Solanum pennellii]	6	0.9376	0.9699	0.929	0.4208	0.9376	0.9479	0.9376	0.4731	0.93545	0.9462	0.8112	0.9376	0.4098	0.9376	0.8085	0.9376	0.3321	0.93975	1.0765	0.9813	1.0666	0.9243	0.929	0.539	0.9204	0.5811	0.998125
209	9.99	34.8	gi|698418824	PREDICTED: proteasome subunit beta type-5-like [Nicotiana sylvestris]	7	3.3113	0.4562	3.4041	0.5207	0.8091	0.9858	0.8472	0.8812	2.09293	2.5119	0.5221	2.7797	0.602	0.4446	0.5581	0.4656	0.4865	1.55045	0.6982	0.6106	2.8314	0.7444	0.3192	0.6072	1.2706	0.7488	1.27985
210	9.93	33	gi|970048018	PREDICTED: thylakoid lumenal protein TL20.3, chloroplastic [Solanum pennellii]	12	0.912	0.7132	0.4207	0.3056	0.7447	0.861	0.3467	0.244	0.606025	1.0666	0.9989	0.4831	0.2095	1.1066	0.6742	0.5916	0.6456	0.811975	0.5445	0.2178	0.6368	0.2723	0.5058	0.1244	0.631	0.1529	0.579525
211	9.89	31.3	gi|698476770	PREDICTED: isocitrate dehydrogenase [NADP] [Nicotiana sylvestris]	8	1.3305	0.8052	1.0375	0.6785	1.0186	0.5356	0.787	0.642	1.0434	0.6855	0.3659	0.5395	0.3071	0.8395	0.5156	0.6918	0.4295	0.689075	0.8551	0.574	1.0568	0.2334	0.6918	0.9237	0.871	0.3756	0.868675
212	9.79	15.1	gi|565346198	PREDICTED: beta-galactosidase 8 [Solanum tuberosum]	6	1.7219	0.834	1.9055	0.9309	2.5586	0.4372	2.5823	0.4296	2.19207	1.556	0.4081	1.7865	0.1213	2.0701	0.8515	2.1878	0.2554	1.9001	1.4723	0.3104	1.1482	0.5867	1	0.7568	0.787	0.5599	1.10187
213	9.77	38.2	gi|916440503	photosystem II protein D2 (plastid) [Ipomoea leptophylla]	106	1.3305	0.8085	0.2805	0.0803	2.1878	0.6499	0.4786	0.0835	1.06935	0.3981	0.42	0.1159	0.0669	0.5445	0.5903	0.1614	0.0709	0.304975	0.3664	0.5061	0.2421	0.4213	0.7047	0.4422	0.492	0.3738	0.4513
214	9.76	39.2	gi|698565217	PREDICTED: 40S ribosomal protein S19-3-like [Nicotiana sylvestris]	5	0.9376	0.6127	1.2134	0.659	1.0186	0.7581	1.2474	0.5257	1.10425	0.955	0.5531	1.2023	0.725	0.7586	0.6149	0.929	0.6567	0.961225	1.7219	0.4641	1.556	0.5869	2.3988	0.3649	2.2909	0.508	1.9919
215	9.74	20.4	gi|698547702	PREDICTED: 26S protease regulatory subunit S10B homolog B-like isoform X2 [Nicotiana sylvestris]	5	1.2246	0.5455	0.7516	0.3143	1.888	0.1374	1.1588	0.7548	1.25575	2.1878	0.0921	1.3428	0.4191	2.5823	0.0604	1.5849	0.2089	1.92445	2.2491	0.1009	1.4454	0.3483	1.9953	0.3268	1.2942	0.7263	1.746
216	9.72	42.3	gi|698502606	PREDICTED: psbP domain-containing protein 6, chloroplastic [Nicotiana sylvestris]	8	0.5702	0.3087	0.5808	0.3083	0.8091	0.4058	0.8091	0.4052	0.6923	2.0137	0.3859	1.9953	0.3865	2.355	0.4692	2.3121	0.489	2.16903	1.1695	0.8758	0.8091	0.9475	1.556	0.5506	1.0765	0.7	1.15278
217	9.71	19.6	gi|698453009	PREDICTED: NADP-dependent malic enzyme [Nicotiana sylvestris]	8	0.6546	0.2481	0.4406	0.2633	0.7311	0.4938	0.492	0.3901	0.579575	0.912	0.8866	0.5916	0.8568	0.8395	0.7686	0.5598	0.5758	0.725725	2.0701	0.1009	1.8535	0.1895	1.9588	0.1023	1.7539	0.1925	1.90908
218	9.7	10.7	gi|697116110	PREDICTED: clathrin heavy chain 1-like [Nicotiana tomentosiformis]	9	1.2134	0.7275	0.5702	0.2908	1.028	0.7711	0.4742	0.0997	0.82145	1.2246	0.25	0.5702	0.5967	0.9376	0.7052	0.4365	0.2418	0.792225	1.4997	0.7606	1.7701	0.4803	0.8872	0.9597	1.0765	0.9168	1.30838
219	9.69	18.5	gi|698524278	PREDICTED: biotin carboxylase 1, chloroplastic [Nicotiana sylvestris]	8	0.9204	0.6235	0.5105	0.1056	0.6194	0.3653	0.3767	0.0358	0.60675	0.597	0.2169	0.3597	0.0211	0.52	0.0916	0.3048	0.0098	0.445375	0.6792	0.5788	1.0186	0.8227	0.6546	0.9251	0.9462	0.8301	0.82465
220	9.68	35.8	gi|698487887	PREDICTED: GTP-binding protein SAR1A-like [Nicotiana sylvestris]	6	0.787	0.3994	0.6546	0.3386	1.2023	0.9757	1.0093	0.9168	0.9133	3.767	0.1061	2.9923	0.125	2.9376	0.104	2.5586	0.1224	3.06387	1.1588	0.7343	0.7727	0.5743	1.6444	0.313	1.1066	0.867	1.17063
221	9.66	29.7	gi|723689402	PREDICTED: UDP-glucuronic acid decarboxylase 6-like [Solanum lycopersicum]	6	0.7656	0.5994	0.4093	0.3274	0.673	0.2339	0.3532	0.1162	0.550275	1.3804	0.3723	0.6918	0.667	1.6144	0.2901	0.7586	0.5407	1.1113	1.8707	0.2263	2.1281	0.0786	1.3552	0.6184	1.5276	0.2433	1.7204
222	9.65	9.7	gi|970007237	PREDICTED: chaperone protein ClpB3, chloroplastic [Solanum pennellii]	6	0.8472	0.7519	0.1854	0.1463	0.8872	0.8252	0.1959	0.1507	0.528925	2.6792	0.2379	0.5916	0.4142	71.7794	0.0546	19.9526	0.0815	23.7507	1.2942	0.617	1.2359	0.6762	2.9923	0.2168	2.8314	0.2264	2.08845
224	9.62	10.3	gi|966871326	putative phosphoenolpyruvate carboxylase-like [Solanum chacoense]	5	0.4325	0.2259	0.8472	0.729	0.4656	0.6686	0.8395	0.9695	0.6462	0.9036	0.3918	1.6904	0.2225	1.1695	0.202	2.208	0.1967	1.49287	1.6749	0.0866	1.6444	0.5616	1.6293	0.2469	1.5849	0.3515	1.63338
225	9.6	44.4	gi|970067948	PREDICTED: photosystem I reaction center subunit VI, chloroplastic-like [Solanum pennellii]	33	2.0893	0.4786	1.2246	0.8147	2.1878	0.2534	1.2246	0.5789	1.68158	1.888	0.137	1.1066	0.332	1.7219	0.3799	0.9462	0.6564	1.41568	0.5105	0.2536	0.5152	0.1293	0.6138	0.5317	0.5808	0.2851	0.555075
226	9.59	22.2	gi|697191723	PREDICTED: phosphoglucomutase, chloroplastic isoform X4 [Nicotiana tomentosiformis]	11	0.6026	0.7884	1.0186	0.3011	0.5346	0.462	0.863	0.625	0.7547	1.0568	0.2353	1.7378	0.0119	0.8472	0.5329	1.4588	0.0788	1.27515	1.5849	0.4512	1.7061	0.2408	2.0512	0.4343	2.2909	0.2673	1.90828
227	9.59	25.5	gi|966859908	putative enoyl-[acyl-carrier-protein] reductase [NADH], chloroplastic-like [Solanum chacoense]	11	0.912	0.8301	0.955	0.9843	0.9376	0.7646	0.9817	0.9432	0.946575	0.7047	0.5541	0.7379	0.6824	0.7447	0.6282	0.7798	0.7784	0.741775	1.2246	0.9352	1.1912	0.8644	1	0.9659	0.9727	0.8942	1.09712
228	9.57	36.4	gi|966844836	putative carboxymethylenebutenolidase-like [Solanum chacoense]	7	0.9727	0.8816	0.9638	0.9589	1.3183	0.8207	1.3804	0.7469	1.1588	1	0.7301	1.0471	0.6602	0.8472	0.6662	0.879	0.7364	0.943325	1.4997	0.6537	1.1272	0.9376	1.7061	0.4922	1.2246	0.7409	1.3894
229	9.5	69.9	gi|460393540	PREDICTED: 60S ribosomal protein L14-1 [Solanum lycopersicum]	9	0.7311	0.6416	0.9462	0.9354	0.6668	0.8437	0.8318	0.8269	0.793975	0.5808	0.5919	0.7311	0.864	0.5297	0.4489	0.6668	0.635	0.6271	1.8365	0.5156	2.0512	0.6695	3.02	0.4517	3.1333	0.5768	2.51025
230	9.48	40	gi|970011043	PREDICTED: protease Do-like 1, chloroplastic [Solanum pennellii]	11	2.1086	0.6296	1.4859	0.3528	2.9107	0.3352	2.0701	0.1975	2.14383	2.1878	0.662	1.406	0.5119	1.406	0.6357	1.0375	0.4666	1.50933	0.6138	0.9984	0.4246	0.591	0.6668	0.5987	0.4529	0.311	0.539525
231	9.47	31.6	gi|698486132	PREDICTED: peptidyl-prolyl cis-trans isomerase FKBP16-4, chloroplastic [Nicotiana sylvestris]	10	1.7219	0.2917	2.2491	0.1712	0.9727	0.6975	1.2589	0.4152	1.55065	1.3305	0.6878	1.7219	0.4087	1.4454	0.3625	1.8535	0.2108	1.58783	0.7047	0.5091	1.2134	0.9259	0.6081	0.4105	1.0864	0.8322	0.90315
232	9.47	33.2	gi|970055017	PREDICTED: NADH dehydrogenase [ubiquinone] iron-sulfur protein 8, mitochondrial [Solanum pennellii]	5	1.7539	0.3462	1.6293	0.5552	2.6062	0.3051	2.5351	0.4825	2.13112	1.0375	0.4629	1.0965	0.6636	0.8241	0.9831	0.8472	0.7654	0.951325	0.6855	0.3542	0.3733	0.1886	0.7943	0.9311	0.4966	0.8813	0.587425
233	9.38	20.2	gi|970036494	PREDICTED: ERBB-3 BINDING PROTEIN 1 [Solanum pennellii]	5	1.2823	0.4426	0.5297	0.7395	1.3062	0.4314	0.5105	0.7416	0.907175	0.8395	0.868	0.3192	0.2264	0.8872	0.5988	0.3342	0.5693	0.595025	1.4859	0.4939	1.6293	0.2632	0.6982	0.8161	0.7244	0.7861	1.13445
234	9.32	28.7	gi|966838565	putative cytochrome c oxidase subunit 6b-1-like [Solanum chacoense]	5	0.6368	0.4485	0.4406	0.4079	1.1803	0.7385	0.929	0.6275	0.796675	0.4875	0.18	0.3597	0.1516	0.6607	0.4041	0.4656	0.3366	0.493375	0.6668	0.3406	0.3664	0.2009	0.7112	0.2753	0.3873	0.1344	0.532925
235	9.3	10.2	gi|970051561	PREDICTED: cell division control protein 48 homolog D-like [Solanum pennellii]	5	1.7701	0.2597	0.6486	0.4672	1.3183	0.4276	0.4875	0.1633	1.05612	1.7865	0.1654	0.6546	0.6137	1.5849	0.168	0.6026	0.1148	1.15715	0.9908	0.7087	1.3305	0.9377	1.2359	0.6026	1.6749	0.5075	1.30802
236	9.3	42.6	gi|532166930	glutathione peroxidase [Ipomoea trifida]	7	1.3932	0.4133	0.5916	0.5328	1.7865	0.2244	0.7516	0.9759	1.13072	2.6062	0.1599	1.0471	0.7164	1.556	0.2443	0.6607	0.9017	1.4675	1.6596	0.3613	1.2706	0.6903	2.1478	0.4114	1.6596	0.7816	1.6844
237	9.3	15.3	gi|697131339	PREDICTED: allene oxide synthase [Nicotiana tomentosiformis]	6	1.2589	0.765	0.9908	0.8568	1.0471	0.771	0.8472	0.9082	1.036	0.9204	0.7554	0.7379	0.7301	0.8472	0.9038	0.6668	0.8202	0.793075	1.0093	0.9536	1.2023	0.9685	1	0.8006	1.2589	0.8812	1.11762
238	9.27	51.8	gi|697179785	PREDICTED: ATP synthase subunit d, mitochondrial-like [Nicotiana tomentosiformis]	11	0.8872	0.214	0.7798	0.0957	0.9376	0.5168	0.8166	0.3237	0.8553	1.0093	0.7802	0.8954	0.967	1.0864	0.7869	0.9462	0.6287	0.984325	1.3183	0.1962	1.2589	0.2981	2.6062	0.0088	2.421	0.028	1.9011
239	9.25	44.1	gi|565360251	PREDICTED: malate dehydrogenase, glyoxysomal isoform X3 [Solanum tuberosum]	17	1.1376	0.9335	0.5297	0.7083	0.7447	0.7255	0.3837	0.482	0.698925	2.9376	0.7404	1.2823	0.8953	2.1677	0.8266	1.0186	0.8036	1.85155	0.7943	0.8653	1.2134	0.7856	0.5916	0.6149	0.871	0.9199	0.867575
240	9.22	48.2	gi|697129779	PREDICTED: 20 kDa chaperonin, chloroplastic-like [Nicotiana tomentosiformis]	12	0.4613	0.3914	1.0471	0.8049	0.4406	0.468	0.9817	0.94	0.732675	0.3837	0.3834	0.8872	0.7899	0.2729	0.2875	0.6138	0.5917	0.5394	0.6252	0.5846	0.6668	0.4884	0.5598	0.6061	0.5916	0.5066	0.61085
241	9.16	48.7	gi|697127312	PREDICTED: chlorophyll a-b binding protein 8, chloroplastic-like [Nicotiana tomentosiformis]	28	3.9811	0.179	2.355	0.4686	8.091	0.1849	4.4055	0.2865	4.70815	3.5318	0.1135	1.8365	0.1761	2.5351	0.0631	1.4454	0.2843	2.3372	0.1076	0.0084	0.0637	0.0898	0.1117	0.0149	0.0581	0.1042	0.085275
242	9.14	39.9	gi|407907613	catalase 1, partial [Nicotiana benthamiana]	10	1.2134	0.879	0.8166	0.7168	1.0375	0.4925	0.7178	0.3789	0.946325	2.704	0.2476	1.7378	0.4342	3.8371	0.1444	2.5351	0.3016	2.7035	0.871	0.4534	1.0186	0.8489	0.879	0.3599	1.0471	0.6897	0.953925
243	9.13	28.9	gi|970052930	PREDICTED: uncharacterized protein At5g02240-like [Solanum pennellii]	18	0.8091	0.6603	0.879	0.7699	0.8954	0.826	0.9727	0.9571	0.88905	1.0864	0.8534	1.1803	0.7323	1.0568	0.9271	1.1482	0.7983	1.11793	1.1912	0.7207	1.0765	0.8997	1.0765	0.8436	0.9727	0.962	1.07922
244	9.12	22.4	gi|698549998	PREDICTED: PTI1-like tyrosine-protein kinase 3 isoform X2 [Nicotiana sylvestris]	4	0.4529	0.5566	0.6026	0.879	0.4742	0.2183	0.7244	0.4518	0.563525	0.278	0.1175	0.4365	0.3358	0.871	0.9931	1.1066	0.6711	0.673025	0.6792	0.1887	0.6194	0.5068	1	0.8095	0.8954	0.7057	0.7985
245	9.11	13.1	gi|698505654	PREDICTED: plasma membrane ATPase 4 [Nicotiana sylvestris]	10	0.4246	0.138	0.3597	0.1922	0.7516	0.8337	0.5808	0.9945	0.529175	0.8551	0.2692	0.7656	0.3933	0.9727	0.6933	0.8472	0.8525	0.86015	2.2909	0.358	1.3552	0.3682	3.1046	0.6442	1.5996	0.9417	2.08758
246	9.11	43.3	gi|698574310	PREDICTED: 60S ribosomal protein L9-1-like [Nicotiana sylvestris]	8	1.1376	0.8116	1.4322	0.9824	0.7727	0.8017	0.9908	0.9714	1.08332	0.5297	0.5522	0.6855	0.6696	0.4406	0.5472	0.5649	0.6632	0.555175	1.1803	0.7193	1.6144	0.7104	0.7943	0.81	1.1376	0.8	1.18165
248	9.02	58.6	gi|697129232	PREDICTED: oxygen-evolving enhancer protein 2-1, chloroplastic [Nicotiana tomentosiformis]	26	0.787	0.6136	0.2559	0.2727	0.8551	0.7358	0.2559	0.3035	0.538475	1.3804	0.7593	0.4966	0.3094	0.7943	0.5942	0.2884	0.2677	0.739925	0.7047	0.4895	0.6607	0.4204	0.7656	0.5111	0.7047	0.4373	0.708925
249	8.96	33.2	gi|602617366	xyloglucan endotransglucosylase/hydrolase [Ipomoea nil]	4	0.5598	0.7207	0.5546	0.9064	0.8872	0.5883	0.912	0.6031	0.7284	0.278	0.3207	0.278	0.3904	0.2884	0.1006	0.2655	0.1491	0.277475	0.3281	0.0857	0.2051	0.0285	0.3281	0.0418	0.2089	0.0273	0.26755
250	8.94	50.2	gi|697189225	PREDICTED: proteasome subunit alpha type-2-A [Nicotiana tomentosiformis]	12	1.0765	0.8423	1.3183	0.5919	1.2942	0.3764	1.5996	0.2514	1.32215	0.4571	0.7753	0.5754	0.9493	0.5248	0.7675	0.6546	0.9716	0.552975	0.5916	0.9714	0.4966	0.454	1.3804	0.5692	1.0666	0.8674	0.8838
251	8.94	25.7	gi|698529673	PREDICTED: mitochondrial dicarboxylate/tricarboxylate transporter DTC-like [Nicotiana sylvestris]	8	0.955	0.8703	0.955	0.7884	1.0186	0.8466	1.0186	0.9306	0.9868	1.0093	0.7961	1.0093	0.8783	1.0864	0.5038	1.0864	0.563	1.04785	0.9727	0.8422	0.9204	0.8747	1.0666	0.6728	1.0093	0.9399	0.99225
252	8.88	51.8	gi|124484381	putative ripening protein [Ipomoea nil]	11	0.4018	0.028	0.2992	0.0237	0.4018	0.0235	0.2938	0.02	0.34915	2.421	0.0249	1.8535	0.0316	2.884	0.0251	2.0137	0.0479	2.29305	22.08	0.1474	21.677	0.1612	17.7011	0.006	18.0302	0.0013	19.8721
253	8.86	47.2	gi|460380509	PREDICTED: ribulose-phosphate 3-epimerase, chloroplastic [Solanum lycopersicum]	18	0.4831	0.1771	0.5495	0.3522	0.6194	0.6524	0.7112	0.9496	0.5908	0.4875	0.4691	0.5546	0.8269	0.4529	0.141	0.5058	0.283	0.5002	0.5649	0.2157	0.4406	0.0539	0.7178	0.3242	0.5546	0.0806	0.569475
254	8.84	78.1	gi|404351727	sporamin [Ipomoea batatas]	92	20.3236	0.1121	20.1372	0.2418	25.8226	0.0894	24.8886	0.1838	22.793	11.5878	0.0517	12.942	0.1996	6.0813	0.0249	6.6681	0.0034	9.3198	0.2679	0.2934	0.2679	0.3297	0.2884	0.559	0.2679	0.644	0.273025
255	8.84	15.2	gi|966864812	putative peptidyl-prolyl cis-trans isomerase FKBP62-like [Solanum chacoense]	6	0.4571	0.1352	0.6026	0.2198	0.4613	0.1856	0.6081	0.3075	0.532275	0.7727	0.8703	0.9638	0.8562	0.631	0.3316	0.8318	0.5504	0.799825	2.1878	0.1649	2.1677	0.2285	1.9055	0.1448	1.888	0.1995	2.03725
256	8.82	18.7	gi|698475561	PREDICTED: adenylosuccinate synthetase, chloroplastic-like [Nicotiana sylvestris]	4	0.9462	0.9908	1.0965	0.9344	0.631	0.6346	0.7047	0.6762	0.8446	0.8318	0.8198	0.9462	0.8732	0.6546	0.6073	0.7244	0.6466	0.78925	0.912	0.9839	1.4454	0.6395	1.4454	0.929	2.2491	0.6803	1.51297
257	8.76	29.2	gi|698558078	PREDICTED: proteasome subunit alpha type-1-B-like [Nicotiana sylvestris]	7	1.6144	0.9287	2.1677	0.6154	1.1695	0.8261	1.803	0.8388	1.68865	0.6546	0.7539	0.9727	0.9136	0.879	0.9973	1.2942	0.6783	0.950125	0.8017	0.8264	1.0864	0.605	1.2474	0.7496	1.7061	0.5416	1.2104
258	8.75	58.1	gi|972780349	phosphoglycerate kinase, chloroplastic [Solanum tuberosum]	55	0.4446	0.0428	0.1096	0.0833	0.492	0.0562	0.1169	0.1012	0.290775	4.0179	0.0278	0.7047	0.9708	4.3251	0.0296	0.8166	0.9911	2.46607	12.942	0.0054	11.8032	0.0049	10.9648	0.0217	10.2802	0.0191	11.4976
259	8.75	41.5	gi|698465356	PREDICTED: probable calcium-binding protein CML13 [Nicotiana sylvestris]	4	0.5702	0.883	0.6081	0.5089	1.0864	0.0948	1.1912	0.1904	0.863975	0.4365	0.3025	0.413	0.5589	0.4487	0.2679	0.4742	0.5073	0.4431	0.6081	0.0142	0.3499	0.0686	0.9727	0.0174	0.5702	0.0436	0.625225
260	8.71	48.2	gi|82754625	photosystem II 44 kDa protein (chloroplast) [Solanum tuberosum]	213	2.5823	0.4185	3.8019	0.0878	2.6546	0.4065	4.1687	0.1027	3.30187	0.4656	0.2378	0.6607	0.2564	0.9462	0.7354	1.3932	0.98	0.866425	0.3404	0.2393	0.2754	0.1758	0.169	0.0603	0.157	0.0405	0.23545
261	8.67	38.4	gi|698419169	PREDICTED: 40S ribosomal protein S11-like [Nicotiana sylvestris]	5	0.9817	0.9854	1.5276	0.3488	0.6368	0.3683	0.9817	0.9522	1.03195	0.879	0.7466	1.4322	0.512	1.1588	0.882	1.7539	0.279	1.30597	1.0765	0.6041	1.6444	0.1841	1.5849	0.202	2.5823	0.0543	1.72203
262	8.66	16.1	gi|970046727	PREDICTED: elongation factor G, chloroplastic [Solanum pennellii]	7	0.6194	0.169	0.7047	0.4113	0.6026	0.1827	0.6918	0.309	0.654625	0.8395	0.688	0.9462	0.8047	0.787	0.7903	0.912	0.8724	0.871175	1.6144	0.17	1.6293	0.0872	1.556	0.4377	1.5996	0.3806	1.59982
263	8.66	39.5	gi|916441705	ribosomal protein L16 (plastid) [Evolvulus nuttallianus]	4	0.6546	0.2922	0.4656	0.1217	0.6792	0.2926	0.4786	0.1219	0.5695	0.9462	0.8643	0.6368	0.4056	1.1066	0.897	0.7447	0.5756	0.858575	1.8197	0.2047	1.7539	0.205	1.9953	0.2082	1.888	0.2407	1.86423
264	8.65	24.1	gi|970036182	PREDICTED: 26S proteasome regulatory subunit 4 homolog A [Solanum pennellii]	4	1.0666	0.4577	0.8472	0.7835	1.3804	0.2445	1.1272	0.7382	1.10535	2.0137	0.1049	1.6293	0.4171	2.0137	0.0754	1.6293	0.3228	1.8215	3.342	0.4297	2.5119	0.6675	2.9923	0.1994	2.2284	0.3111	2.76865
265	8.6	20	gi|34761156	cysteine proteinase precursor [Ipomoea batatas]	6	1.1066	0.9715	1.0375	0.5628	0.7727	0.7999	0.7447	0.4405	0.915375	0.7244	0.7067	0.7112	0.3812	0.787	0.762	0.7311	0.4159	0.738425	0.5916	0.4512	0.8017	0.5758	0.5495	0.695	0.787	0.8222	0.68245
266	8.56	46.3	gi|697184817	PREDICTED: 60S ribosomal protein L7-2-like [Nicotiana tomentosiformis]	9	0.9462	0.4275	1.0186	0.9301	1.3062	0.2744	1.4191	0.4641	1.17253	0.6252	0.8008	0.7047	0.3533	0.6252	0.6228	0.7047	0.2652	0.66495	0.929	0.7018	0.6668	0.4814	1.8707	0.3139	1.4191	0.556	1.2214
267	8.52	48.3	gi|565347808	PREDICTED: NADH dehydrogenase [ubiquinone] 1 alpha subcomplex subunit 13-B [Solanum tuberosum]	8	0.7727	0.6237	0.6368	0.3808	0.7178	0.8386	0.597	0.5391	0.681075	0.5297	0.3457	0.4406	0.3089	0.6792	0.9364	0.5445	0.6692	0.5485	0.9638	0.7871	1.0864	0.9305	0.5702	0.4067	0.597	0.2705	0.80435
268	8.49	16.7	gi|970032631	PREDICTED: beta-glucosidase BoGH3B-like [Solanum pennellii]	8	0.7047	0.0379	0.302	0.0309	0.7244	0.0247	0.2884	0.0209	0.504875	0.6252	0.0199	0.2679	0.0171	1.406	0.0425	0.597	0.0343	0.724025	0.8091	0.0865	0.7943	0.1943	1.1588	0.0061	1.0666	0.0051	0.9572
269	8.46	36.5	gi|697099149	PREDICTED: phosphoglycolate phosphatase 1B, chloroplastic-like [Nicotiana tomentosiformis]	12	1.8365	0.3264	1.0471	0.2959	1.7061	0.3903	0.9638	0.303	1.38837	0.5346	0.0555	0.3048	0.1074	0.6368	0.1144	0.3532	0.2849	0.45735	0.2606	0.0072	0.2884	0.0082	0.2512	0.007	0.2679	0.008	0.267025
270	8.46	24.9	gi|970414516	V-type proton ATPase subunit E [Solanum lycopersicum]	5	0.9727	0.7823	1	0.8254	0.9462	0.761	0.9727	0.7974	0.9729	1.0965	0.2995	1.1169	0.3502	0.9817	0.8203	1	0.8914	1.04878	0.9727	0.7014	1	0.8374	1	0.9467	1.028	0.5613	1.00018
271	8.45	16	gi|970047221	PREDICTED: UDP-sulfoquinovose synthase, chloroplastic [Solanum pennellii]	4	0.7047	0.5408	0.6792	0.5129	1.7219	0.3929	1.6596	0.4108	1.19135	0.8551	0.7739	0.8318	0.7299	0.8318	0.7287	0.8017	0.6873	0.8301	2.1281	0.3016	0.871	0.7926	1.6596	0.4111	0.6792	0.5125	1.33447
272	8.45	58.6	gi|37783267	peroxiredoxin [Ipomoea batatas]	11	1.3183	0.3907	2.729	0.2657	2.466	0.5447	5.2	0.3378	2.92833	0.4831	0.935	0.9817	0.5203	0.6194	0.7766	1.2246	0.7205	0.8272	0.6918	0.5896	0.3342	0.8738	0.7447	0.7733	0.3631	0.8873	0.53345
273	8.44	65	gi|565363309	PREDICTED: peroxisomal (S)-2-hydroxy-acid oxidase GLO1 [Solanum tuberosum]	46	0.4656	0.1945	0.166	0.08	0.4406	0.2463	0.1432	0.0944	0.30385	1.1482	0.9496	0.3664	0.3159	0.9036	0.6596	0.2754	0.1963	0.6734	0.6546	0.3709	0.7112	0.2854	0.8395	0.6249	0.879	0.475	0.771075
274	8.43	32.6	gi|698514294	PREDICTED: ras-related protein YPT3 [Nicotiana sylvestris]	5	1.0471	0.9726	0.9376	0.7077	1.0965	0.9862	0.9817	0.7188	1.01572	1.028	0.8397	0.9204	0.6076	0.9908	0.8123	0.8872	0.5883	0.9566	1	0.9884	0.955	0.9748	1.0186	0.8777	0.9727	0.8909	0.986575
275	8.42	26.4	gi|568215367	mitochondrial-processing peptidase subunit alpha-like [Solanum tuberosum]	9	2.0893	0.9881	1.3804	0.0893	1.7539	0.7459	1.1482	0.0951	1.59295	1.3804	0.3567	0.9638	0.1151	1.3062	0.4566	0.9204	0.1066	1.1427	0.52	0.5523	0.6252	0.7537	0.4325	0.5159	0.5248	0.6994	0.525625
276	8.39	35.8	gi|970001376	PREDICTED: probable ribose-5-phosphate isomerase 3, chloroplastic [Solanum pennellii]	9	1.0186	0.4435	1.406	0.8155	2.9376	0.2704	3.5318	0.1127	2.2235	0.5105	0.1895	0.6368	0.5344	0.4018	0.081	0.5058	0.1725	0.513725	0.207	0.0499	0.0955	0.0212	0.1871	0.07	0.0863	0.0264	0.143975
277	8.39	17.3	gi|602617360	xyloglucan endotransglucosylase/hydrolase [Ipomoea nil]	5	1.0864	0.7274	0.7112	0.5261	0.4875	0.6909	0.3105	0.5024	0.6489	0.2249	0.3105	0.1406	0.2562	0.4742	0.4809	0.3404	0.3692	0.295025	0.2754	0.4312	0.4966	0.4497	0.2729	0.4407	0.52	0.4599	0.391225
278	8.31	52.9	gi|568215603	plastidic aldolase [Solanum tuberosum]	37	1.0375	0.8637	0.52	0.5731	1.5276	0.4735	0.6982	0.9515	0.945825	0.597	0.73	0.3105	0.3819	0.5152	0.5122	0.2754	0.2987	0.424525	0.929	0.7763	0.6668	0.7034	0.879	0.7199	0.6081	0.4081	0.770725
280	8.24	30.8	gi|698541445	PREDICTED: glyoxylate/succinic semialdehyde reductase 1 [Nicotiana sylvestris]	11	1.2246	0.4748	0.8395	0.9491	1.2823	0.6844	0.879	0.7246	1.05635	3.8726	0.2601	2.7542	0.4156	7.5858	0.1789	5.5463	0.2457	4.93972	1.9055	0.6796	1.7378	0.4719	1.2474	0.6275	1.1803	0.9235	1.51775
281	8.21	48.5	gi|971573161	PREDICTED: peroxisomal (S)-2-hydroxy-acid oxidase GLO1-like [Solanum tuberosum]	24	0.8551	0.9596	1.1272	0.67	1.0864	0.8474	1.3428	0.7635	1.10288	0.7656	0.6833	1.1066	0.9423	0.8472	0.646	1.1803	0.9921	0.974925	0.5916	0.5266	0.4571	0.5949	0.5546	0.5876	0.4529	0.6673	0.51405
282	8.2	30.7	gi|117166022	hypothetical protein [Ipomoea trifida]	7	1.1912	0.617	0.8954	0.6735	0.912	0.9977	0.673	0.363	0.9179	0.7379	0.4004	0.5445	0.1135	0.631	0.295	0.4656	0.0825	0.59475	0.6194	0.2255	0.8166	0.436	0.7516	0.3237	0.9817	0.6006	0.792325
283	8.2	35.5	gi|295824591	chloroplast chlorophyll a/b-binding protein [Solanum nigrum]	19	0.787	0.6608	0.2582	0.2397	0.7943	0.6774	0.2512	0.2452	0.522675	1.9409	0.8629	0.52	0.4425	1.2942	0.7344	0.3802	0.2646	1.03382	1.1588	0.6591	1.1482	0.6428	1.5996	0.8096	1.556	0.791	1.36565
284	8.19	34.8	gi|916443365	ribosomal protein S7 (plastid) [Ipomoea leptophylla]	5	0.6855	0.7825	0.5445	0.4277	0.413	0.2787	0.3436	0.1667	0.49665	0.8241	0.5074	0.7311	0.7851	1.1588	0.4695	1.0471	0.7353	0.940275	1.028	0.4467	1.6749	0.1745	1.3677	0.404	2.3121	0.1516	1.59567
285	8.18	41.7	gi|698467375	PREDICTED: proteasome subunit beta type-2-A [Nicotiana sylvestris]	9	1.4588	0.6853	1.6904	0.1763	1.1695	0.9532	1.4191	0.2734	1.43445	0.5445	0.2494	0.6546	0.8996	0.5012	0.2433	0.6138	0.8782	0.578525	0.4613	0.1503	0.5445	0.2328	0.5861	0.5742	0.6855	0.762	0.56935
286	8.17	46.6	gi|698532019	PREDICTED: 40S ribosomal protein S7-like [Nicotiana sylvestris]	6	1.4191	0.927	0.8091	0.4531	1.3677	0.5044	0.7447	0.9984	1.08515	1.3804	0.5895	0.7656	0.9137	0.7586	0.5428	0.4246	0.2292	0.8323	0.9727	0.6124	0.9908	0.852	0.9376	0.4857	0.9908	0.9669	0.972975
287	8.14	22.1	gi|698510333	PREDICTED: putative proline--tRNA ligase C19C7.06 [Nicotiana sylvestris]	4	0.7943	0.8829	0.4018	0.128	1.0765	0.8446	0.6486	0.2197	0.7303	0.871	0.7074	0.4786	0.201	0.879	0.9668	0.4207	0.1821	0.662325	1.3305	0.9006	0.9462	0.8656	1.406	0.2967	1.0471	0.3598	1.18245
288	8.13	9.5	gi|698442899	PREDICTED: protein translocase subunit SECA1, chloroplastic [Nicotiana sylvestris]	4	1	0.8731	0.955	0.8064	0.9908	0.9539	0.955	0.7344	0.9752	0.9638	0.9446	0.9204	0.7423	1.028	0.6319	0.9817	0.9134	0.973475	0.9462	0.8955	0.955	0.9769	0.9462	0.7743	0.9462	0.8495	0.9484
289	8.13	16.5	gi|966859428	putative stomatin-like protein 2, mitochondrial-like [Solanum chacoense]	5	0.5808	0.2585	0.9727	0.7196	0.5546	0.1193	0.8954	0.9161	0.750875	0.9036	0.8925	1.4859	0.3497	0.8017	0.7952	1.3305	0.3701	1.13043	1.0471	0.995	1.1376	0.5975	1.1272	0.7224	1.2134	0.4487	1.13132
290	8.1	35.1	gi|970010303	PREDICTED: mitochondrial outer membrane protein porin of 34 kDa [Solanum pennellii]	10	1.1912	0.8643	0.879	0.9827	1.1588	0.8758	0.8551	0.9947	1.02103	1.3804	0.7899	0.9908	0.9032	1.4997	0.7026	1.1169	0.8056	1.24695	1.0568	0.9376	1.0965	0.9258	1.0186	0.9309	1.0568	0.9192	1.05717
291	8.09	29.1	gi|543867	RecName: Full=ATP synthase subunit gamma, mitochondrial; AltName: Full=F-ATPase gamma subunit; Flags: Precursor	4	0.7244	0.3274	0.871	0.9635	0.9462	0.6889	1.1482	0.5597	0.92245	1.4859	0.6582	1.803	0.1977	1.0568	0.778	1.2823	0.5625	1.407	1.6293	0.266	1.2589	0.5726	1.9409	0.1254	1.4859	0.2798	1.57875
292	8.08	32.2	gi|78191438	cyclophilin-like [Solanum tuberosum]	5	0.673	0.4358	0.3767	0.4079	0.7516	0.6981	0.4207	0.6426	0.5555	4.6132	0.2307	2.6303	0.2403	2.1677	0.2877	1.2134	0.3024	2.65615	3.9446	0.1715	3.5645	0.2107	2.9648	0.1729	2.6792	0.2128	3.28828
293	8.08	26.8	gi|262036858	isopentenyl diphosphate isomerase [Ipomoea sp. Kenyan]	6	1.5996	0.7424	0.955	0.6079	1.3677	0.5457	1.0965	0.4435	1.2547	0.597	0.4096	0.4169	0.5036	0.6918	0.8556	0.5012	0.9863	0.551725	1.1912	0.9267	1.1482	0.6978	0.5058	0.2309	0.5395	0.1774	0.846175
294	8.07	11	gi|698523463	PREDICTED: NADH dehydrogenase [ubiquinone] iron-sulfur protein 1, mitochondrial [Nicotiana sylvestris]	5	0.7112	0.5862	0.6252	0.786	0.6668	0.5204	0.5916	0.8555	0.6487	1.5704	0.2752	1.5996	0.8028	1.1272	0.0897	0.8954	0.3999	1.29815	0.787	0.4388	0.8166	0.3862	0.9036	0.4091	0.8954	0.3596	0.85065
295	8.06	29.3	gi|698567424	PREDICTED: chlorophyll a-b binding protein, chloroplastic [Nicotiana sylvestris]	7	3.2509	0.2643	4.0179	0.2035	2.8054	0.1605	3.5645	0.1286	3.40968	0.5445	0.3319	0.6607	0.4454	0.5248	0.347	0.631	0.4664	0.59025	0.16	0.0817	0.1722	0.0591	0.182	0.0889	0.1888	0.0636	0.17575
296	8.05	84	gi|109156198	sporamin A [Ipomoea trifida]	131	0.0565	0.6049	0.0316	0.082	0.0631	0.133	0.0319	0.0052	0.045775	0.5598	0.2173	0.2884	0.9134	2.5586	0.2021	1.2474	0.2489	1.16355	18.8799	0.2368	18.7068	0.1767	31.0456	0.1536	29.3765	0.1194	24.5022
297	8.05	54.4	gi|916444011	ribosomal protein S15 (plastid) [Ipomoea leptophylla]	5	0.3664	0.1283	0.3048	0.0417	0.3404	0.054	0.2938	0.02	0.32635	1.028	0.5323	0.8551	0.7371	1.0093	0.4284	0.8241	0.8789	0.929125	5.2	0.0209	5.7016	0.0109	4.4875	0.0723	4.8753	0.0258	5.0661
298	8.03	52.4	gi|698531324	PREDICTED: ribonuclease UK114 [Nicotiana sylvestris]	7	0.7244	0.5676	0.6252	0.5587	0.7727	0.4765	0.673	0.469	0.698825	0.5861	0.5411	0.5105	0.5325	0.5058	0.4225	0.4365	0.4158	0.509725	0.6607	0.5113	0.631	0.6086	0.7447	0.7034	0.7112	0.8269	0.6869
299	8.03	9.8	gi|697146223	PREDICTED: alanine aminotransferase 2-like [Nicotiana tomentosiformis]	4	0.879	0.5758	0.5297	0.3805	2.729	0.4542	1.4859	0.5658	1.4059	1.3428	0.8952	0.7727	0.857	1.888	0.3406	1.0965	0.5174	1.275	1.4191	0.3206	0.4446	0.566	2.1677	0.4861	0.6546	0.5811	1.1715
300	8.01	34.5	gi|970053184	PREDICTED: probable histone H2A variant 1 [Solanum pennellii]	7	0.8017	0.4844	1.1695	0.9849	0.7379	0.5646	1.0765	0.868	0.9464	0.5105	0.2129	0.7244	0.4497	0.5861	0.2858	0.8395	0.6257	0.665125	2.1478	0.2836	2.355	0.3274	1.5276	0.3363	1.6444	0.3903	1.9187
301	8	77.5	gi|262036884	plastid fusion and/or translation factor, partial [Ipomoea sp. Kenyan]	18	0.7379	0.8062	1.0568	0.8249	0.8954	0.8185	1.3062	0.5029	0.999075	1.1482	0.6073	1.6144	0.3588	0.955	0.8804	1.406	0.5494	1.2809	0.955	0.9397	0.7586	0.5907	1	0.6842	0.8166	0.405	0.88255
302	8	34.7	gi|568215031	glutamine synthetase, chloroplastic-like [Solanum tuberosum]	14	0.871	0.3417	0.6427	0.4631	0.955	0.2368	0.6855	0.3138	0.78855	1.1912	0.7823	0.8472	0.9852	1.0666	0.6221	0.7586	0.8322	0.9659	2.208	0.0912	2.0701	0.0723	4.6132	0.1597	4.0179	0.1196	3.2273
303	8	16.7	gi|970030291	PREDICTED: chlorophyll a-b binding protein 6A, chloroplastic-like [Solanum pennellii]	4	1.2942	0.8374	1.7539	0.3107	2.1478	0.1742	2.9107	0.0698	2.02665	0.6982	0.3643	0.9376	0.9459	0.6081	0.1762	0.8166	0.4975	0.765125	0.3981	0.0523	0.2399	0.0185	0.4446	0.1405	0.2679	0.0383	0.337625
304	8	14.8	gi|970011780	PREDICTED: 2-hydroxyacyl-CoA lyase [Solanum pennellii]	4	0.8241	0.4806	1.1482	0.9151	0.673	0.7866	0.9376	0.607	0.895725	0.9817	0.8579	1.4322	0.3728	0.8166	0.9487	1.1376	0.4746	1.09203	1.556	0.3174	1.9953	0.6279	1.6444	0.3157	2.0324	0.5965	1.80703
305	8	38.9	gi|698447947	PREDICTED: plastocyanin [Nicotiana sylvestris]	45	1.5417	0.4616	2.0137	0.3227	0.6546	0.4805	0.8472	0.7627	1.2643	0.7656	0.6325	1	0.9868	0.4487	0.2918	0.5808	0.4047	0.698775	0.5702	0.3918	1.3428	0.5792	0.3105	0.2071	0.7311	0.5808	0.73865
306	8	25.2	gi|916441543	ribosomal protein L2 (plastid) [Ipomoea leptophylla]	4	0.879	0.0192	0.8872	0.2615	1	0.0389	1	0.5825	0.94155	1	0.0343	1.0093	0.7841	0.9727	0.0424	0.9727	0.4758	0.988675	1.0471	0.178	0.9204	0.8894	1.1066	0.1197	0.9727	0.7123	1.0117
307	7.99	23.4	gi|90762161	phosphomannomutase [Nicotiana tabacum]	4	1.3305	0.7594	1.9588	0.2374	0.6546	0.5984	1.0375	0.7347	1.24535	0.5445	0.0569	0.7586	0.1017	0.5248	0.0222	0.7178	0.0693	0.636425	0.3597	0.0849	0.6855	0.1119	0.4529	0.0981	0.8395	0.227	0.5844
308	7.99	20.9	gi|565364610	PREDICTED: serine carboxypeptidase-like [Solanum tuberosum]	11	0.7516	0.6127	1.4588	0.503	0.6607	0.4901	1.2823	0.6306	1.03835	0.5754	0.3965	1.1169	0.8175	0.3281	0.2161	0.631	0.4572	0.66285	0.6194	0.4449	0.7112	0.5498	0.6546	0.479	0.7447	0.5973	0.682475
309	7.97	23.6	gi|966850166	putative 26S proteasome non-ATPase regulatory subunit 6-like [Solanum chacoense]	6	1.2706	0.6126	1.2942	0.6703	1.0965	0.8662	1.1066	0.9327	1.19198	0.787	0.6018	0.7943	0.548	0.9462	0.8189	0.9638	0.755	0.872825	0.9036	0.7964	1.0471	0.9304	1.1482	0.9116	1.3428	0.6518	1.11042
310	7.96	36.3	gi|698447251	PREDICTED: 60S ribosomal protein L26-1-like [Nicotiana sylvestris]	5	1.2706	0.6435	1.5996	0.435	0.5702	0.3912	0.7178	0.5645	1.03955	0.8091	0.6927	1.0186	0.9509	1.6596	0.4159	2.0893	0.3074	1.39415	0.9462	0.928	2.1086	0.3043	0.7943	0.6742	1.7701	0.3779	1.4048
311	7.91	55.8	gi|916444156	ribosomal protein S16 (plastid) [Ipomoea leptophylla]	6	0.7311	0.7256	1.0666	0.9955	0.5248	0.4487	0.7379	0.6656	0.7651	1.1695	0.9338	1.5996	0.6629	0.6486	0.4078	0.929	0.6095	1.08668	1.1376	0.9486	1.6144	0.6184	1.0765	0.7563	1.5417	0.4705	1.34255
312	7.91	11.5	gi|698529050	PREDICTED: D-3-phosphoglycerate dehydrogenase 3, chloroplastic-like [Nicotiana sylvestris]	6	0.8395	0.8534	0.5445	0.5172	1.2706	0.9693	0.8091	0.6265	0.865925	1.977	0.5403	1.2942	0.8942	6.368	0.3722	4.4055	0.5712	3.51118	0.9638	0.8241	0.6368	0.6721	2.5119	0.3902	1.7701	0.4586	1.47065
313	7.91	17.5	gi|698482069	PREDICTED: uncharacterized protein LOC104235854 [Nicotiana sylvestris]	5	0.5546	0.4384	0.7047	0.4761	0.6668	0.3013	0.8166	0.3277	0.685675	3.1046	0.1223	3.767	0.1136	4.6989	0.0874	6.368	0.0681	4.48462	1.1169	0.7091	0.9908	0.9588	1.0568	0.8787	0.9376	0.8627	1.02553
314	7.88	28.2	gi|970036752	PREDICTED: ruBisCO large subunit-binding protein subunit alpha, chloroplastic-like [Solanum pennellii]	16	0.6427	0.1456	0.5297	0.0961	0.6252	0.2316	0.5152	0.148	0.5782	0.7244	0.297	0.6081	0.1874	0.955	0.6751	0.787	0.4322	0.768625	1.6144	0.2482	1.6749	0.4231	1.9055	0.1668	1.977	0.2676	1.79295
315	7.85	45.1	gi|916441623	ribosomal protein L14 (plastid) [Ipomoea leptophylla]	7	0.3873	0.1317	0.631	0.3108	0.3105	0.1476	0.5395	0.241	0.467075	0.3837	0.1052	0.6252	0.1575	0.4018	0.0771	0.6138	0.3198	0.506125	0.3631	0.0151	0.4285	0.0146	0.3873	0.0587	0.4446	0.0563	0.405875
316	7.77	31.5	gi|970068448	PREDICTED: 50S ribosomal protein L6, chloroplastic [Solanum pennellii]	8	0.5546	0.3451	0.7379	0.5479	0.4742	0.3109	0.631	0.4752	0.599425	0.5916	0.4085	0.787	0.6859	0.5495	0.3273	0.7244	0.5097	0.663125	1.028	0.8382	1.1912	0.7144	1.5417	0.4256	1.803	0.3768	1.39098
317	7.76	20	gi|697189809	PREDICTED: dihydrolipoyl dehydrogenase 2, chloroplastic-like [Nicotiana tomentosiformis]	6	0.8241	0.7205	0.8472	0.7485	0.929	0.8931	0.955	0.9261	0.888825	0.8551	0.7492	0.8872	0.7784	0.8241	0.729	0.8472	0.7574	0.8534	0.9204	0.8895	0.8166	0.7174	1.1695	0.7416	1.0375	0.9179	0.986
318	7.76	15.1	gi|970010590	PREDICTED: mitochondrial phosphate carrier protein 3, mitochondrial [Solanum pennellii]	5	0.8472	0.3463	0.6668	0.1354	1.2942	0.5131	1	0.9697	0.95205	1.1272	0.6356	0.8551	0.9221	1.3305	0.4863	0.9908	0.991	1.0759	1.5996	0.0951	1.0765	0.7816	1.7061	0.3275	1.0864	0.8876	1.36715
319	7.72	10.1	gi|657189397	glycine betaine aldehyde dehydrogenase, partial [Ipomoea batatas]	4	0.5754	0.6024	0.787	0.6884	0.5395	0.4406	0.7311	0.3897	0.65825	0.6368	0.6379	0.863	0.6241	0.5495	0.5136	0.7516	0.4071	0.700225	1.2942	0.3458	1.4191	0.2547	1.0568	0.6957	1.1376	0.388	1.22693
320	7.7	13.6	gi|565400892	PREDICTED: dihydrolipoyllysine-residue succinyltransferase component of 2-oxoglutarate dehydrogenase complex 1, mitochondrial-like [Solanum tuberosum]	5	1.1588	0.7564	1.3305	0.7092	1.0568	0.8416	1.2246	0.7916	1.19267	2.0893	0.4184	2.3988	0.3911	2.2699	0.3629	2.5586	0.3397	2.32915	1.2474	0.9263	1.3552	0.9831	1.4191	0.9598	1.5417	0.8701	1.39085
321	7.69	38.4	gi|972778786	40S ribosomal protein S5 [Solanum tuberosum]	9	2.9648	0.2937	3.1333	0.1288	1.888	0.5945	2.3988	0.3331	2.59623	0.4246	0.0886	0.4966	0.1689	0.3733	0.2689	0.3945	0.2458	0.42225	0.2606	0.1138	0.3873	0.4988	0.2704	0.0754	0.4365	0.0933	0.3387
322	7.68	35.2	gi|916442937	ribosomal protein S2 (plastid) [Ipomoea leptophylla]	5	0.8954	0.6039	0.3311	0.2629	0.8954	0.7644	0.3048	0.3527	0.606675	1.0965	0.9811	0.4093	0.5529	1.6904	0.5984	0.6368	0.9122	0.95825	1.5996	0.5997	1.7061	0.6836	2.0893	0.2815	2.0512	0.2998	1.86155
323	7.67	12.8	gi|927442675	glucose-6-phosphate isomerase 1 [Solanum lycopersicum]	7	0.5702	0.2039	0.7586	0.3787	0.5702	0.2885	0.7516	0.458	0.66265	1.0568	0.7593	1.3804	0.879	1.4454	0.4157	1.8535	0.2246	1.43403	2.5823	0.14	2.5823	0.1704	1.9231	0.3815	1.977	0.4915	2.26618
324	7.66	42.5	gi|134684	RecName: Full=Superoxide dismutase [Cu-Zn], chloroplastic; Flags: Precursor	15	1.7219	0.9689	1.3428	0.8395	1.3932	0.7971	1.0864	0.6391	1.38608	0.1	0.2014	0.0973	0.2222	0.0991	0.1797	0.0863	0.1962	0.095675	0.2421	0.4416	0.3048	0.3589	0.2911	0.4547	0.4093	0.3681	0.311825
325	7.66	21.1	gi|966838065	putative harpin binding protein 1-like [Solanum chacoense]	7	2.1086	0.3212	2.0512	0.2727	2.0137	0.3412	2.0137	0.2891	2.0468	1.6293	0.3603	1.6293	0.3046	1.4588	0.4124	1.4859	0.3473	1.55082	0.3873	0.3119	0.3945	0.3312	0.4325	0.3458	0.4529	0.3676	0.4168
326	7.64	28.2	gi|966841480	putative ovule protein [Solanum chacoense]	7	1.2023	0.972	2.0701	0.1777	1.3183	0.9791	2.3768	0.1901	1.74187	0.7047	0.3413	1.2823	0.6218	0.5649	0.4263	1.0093	0.4833	0.8903	0.6982	0.3414	0.6138	0.3664	0.7379	0.5986	0.6792	0.6388	0.682275
327	7.6	10.6	gi|970035745	PREDICTED: protein TOC75-3, chloroplastic [Solanum pennellii]	5	0.5861	0.4929	0.2355	0.3584	0.5649	0.3911	0.2168	0.2983	0.400825	0.673	0.5388	0.263	0.4309	0.9817	0.936	0.3802	0.7744	0.574475	1.0568	0.7801	1.0765	0.9405	5.1051	0.3519	4.9204	0.371	3.0397
328	7.54	47.5	gi|2493046	RecName: Full=ATP synthase subunit delta', mitochondrial; AltName: Full=F-ATPase delta' subunit; Flags: Precursor	8	1.2246	0.5041	0.3802	0.9502	1.4588	0.421	0.4786	0.8102	0.88555	0.8241	0.6525	0.2704	0.3712	0.6252	0.6754	0.2109	0.5067	0.48265	0.5916	0.1905	0.5297	0.1601	0.6546	0.275	0.5598	0.2293	0.583925
329	7.53	28.8	gi|916444681	photosystem I assembly protein Ycf4 (plastid) [Ipomoea leptophylla]	4	0.8241	0.4379	0.7112	0.3404	0.8241	0.3445	0.6855	0.3121	0.761225	1.0186	0.862	0.863	0.8914	1.3552	0.3581	1.1588	0.6201	1.0989	0.8472	0.7843	0.912	0.6414	0.7943	0.7497	0.8318	0.8512	0.846325
330	7.5	45.6	gi|697137344	PREDICTED: sedoheptulose-1,7-bisphosphatase, chloroplastic-like [Nicotiana tomentosiformis]	22	0.7112	0.1349	0.5754	0.3625	0.787	0.3836	0.6194	0.9627	0.67325	1	0.9925	0.8318	0.6117	0.787	0.5557	0.6427	0.9259	0.815375	0.5598	0.231	0.5105	0.0866	0.6026	0.5895	0.5495	0.2041	0.5556
331	7.49	15	gi|970000691	PREDICTED: uncharacterized protein ycf39 [Solanum pennellii]	6	0.3908	0.323	0.5598	0.5971	0.4529	0.334	0.6252	0.6274	0.507175	1.5849	0.7469	2.1878	0.3772	1.7061	0.7554	2.3121	0.3804	1.94773	2.1478	0.3792	1.888	0.3938	2.6303	0.4274	2.2491	0.4454	2.2288
332	7.44	36.1	gi|966844930	putative PGR5-like protein 1A, chloroplastic-like [Solanum chacoense]	6	1.3804	0.6361	1.6444	0.4941	1.1482	0.7777	1.3804	0.5946	1.38835	1.4997	0.5696	1.7865	0.4482	1.3305	0.6812	1.5996	0.5255	1.55407	1.2246	0.6834	1.4723	0.5621	0.9036	0.9583	1.0864	0.8661	1.17172
333	7.35	16.5	gi|698574718	PREDICTED: adenylate kinase 5, chloroplastic [Nicotiana sylvestris]	7	1.028	0.7874	1.0093	0.9586	1.0666	0.9882	1.0568	0.76	1.04018	1.0568	0.8246	1.0471	0.9194	1.1482	0.61	1.1272	0.4363	1.09482	1.1272	0.5669	1.0765	0.7352	1.028	0.8663	0.9908	0.9293	1.05563
334	7.3	9.8	gi|698529652	PREDICTED: rhodanese-like domain-containing protein 4, chloroplastic [Nicotiana sylvestris]	5	0.871	0.7373	1.2706	0.5387	1	0.9602	1.4723	0.3835	1.15348	1.0864	0.8901	1.6144	0.304	0.9462	0.9185	1.3932	0.4086	1.26005	1.0765	0.7289	0.929	0.5348	1.2706	0.787	1.0965	0.9868	1.09315
335	7.25	24.4	gi|698580555	PREDICTED: 26S proteasome non-ATPase regulatory subunit 14 homolog [Nicotiana sylvestris]	5	1.0864	0.9835	1.1588	0.6723	1.2823	0.23	1.3932	0.4382	1.23018	0.955	0.6519	1.0375	0.9934	0.8241	0.5315	0.9036	0.3017	0.93005	1.2706	0.2862	1.0765	0.8903	1.1482	0.6169	0.9908	0.4612	1.12153
336	7.23	39.3	gi|481048327	PIB08 14-3-3 protein [Petunia x hybrida]	9	0.7379	0.6463	1.0093	0.8542	0.8166	0.4915	1.0965	0.9352	0.915075	1.0375	0.9573	1.4322	0.5652	1.1803	0.8045	1.5849	0.4131	1.30872	1.3305	0.8471	1.2359	0.6554	1.4454	0.7164	1.3062	0.547	1.3295
337	7.22	14.8	gi|970024635	PREDICTED: L-ascorbate oxidase homolog [Solanum pennellii]	4	0.8091	0.651	0.9462	0.9377	0.8472	0.7292	0.9817	0.9622	0.89605	0.7311	0.49	0.8551	0.695	0.6668	0.4519	0.7798	0.6325	0.7582	1.0666	0.9371	1.028	0.9628	0.879	0.8229	0.8472	0.7345	0.9552
338	7.21	21.2	gi|970036888	PREDICTED: 50S ribosomal protein L17, chloroplastic-like [Solanum pennellii]	5	0.8166	0.562	0.4699	0.2374	0.9204	0.9084	0.5649	0.4134	0.69295	1.3428	0.5238	0.8318	0.9247	2.0701	0.2841	1.2359	0.7207	1.37015	1.2823	0.5503	1.1482	0.9046	1.6596	0.2663	1.4997	0.5562	1.39745
339	7.19	10.7	gi|970000494	PREDICTED: polyadenylate-binding protein 8-like [Solanum pennellii]	4	0.7447	0.3219	1.028	0.6444	0.6855	0.8221	0.863	0.66	0.8303	1.5704	0.0868	2.3988	0.1382	1.1803	0.2223	1.556	0.4293	1.67637	0.9204	0.3515	1.0864	0.8908	0.7447	0.4932	0.8872	0.8477	0.909675
340	7.18	33.1	gi|970020457	PREDICTED: putative 4-hydroxy-4-methyl-2-oxoglutarate aldolase 2 [Solanum pennellii]	3	1.2246	0.671	0.3802	0.8139	1.1376	0.6645	0.3981	0.4885	0.785125	0.7047	0.2779	0.2312	0.3759	0.7311	0.2399	0.2512	0.3278	0.47955	0.3565	0.0427	0.3767	0.1378	0.278	0.0191	0.3192	0.0492	0.3326
341	7.17	13.3	gi|970037766	PREDICTED: glycerophosphodiester phosphodiesterase GDPD6 [Solanum pennellii]	4	1.888	0.2943	1.2246	0.2996	2.1281	0.3159	1.4588	0.3217	1.67487	0.7586	0.6412	0.5058	0.6292	0.6668	0.8063	0.4613	0.7923	0.598125	0.6486	0.5294	0.6252	0.5709	1.4191	0.8372	1.2589	0.8938	0.98795
342	7.15	18.5	gi|698484745	PREDICTED: 60S ribosomal protein L13a-1 [Nicotiana sylvestris]	5	1.1803	0.7948	1.0471	0.4293	1.1376	0.795	1.0093	0.4295	1.09357	1.7865	0.3787	1.5276	0.2048	1.7219	0.5672	1.5136	0.3075	1.6374	2.1086	0.33	2.3335	0.2539	1.7701	0.7288	1.8707	0.6787	2.02073
343	7.14	29.5	gi|916439863	photosystem I P700 chlorophyll a apoprotein A1 (plastid) [Ipomoea leptophylla]	33	1.6444	0.6423	1.977	0.219	1.556	0.6576	1.8197	0.2149	1.74928	1.5276	0.5632	1.803	0.9169	1.5136	0.613	1.8535	0.886	1.67442	0.5297	0.2981	0.5598	0.3065	0.492	0.2865	0.5297	0.2945	0.5278
344	7.13	26.8	gi|966838331	putative 14-3-3 protein-like [Solanum chacoense]	10	0.6982	0.3139	1.0375	0.6044	0.8166	0.6379	1.2134	0.9205	0.941425	0.9036	0.579	1.3305	0.9947	0.7798	0.4413	1.1695	0.8445	1.04585	1.803	0.3474	1.5417	0.6987	1.7378	0.1663	1.4859	0.3388	1.6421
345	7.13	21.7	gi|970036834	PREDICTED: protein tas [Solanum pennellii]	5	1.1066	0.7473	0.9638	0.6091	1.3677	0.4315	1.2823	0.4786	1.1801	0.8241	0.7612	0.7112	0.9398	1.0568	0.9902	0.9036	0.8451	0.873925	0.631	0.35	0.5058	0.1959	0.929	0.5605	0.7586	0.3356	0.7061
346	7.08	26.4	gi|698558024	PREDICTED: uncharacterized protein LOC104221755 [Nicotiana sylvestris]	5	0.7047	0.9842	1.0375	0.8908	0.863	0.7939	1.2706	0.713	0.96895	0.3631	0.5856	0.4875	0.6498	0.3837	0.5095	0.5346	0.5619	0.442225	1.3677	0.8637	1.1169	0.9407	4.1687	0.6448	3.2211	0.8067	2.4686
347	7.07	20.9	gi|966854586	putative ureidoglycolate hydrolase-like [Solanum chacoense]	8	0.8954	0.8996	0.2704	0.3641	2.6792	0.2387	0.8017	0.5888	1.16168	0.6918	0.4264	0.2032	0.1818	0.6081	0.3909	0.1837	0.1695	0.4217	1.7539	0.5816	0.5916	0.3685	1.5996	0.7349	0.4966	0.2929	1.11042
348	7.06	21.2	gi|698484932	PREDICTED: 60S ribosomal protein L8-like [Nicotiana sylvestris]	5	0.6486	0.4589	0.9204	0.8272	0.8395	0.9117	1.1588	0.6583	0.891825	0.6668	0.5042	0.9376	0.8923	0.6368	0.431	0.9036	0.7852	0.7862	1.6596	0.2913	1.3183	0.6204	2.1281	0.5578	1.5417	0.9488	1.66193
349	7.04	15	gi|970047245	PREDICTED: NAD-dependent malic enzyme 62 kDa isoform, mitochondrial [Solanum pennellii]	6	0.6607	0.6365	0.3192	0.2958	0.7047	0.8375	0.3342	0.3532	0.5047	1.0093	0.982	0.4786	0.3989	2.6792	0.4022	1.1588	0.9914	1.33147	3.6983	0.2811	3.4674	0.333	1.5849	0.7007	1.4723	0.9198	2.55573
350	7.03	21.4	gi|698474800	PREDICTED: probable L-ascorbate peroxidase 6, chloroplastic isoform X2 [Nicotiana sylvestris]	5	1.0093	0.6791	1.1695	0.5538	1.1588	0.8818	1.3305	0.2599	1.16702	2.9107	0.0518	3.4995	0.0067	1.7865	0.0654	2.0324	0.0162	2.55727	2.3121	0.0143	2.0512	0.0313	2.2699	0.0262	1.9953	0.0951	2.15713
351	7.03	28.3	gi|698506160	PREDICTED: proteasome subunit beta type-1-like [Nicotiana sylvestris]	5	0.7112	0.3793	0.9036	0.9221	0.6668	0.3836	0.8551	0.9367	0.784175	0.3076	0.0539	0.3945	0.0675	0.5058	0.1708	0.6368	0.2679	0.461175	0.6138	0.4074	0.6486	0.5676	0.8017	0.7731	0.8551	0.8299	0.7298
352	7.01	30.9	gi|970035506	PREDICTED: ATP synthase subunit b', chloroplastic [Solanum pennellii]	8	1.4588	0.1208	1.888	0.0398	1.0666	0.3874	1.3552	0.1116	1.44215	1.8197	0.5023	2.3121	0.3568	1.1376	0.9641	1.4454	0.7021	1.6787	0.4529	0.0281	0.6427	0.0812	0.5152	0.0454	0.7178	0.2714	0.58215
353	6.97	13.5	gi|698492888	PREDICTED: alcohol dehydrogenase class-3 [Nicotiana sylvestris]	4	0.3499	0.3231	0.1871	0.1024	0.3404	0.2545	0.1923	0.0872	0.267425	0.7047	0.6313	0.3873	0.4159	1.3305	0.2458	0.7943	0.9679	0.8042	2.704	0.1764	2.729	0.1447	2.0137	0.2401	2.0137	0.1927	2.3651
354	6.92	31.6	gi|698521137	PREDICTED: uncharacterized protein LOC104210232 [Nicotiana sylvestris]	6	0.4875	0.3933	1.3062	0.6113	0.8954	0.7989	2.0701	0.1806	1.1898	0.9462	0.804	2.6062	0.1412	0.6252	0.9491	1.6596	0.1893	1.4593	0.7586	0.7958	0.4742	0.3956	1.0965	0.7592	0.6855	0.5362	0.7537
355	6.9	11.6	gi|697172174	PREDICTED: eukaryotic translation initiation factor 3 subunit B {ECO:0000255|HAMAP-Rule:MF_03001} [Nicotiana tomentosiformis]	4	0.8472	0.6001	0.8472	0.6292	0.597	0.2248	0.6081	0.2172	0.724875	2.3768	0.1265	2.3988	0.5502	1.4454	0.5521	1.5849	0.9398	1.95148	1.8197	0.4305	2.6303	0.0981	2.5823	0.341	3.5318	0.1178	2.64102
356	6.9	18.8	gi|697167272	PREDICTED: rhodanese-like domain-containing protein 11, chloroplastic [Nicotiana tomentosiformis]	5	1.5849	0.9066	1.8707	0.662	2.5119	0.4608	2.9923	0.2621	2.23995	1.406	0.6592	1.6596	0.3681	1	0.5356	1.2359	0.9287	1.32537	0.7943	0.9147	0.4966	0.4559	1.0864	0.7542	0.6081	0.5669	0.74635
357	6.89	24.5	gi|970024774	PREDICTED: fructose-1,6-bisphosphatase, cytosolic [Solanum pennellii]	5	0.6607	0.7284	0.7379	0.9591	0.787	0.9895	0.879	0.7025	0.76615	2.2699	0.078	2.5823	0.0236	2.9648	0.0702	3.342	0.0121	2.78975	1.4454	0.6085	1.2246	0.9949	1.2589	0.6249	1.0568	0.9787	1.24642
358	6.88	23.8	gi|698514158	PREDICTED: uncharacterized protein LOC104247619 [Nicotiana sylvestris]	3	0.9817	0.9669	0.8954	0.6977	1.1376	0.6802	0.9817	0.9864	0.9991	0.6486	0.5722	0.6081	0.338	0.5012	0.1135	0.4613	0.0639	0.5548	0.6368	0.3268	0.5495	0.1989	0.597	0.1965	0.5012	0.1184	0.571125
359	6.88	28	gi|697141922	PREDICTED: psbP domain-containing protein 1, chloroplastic isoform X2 [Nicotiana tomentosiformis]	9	1.1376	0.9661	1.6144	0.3466	1.2589	0.635	1.8535	0.5492	1.4661	0.6918	0.7827	1.0186	0.4408	0.6855	0.4477	1.0093	0.7716	0.8513	0.5058	0.4265	0.4487	0.6764	0.52	0.3019	0.4699	0.475	0.4861
360	6.83	19.9	gi|75263813	RecName: Full=Peroxidase 15; Short=Prx15; AltName: Full=Anionic peroxidase; Flags: Precursor	6	2.7797	0.7717	3.4041	0.3055	5.7544	0.5734	6.8549	0.2572	4.69827	5.9156	0.2384	8.2414	0.1526	3.4041	0.7481	4.1687	0.2998	5.43245	0.8017	0.523	0.3873	0.4064	0.6486	0.6581	0.3105	0.4959	0.537025
361	6.78	19.6	gi|697102177	PREDICTED: membrane steroid-binding protein 2-like [Nicotiana tomentosiformis]	4	0.9727	0.6779	0.955	0.5394	0.9204	0.6048	0.8954	0.48	0.935875	1.0864	0.8591	1.0666	0.9637	0.9727	0.5668	0.955	0.4495	1.02018	1.1066	0.597	1.1695	0.5315	0.9638	0.5476	1.0186	0.4872	1.06462
362	6.74	57.3	gi|1160982	Mn-superoxide dismutase, partial [Ipomoea batatas]	4	3.1915	0.6064	5.3456	0.2446	0.9036	0.8641	1.6144	0.3472	2.76377	1.0375	0.649	1.8535	0.2603	1.0666	0.9995	1.9231	0.4131	1.47018	0.2188	0.3691	0.7656	0.5372	0.5598	0.5434	1.9588	0.3733	0.87575
363	6.73	21.7	gi|698525659	PREDICTED: psbP domain-containing protein 3, chloroplastic [Nicotiana sylvestris]	5	0.8954	0.2551	1.0666	0.7437	1.2474	0.3574	1.4723	0.9874	1.17043	0.4875	0.2344	0.5861	0.6792	0.6138	0.2794	0.7516	0.8152	0.60975	0.3631	0.3655	0.2858	0.2604	0.3133	0.2754	0.2466	0.2009	0.3022
364	6.73	26	gi|697117143	PREDICTED: gamma carbonic anhydrase 1, mitochondrial-like [Nicotiana tomentosiformis]	7	1.1169	0.8332	1.0666	0.7166	1.6144	0.7359	1.5849	0.8126	1.3457	1.0186	0.6847	0.9727	0.8687	0.9376	0.6634	0.9036	0.8934	0.958125	2.0324	0.5099	1.4191	0.5839	1.3552	0.7681	0.879	0.8674	1.42143
365	6.72	56.1	gi|970012600	PREDICTED: soluble inorganic pyrophosphatase [Solanum pennellii]	13	0.9727	0.9007	0.929	0.9675	1.1376	0.641	1.0965	0.7553	1.03395	1.028	0.8814	0.9908	0.9872	0.9727	0.926	0.9376	0.942	0.982275	1.0186	0.8445	0.871	0.5955	0.9908	0.8672	0.8472	0.6137	0.9319
366	6.7	17.8	gi|697114018	PREDICTED: probable linoleate 9S-lipoxygenase 5 [Nicotiana tomentosiformis]	14	1.2823	0.9633	0.9376	0.6289	1.3305	0.9764	0.9817	0.6728	1.13302	2.2284	0.4867	1.6596	0.7356	1.9588	0.4422	1.4454	0.6565	1.82305	3.6644	0.2545	3.4674	0.2639	6.6069	0.2164	6.0256	0.2233	4.94108
367	6.69	23.7	gi|966836440	putative cytochrome b559 subunit alpha-like [Solanum chacoense]	8	1.7539	0.3534	1.4322	0.4134	1.3552	0.29	1.0568	0.3394	1.39952	0.7516	0.2837	0.6081	0.2427	0.6252	0.2937	0.5152	0.2512	0.625025	0.2089	0.0222	0.2805	0.0199	0.227	0.0234	0.3105	0.0209	0.256725
368	6.68	15.9	gi|970047846	PREDICTED: uncharacterized protein LOC107028781 [Solanum pennellii]	5	0.9204	0.7098	0.5012	0.3484	0.912	0.6503	0.4875	0.3285	0.705275	2.3988	0.3779	1.3062	0.7965	3.5318	0.1743	2.0137	0.2504	2.31263	1.1169	0.8951	1.1272	0.8214	1.5136	0.7216	1.5136	0.6609	1.31783
369	6.58	53.9	gi|966849574	putative CBS domain-containing protein CBSX3, mitochondrial-like [Solanum chacoense]	9	0.6668	0.1074	0.8395	0.6958	0.6668	0.1245	0.8395	0.7852	0.75315	1.8535	0.2089	2.3335	0.0347	1.5704	0.4153	1.9588	0.0629	1.92905	3.9811	0.0272	4.0551	0.0306	2.704	0.0179	2.704	0.02	3.36105
370	6.57	58.3	gi|697104563	PREDICTED: small ubiquitin-related modifier 2 [Nicotiana tomentosiformis]	4	1.0471	0.9086	0.7379	0.3904	1.2134	0.8606	0.871	0.2267	0.96735	1.2474	0.6082	0.871	0.6296	0.9462	0.8846	0.673	0.2347	0.9344	1.3428	0.7685	1.1912	0.9955	1.9055	0.4559	1.7061	0.3265	1.5364
371	6.55	17.6	gi|697132023	PREDICTED: thioredoxin-like protein CDSP32, chloroplastic [Nicotiana tomentosiformis]	5	0.787	0.7515	0.4875	0.585	0.8551	0.6861	0.5152	0.5316	0.6612	2.2284	0.2683	1.2823	0.3419	2.3335	0.2886	1.3677	0.3693	1.80297	3.2211	0.2318	3.2509	0.2134	3.1623	0.2215	2.8314	0.2042	3.11643
372	6.54	41.2	gi|970038081	PREDICTED: ras-related protein RABB1c-like [Solanum pennellii]	4	0.9908	0.9629	1.1482	0.7538	0.9638	0.8735	1.1169	0.8356	1.05493	0.8472	0.7734	0.9817	0.9404	0.9204	0.9283	1.0666	0.7843	0.953975	0.9462	0.9391	0.9638	0.97	0.9727	0.9599	1	0.8706	0.970675
373	6.53	15.6	gi|970017296	PREDICTED: neutral ceramidase-like [Solanum pennellii]	8	1.7865	0.2177	1.6144	0.3	1.803	0.3447	1.6144	0.4278	1.70457	1.9409	0.1936	1.7865	0.4009	1.2359	0.6015	1.0864	0.8369	1.51243	1.1066	0.8668	1.1066	0.9082	0.5754	0.3062	0.5808	0.408	0.84235
374	6.53	17.2	gi|970025753	PREDICTED: spermidine synthase 1 [Solanum pennellii]	4	1.803	0.7321	2.2491	0.5999	2.6303	0.4145	3.1333	0.3571	2.45392	0.863	0.8946	1.0471	0.9289	1.2589	0.7217	1.5276	0.5918	1.17415	1.0093	0.9135	0.6855	0.5993	0.7178	0.7885	0.4487	0.4397	0.715325
375	6.53	29.9	gi|970030612	PREDICTED: GTP-binding nuclear protein Ran1 [Solanum pennellii]	4	0.8872	0.6174	0.6026	0.2	0.955	0.9814	0.631	0.4213	0.76895	3.0761	0.0497	2.0893	0.309	5.2966	0.0113	3.3729	0.025	3.45872	7.656	0.0771	6.6069	0.0839	3.8371	0.0402	3.5318	0.0907	5.40795
376	6.52	47.8	gi|546355047	ribosomal protein L22 (chloroplast) [Stictocardia macalusoi]	6	0.9638	0.3551	1.2942	0.8005	0.5702	0.1006	0.7586	0.4627	0.8967	0.4656	0.0678	0.6138	0.3067	0.5346	0.0656	0.7112	0.2957	0.5813	0.4018	0.1417	0.6546	0.4972	0.5152	0.1878	0.8395	0.64	0.602775
377	6.49	32.3	gi|316996016	cytochrome oxidase subunit 2 (mitochondrion) [Nicotiana tabacum]	6	3.4995	0.3155	2.466	0.5146	1.9588	0.4189	1.4588	0.6709	2.34578	0.6546	0.4032	0.4966	0.2464	0.631	0.2874	0.4875	0.1774	0.567425	0.2377	0.1353	0.4055	0.1762	0.1585	0.0703	0.2754	0.0884	0.269275
378	6.49	28.4	gi|970064569	PREDICTED: chloroplast processing peptidase [Solanum pennellii]	4	0.8872	0.7066	0.7047	0.4719	1.1482	0.8307	0.8954	0.88	0.908875	1.0965	0.7961	0.871	0.9208	0.7047	0.6865	0.5649	0.4566	0.809275	0.9204	0.9064	0.7112	0.4907	1.0864	0.9592	0.8395	0.5298	0.889375
380	6.47	30.9	gi|698542636	PREDICTED: 60S ribosomal protein L11-1-like [Nicotiana sylvestris]	5	1.028	0.7802	1.4191	0.2917	1.0375	0.5434	1.4322	0.1482	1.2292	0.5861	0.2312	0.8091	0.6523	0.52	0.1684	0.7047	0.5004	0.654975	0.929	0.9875	0.9204	0.673	1.3804	0.3049	1.3804	0.6158	1.15255
381	6.47	30.3	gi|697102368	PREDICTED: probable lactoylglutathione lyase, chloroplast isoform X1 [Nicotiana tomentosiformis]	8	0.871	0.5082	0.0991	0.3267	0.879	0.5741	0.0991	0.3573	0.48705	0.863	0.8558	0.0964	0.4904	0.879	0.9797	0.0946	0.5582	0.48325	0.6194	0.9993	0.6194	0.8849	0.6855	0.7369	0.6918	0.8414	0.654025
382	6.46	15.8	gi|970003689	PREDICTED: 26S proteasome non-ATPase regulatory subunit 7 homolog A [Solanum pennellii]	4	0.8318	0.9734	0.5012	0.1961	0.7047	0.838	0.4446	0.2646	0.620575	0.9036	0.7438	0.5861	0.3601	0.5152	0.5061	0.3342	0.0826	0.584775	1.1272	0.9455	1.3062	0.8667	0.787	0.2439	0.8954	0.1808	1.02895
383	6.46	23.4	gi|698457385	PREDICTED: LOW QUALITY PROTEIN: dihydrolipoyllysine-residue acetyltransferase component 4 of pyruvate dehydrogenase complex, chloroplastic-like [Nicotiana sylvestris]	5	1.0093	0.9564	0.9817	0.7701	1.1376	0.5104	1.1066	0.729	1.0588	1.0186	0.9509	0.9908	0.6875	0.9908	0.8919	0.955	0.6378	0.9888	0.8954	0.5368	0.7943	0.279	1.028	0.9832	0.912	0.5521	0.907425
384	6.45	21.1	gi|697127260	PREDICTED: T-complex protein 1 subunit beta [Nicotiana tomentosiformis]	3	1.0471	0.9212	0.871	0.7356	1.1169	0.7494	0.929	0.9051	0.991	1.3428	0.3827	1.1169	0.5361	1.1272	0.6406	0.9376	0.9569	1.13112	1.3552	0.3544	1.2706	0.4136	1.2474	0.505	1.1695	0.6139	1.26067
385	6.44	28.7	gi|969995584	PREDICTED: probable 3-hydroxyisobutyrate dehydrogenase-like 1, mitochondrial [Solanum pennellii]	5	2.5586	0.3727	1.3804	0.3664	1	0.9539	0.4966	0.6772	1.3589	1.5996	0.5672	0.9638	0.4081	0.9727	0.3283	0.5546	0.899	1.02268	0.3802	0.2307	0.871	0.6353	0.227	0.3277	0.5152	0.858	0.49835
386	6.43	13.2	gi|565349127	PREDICTED: T-complex protein 1 subunit delta [Solanum tuberosum]	4	1.4322	0.9807	1.0666	0.4206	0.8091	0.2973	0.6138	0.1014	0.980425	1.2023	0.9837	0.8954	0.4188	0.879	0.5454	0.6668	0.1888	0.910875	1.1912	0.3135	2.1281	0.0979	0.9204	0.7968	1.6144	0.6371	1.46352
387	6.41	15	gi|698522359	PREDICTED: subtilisin-like protease [Nicotiana sylvestris]	4	1.0864	0.7989	1.3062	0.4899	1.3932	0.817	1.7219	0.2138	1.37692	0.492	0.171	0.631	0.381	0.5702	0.1729	0.7178	0.5745	0.60275	0.6138	0.459	0.4742	0.2004	0.5105	0.3731	0.3981	0.1122	0.49915
389	6.39	14.6	gi|970067784	PREDICTED: serine/threonine-protein kinase STN7, chloroplastic [Solanum pennellii]	3	0.912	0.9571	0.597	0.1688	0.6546	0.4693	0.4169	0.1173	0.645125	1.1066	0.3372	0.6668	0.6299	1.1272	0.5705	0.7112	0.3769	0.90295	1	0.9013	1.4191	0.6483	1.2706	0.5586	1.7701	0.2971	1.36495
390	6.37	38.4	gi|568215061	dehydroascorbate reductase [Solanum tuberosum]	6	0.3281	0.3663	0.863	0.8878	0.3076	0.4483	0.787	0.9553	0.571425	1.0765	0.9528	2.6303	0.4498	0.631	0.7152	1.5417	0.6214	1.46988	1.4454	0.5972	1.5136	0.7282	1.5276	0.7625	1.5849	0.9135	1.51788
391	6.34	10.1	gi|698528226	PREDICTED: 2-oxoglutarate dehydrogenase, mitochondrial-like [Nicotiana sylvestris]	7	0.6668	0.495	0.6194	0.444	0.7447	0.603	0.6982	0.5346	0.682275	0.5395	0.3646	0.5058	0.3339	0.5808	0.4041	0.5445	0.3676	0.54265	0.8472	0.7617	0.7586	0.6157	0.6081	0.43	0.5395	0.3658	0.68835
392	6.31	19	gi|416619	RecName: Full=Beta-amylase; AltName: Full=1,4-alpha-D-glucan maltohydrolase	6	0.2911	0.2531	0.3342	0.325	0.2754	0.2553	0.3221	0.3722	0.3057	0.6368	0.8231	0.7311	0.6588	2.9648	0.238	2.704	0.22	1.75917	2.704	0.0411	2.9376	0.0447	4.4463	0.2924	5.7016	0.1351	3.94738
393	6.31	36.6	gi|970019301	PREDICTED: 60S ribosomal protein L35a-2 [Solanum pennellii]	5	1.2942	0.9855	1.0471	0.8203	0.8872	0.6315	0.7178	0.9386	0.986575	0.879	0.3089	0.7311	0.5894	1.5704	0.6233	1.2589	0.9006	1.10985	1.028	0.8852	1.5276	0.795	1.5136	0.8041	2.466	0.4898	1.6338
394	6.3	45.4	gi|698505947	PREDICTED: ras-related protein RABE1c-like [Nicotiana sylvestris]	6	1.028	0.4173	1	0.6877	1.0471	0.2481	1.028	0.481	1.02577	1.0765	0.2438	1.0471	0.3642	0.9727	0.7516	0.9462	0.54	1.01062	0.9638	0.9108	0.9376	0.508	1.0186	0.5739	1	0.9004	0.98
395	6.26	9.6	gi|970041497	PREDICTED: 26S proteasome non-ATPase regulatory subunit 2 homolog A [Solanum pennellii]	4	1.1912	0.4881	0.7586	0.295	1.1376	0.3645	0.7244	0.5415	0.95295	1.3305	0.1989	0.8472	0.7549	1.3552	0.2054	0.863	0.8182	1.09897	1.0864	0.6889	1.1272	0.7764	0.863	0.9446	0.9036	0.7036	0.99505
396	6.23	12.4	gi|970067900	PREDICTED: ATP-dependent 6-phosphofructokinase 6-like [Solanum pennellii]	4	0.863	0.9586	0.871	0.7947	1.2134	0.1428	1.2474	0.2197	1.0487	0.8241	0.8859	0.8318	0.7316	1.2942	0.0788	1.3062	0.2923	1.06407	1.4723	0.1535	1.0765	0.9973	1.2474	0.8028	0.879	0.3456	1.1688
397	6.22	9.7	gi|970045879	PREDICTED: uncharacterized protein LOC107027896, partial [Solanum pennellii]	3	0.5248	0.6324	0.6194	0.4669	0.4246	0.5468	0.5012	0.3988	0.5175	0.5058	0.7271	0.6252	0.5449	0.5152	0.6098	0.6081	0.4487	0.563575	0.7311	0.4873	0.879	0.5666	0.6026	0.4199	0.7516	0.4909	0.741075
398	6.2	11.8	gi|698476487	PREDICTED: pyruvate kinase, cytosolic isozyme [Nicotiana sylvestris]	3	1.1803	0.224	0.6607	0.4748	1.0375	0.3808	0.5861	0.4593	0.86615	1.5276	0.2029	0.8395	0.5189	0.9727	0.7006	0.5598	0.3631	0.9749	0.673	0.0306	0.7516	0.079	0.631	0.0881	0.7178	0.2001	0.69335
399	6.19	29.8	gi|602617384	V-type proton ATPase subunit [Ipomoea nil]	5	1.3428	0.5766	1.1695	0.6191	0.9817	0.9947	0.787	0.9722	1.07025	0.6607	0.4761	0.5395	0.5323	0.9817	0.8259	0.7943	0.8743	0.74405	1.0666	0.8854	1.5136	0.6795	0.7379	0.3625	1.0093	0.7072	1.08185
400	6.19	15.3	gi|193290700	putative 3-isopropylmalate dehydrogenase large subunit [Capsicum annuum]	6	1.2246	0.8755	0.8241	0.8339	1.3552	0.7185	0.9376	0.9994	1.08537	1.2823	0.7605	0.871	0.9528	0.9817	0.9287	0.6792	0.6568	0.95355	1	0.9498	0.871	0.7869	0.7943	0.6702	0.7047	0.5406	0.8425
401	6.18	35.5	gi|697128179	PREDICTED: L-ascorbate peroxidase 3, peroxisomal [Nicotiana tomentosiformis]	8	1.7219	0.0742	1.3804	0.0954	1.3428	0.324	1.028	0.1937	1.36828	0.7447	0.4696	0.5754	0.8183	0.673	0.458	0.5248	0.7567	0.629475	0.52	0.0846	0.6546	0.3895	0.4529	0.0508	0.5754	0.2122	0.550725
402	6.17	19	gi|966851032	putative ovule protein [Solanum chacoense]	4	0.3565	0.4374	0.6026	0.3662	0.3767	0.2815	0.6252	0.3433	0.49025	0.3908	0.2894	0.6668	0.3217	0.492	0.5684	0.8472	0.5399	0.5992	1.3428	0.5771	1.2823	0.5411	1.2023	0.3833	1.1912	0.2904	1.25465
403	6.17	18.7	gi|698514534	PREDICTED: uncharacterized protein ycf37 [Nicotiana sylvestris]	7	0.955	0.7703	0.2188	0.3116	1.4723	0.6296	0.3105	0.5544	0.73915	1.2589	0.956	0.278	0.3612	1.6904	0.6013	0.3532	0.5797	0.895125	1.1803	0.7536	0.7727	0.6433	3.1915	0.3954	2.1878	0.7786	1.83308
404	6.15	84	gi|162708016	sporamin A precursor [Ipomoea batatas]	178	0.7047	0.8284	0.4446	0.2261	0.631	0.4761	0.3802	0.1362	0.540125	8.1658	0.0078	4.9659	0.1563	16.9044	0.0816	10.7647	0.1	10.2002	12.0226	0.136	13.6773	0.1061	11.1686	0.0953	11.0662	0.0787	11.9837
405	6.14	24.8	gi|970010046	PREDICTED: oxygen-evolving enhancer protein 3, chloroplastic [Solanum pennellii]	23	0.929	0.9686	1.4588	0.9846	1.0093	0.8275	1.4588	0.8425	1.21398	0.955	0.9534	1.406	0.9694	0.7178	0.8726	1.0666	0.888	1.03635	0.4786	0.6164	0.4831	0.7258	0.5248	0.5817	0.5297	0.6834	0.50405
406	6.13	21.8	gi|697121924	PREDICTED: ornithine carbamoyltransferase, chloroplastic-like isoform X1 [Nicotiana tomentosiformis]	4	1.0471	0.6888	0.6252	0.2747	0.6138	0.3937	0.3837	0.1699	0.66745	1.0568	0.8545	0.6546	0.4988	0.7727	0.7138	0.492	0.2842	0.744025	2.0137	0.2532	3.342	0.1585	2.466	0.3707	4.1687	0.2204	2.9976
407	6.12	24.2	gi|966836063	putative elongation factor 1-beta 2-like [Solanum chacoense]	6	0.4571	0.4675	0.5916	0.6534	0.597	0.6547	0.7727	0.9362	0.6046	0.8551	0.9554	1.1169	0.7403	0.6668	0.7156	0.8551	0.9852	0.873475	1.9588	0.5255	1.4997	0.748	2.8054	0.3728	2.1478	0.4991	2.10292
408	6.1	17	gi|697110813	PREDICTED: NADH dehydrogenase [ubiquinone] flavoprotein 1, mitochondrial [Nicotiana tomentosiformis]	3	1.0093	0.8726	0.8954	0.7623	0.7447	0.4253	0.6607	0.3666	0.827525	1.0864	0.8683	0.9638	0.9834	1.0375	0.9147	0.9204	0.9693	1.00203	1.2134	0.3552	1.6293	0.1829	1.0471	0.668	1.406	0.3206	1.32395
409	6.09	9.6	gi|966851118	putative 26S proteasome non-ATPase regulatory subunit 13-like [Solanum chacoense]	3	1.8365	0.0977	2.208	0.0722	1.8707	0.101	2.2284	0.0743	2.0359	1.0666	0.3148	1.2823	0.1996	1.2023	0.2022	1.4588	0.1358	1.2525	0.929	0.2207	1.0186	0.2309	2.4434	0.003	2.9376	0.003	1.83215
410	6.05	28.5	gi|970057778	PREDICTED: transketolase, chloroplastic [Solanum pennellii]	17	0.3837	0.4333	0.1117	0.1163	0.3802	0.356	0.1259	0.1019	0.250375	1.6596	0.8318	0.5058	0.1921	2.355	0.4793	0.673	0.4916	1.29835	1.3428	0.8891	1.406	0.7434	1.4454	0.6008	1.4997	0.4923	1.42348
411	6.05	13.1	gi|970052254	PREDICTED: chloroplast stem-loop binding protein of 41 kDa a, chloroplastic [Solanum pennellii]	6	0.3981	0.0793	0.3076	0.0546	0.4656	0.0759	0.3436	0.0787	0.378725	0.912	0.7877	0.6855	0.887	2.2491	0.3433	1.5996	0.2628	1.36155	6.0813	0.0569	5.1523	0.0501	1.5996	0.3979	1.3552	0.4564	3.5471
412	6.05	33.3	gi|916443622	ribosomal protein S11 (plastid) [Convolvulus arvensis]	4	0.6486	0.5565	0.6982	0.5549	0.871	0.9861	0.9638	0.9824	0.7954	1.3305	0.4599	1.4723	0.4637	1.1695	0.4998	1.3062	0.5013	1.31962	1.7378	0.4215	1.2706	0.8301	1.6904	0.2752	1.2359	0.6329	1.48368
413	6.04	81.4	gi|14718445	proteinase inhibitor SPLTI-a [Ipomoea batatas]	27	0.6026	0.3411	0.2128	0.1611	0.6138	0.5497	0.227	0.2399	0.41405	0.6138	0.2029	0.1803	0.1069	0.5495	0.1478	0.169	0.0833	0.37815	2.729	0.5284	2.5351	0.8388	6.0256	0.2069	6.0813	0.3187	4.34275
414	6.03	40.7	gi|698511618	PREDICTED: serine hydroxymethyltransferase, mitochondrial [Nicotiana sylvestris]	23	0.6982	0.5264	0.7943	0.7614	0.863	0.5219	0.9817	0.3822	0.8343	0.8954	0.6231	1.0186	0.9081	0.8166	0.5283	0.9376	0.7645	0.91705	1.4322	0.516	1.1588	0.5325	1.1376	0.9172	0.9204	0.2971	1.16225
415	6.02	23.9	gi|6002684	anionic peroxidase Swpa3 [Ipomoea batatas]	6	1.9588	0.4747	1.5704	0.3327	2.2699	0.9879	1.6596	0.7426	1.86468	1.0864	0.7444	0.8091	0.9859	1.2246	0.7609	0.912	0.9678	1.00802	0.4966	0.3601	0.4446	0.8009	0.3733	0.2395	0.3221	0.5237	0.40915
416	6.02	9.8	gi|697114627	PREDICTED: uncharacterized protein LOC104104773 [Nicotiana tomentosiformis]	9	0.1754	0.3623	0.5598	0.73	0.1995	0.7189	0.6138	0.7943	0.387125	0.2291	0.7289	0.7516	0.6598	0.1722	0.51	0.5916	0.8907	0.436125	1.8197	0.4564	1.4859	0.5472	1.0666	0.4323	0.8872	0.0637	1.31485
417	6.02	47.4	gi|697168020	PREDICTED: cytochrome b6-f complex iron-sulfur subunit 1, chloroplastic [Nicotiana tomentosiformis]	30	0.8872	0.9411	1.1912	0.6571	1.0093	0.7632	1.2942	0.5352	1.09547	2.7542	0.6446	3.6308	0.4614	0.8954	0.8531	1.1912	0.5945	2.1179	0.5495	0.4493	0.5058	0.3801	0.8318	0.5695	0.7311	0.4698	0.65455
418	6.02	29.5	gi|970029728	PREDICTED: ferritin-2, chloroplastic [Solanum pennellii]	5	0.7178	0.8909	0.2831	0.276	0.7311	0.5604	0.302	0.2227	0.5085	1.3932	0.1484	0.4831	0.4838	1.6596	0.1806	0.6668	0.5893	1.05068	1.2246	0.963	1.2134	0.4903	2.2284	0.3432	2.2491	0.1269	1.72887
419	6.02	15.9	gi|970020771	PREDICTED: uncharacterized protein LOC107015747 [Solanum pennellii]	4	1.0568	0.2058	0.955	0.7356	1.0666	0.1795	0.955	0.856	1.00835	0.9908	0.272	0.8954	0.5393	1.0568	0.2232	0.955	0.672	0.9745	0.9727	0.8536	0.9638	0.7334	0.863	0.1901	0.8551	0.1664	0.91365
420	6.01	10.2	gi|698479602	PREDICTED: T-complex protein 1 subunit gamma-like [Nicotiana sylvestris]	3	0.8954	0.9078	0.4786	0.2245	1.0186	0.4069	0.6427	0.3566	0.758825	2.6546	0.1029	1.5417	0.7588	6.9823	0.2908	3.767	0.4345	3.7364	3.5318	0.1457	2.8054	0.0127	3.767	0.0867	2.9648	0.011	3.26725
421	6.01	53.6	gi|970059968	PREDICTED: 60S ribosomal protein L38-like [Solanum pennellii]	5	1.0765	0.7722	1.2823	0.8146	1.0471	0.4035	1.2706	0.9129	1.16912	0.7516	0.3987	0.879	0.1642	0.6486	0.1841	0.7727	0.0973	0.762975	0.929	0.9965	0.9376	0.6341	2.0137	0.743	2.1281	0.817	1.5021
422	6	88	gi|134842	RecName: Full=Sporamin B; AltName: Full=Clone PIM0535; Flags: Precursor	154	0.4613	0.8253	0.0912	0.6313	0.5598	0.5871	0.1343	0.4285	0.31165	10.0925	0.2147	1.2246	0.2573	11.0662	0.3181	1.1066	0.3496	5.87247	25.1189	0.0533	21.4783	0.0517	19.9526	0.0527	17.5388	0.051	21.0221
423	6	87.2	gi|109156194	sporamin A [Ipomoea trifida]	121	0.912	0.916	0.3631	0.184	0.5702	0.2686	0.2333	0.0204	0.51965	2.7542	0.1697	1.1695	0.9426	8.5507	0.2531	5.445	0.3082	4.47985	7.0469	0.3285	11.9124	0.2609	11.1686	0.212	18.3654	0.1682	12.1233
424	6	32.4	gi|14582576	cathepsin B-like cysteine proteinase [Ipomoea batatas]	5	1.3062	0.7407	1.7378	0.1186	1.2942	0.3892	1.7219	0.3633	1.51503	0.597	0.2373	0.8395	0.6145	0.5495	0.1935	0.7516	0.7729	0.6844	3.1915	0.0943	3.2211	0.0462	1.9231	0.3854	1.8535	0.7477	2.5473
425	6	20.2	gi|82400168	adenosine kinase isoform 1T-like protein [Solanum tuberosum]	7	0.879	0.6997	1.6444	0.8259	0.6982	0.6535	1.3183	0.8834	1.13498	0.7047	0.7699	1.2823	0.751	0.8395	0.8607	1.5136	0.6711	1.08503	0.9908	0.8501	1.3677	0.9086	2.1478	0.6835	2.6792	0.6386	1.79637
426	6	34.9	gi|698581075	PREDICTED: 31 kDa ribonucleoprotein, chloroplastic [Nicotiana sylvestris]	6	1.0093	0.971	0.7112	0.5514	0.9036	0.8582	0.6368	0.4634	0.815225	0.5702	0.3948	0.4018	0.2615	1.0375	0.9316	0.7311	0.5752	0.68515	0.929	0.8973	1.0375	0.9306	0.879	0.8175	0.9817	0.9855	0.9568
427	6	14.2	gi|970024080	PREDICTED: tubulin beta-1 chain [Solanum pennellii]	3	0.9462	0.9821	0.3467	0.5304	1.0965	0.9759	0.4055	0.5339	0.698725	2.0324	0.5398	0.7586	0.9653	2.0137	0.4202	0.6194	0.7849	1.35603	2.9923	0.4971	2.5823	0.5002	1.4588	0.6625	1.2474	0.6671	2.0702
428	6	16.7	gi|970052481	PREDICTED: putative quinone-oxidoreductase homolog, chloroplastic [Solanum pennellii]	4	0.6486	0.6044	0.863	0.9882	0.879	0.6072	1.1482	0.9846	0.8847	0.7178	0.7242	0.955	0.8463	0.6486	0.4661	0.8472	0.8145	0.79215	1.4588	0.948	1.0765	0.9517	0.8551	0.605	0.6368	0.6022	1.0068
429	6	17.2	gi|698531499	PREDICTED: grpE protein homolog, mitochondrial [Nicotiana sylvestris]	8	0.7047	0.7355	0.6792	0.4323	0.5861	0.5866	0.6138	0.3439	0.64595	0.3436	0.246	0.3733	0.1576	0.3802	0.2923	0.3945	0.183	0.3729	0.4571	0.3661	0.5598	0.4611	0.5058	0.4248	0.6194	0.5363	0.535525
430	6	23.2	gi|698513909	PREDICTED: ATP-dependent Clp protease proteolytic subunit-related protein 4, chloroplastic [Nicotiana sylvestris]	6	0.631	0.8541	1.0568	0.9255	0.7798	0.9791	1.2134	0.8039	0.92025	0.6138	0.8671	1	0.912	0.5248	0.7758	0.8318	0.9895	0.7426	1.2246	0.9371	1.0471	0.9357	2.2909	0.7875	2.0512	0.9075	1.65345
431	6	14.6	gi|698486893	PREDICTED: formate dehydrogenase, mitochondrial [Nicotiana sylvestris]	3	1	0.8781	0.7727	0.9476	1.2589	0.9102	1.0093	0.7434	1.01023	1.4322	0.7971	1.0568	0.9681	1.1482	0.8289	0.9036	0.9984	1.1352	1.4588	0.8996	1.1066	0.8886	2.5351	0.4017	2.0324	0.5292	1.78323
432	6	15.9	gi|698428246	PREDICTED: thioredoxin [Nicotiana sylvestris]	3	1.3804	0.8368	1.6144	0.9116	0.7727	0.6866	0.929	0.7502	1.17413	3.8371	0.3046	4.529	0.2889	4.0926	0.1817	4.6559	0.1757	4.27865	1.2246	0.3376	2.0324	0.2977	1.2134	0.5743	2.0324	0.4801	1.6257
433	6	20.7	gi|427199290	anionic peroxidase swpa8 [Ipomoea batatas]	3	1.1376	0.855	0.7516	0.1411	0.7943	0.4665	0.52	0.0924	0.800875	0.8241	0.9872	0.4831	0.1649	0.8166	0.5469	0.5105	0.1022	0.658575	0.5297	0.3256	0.7379	0.6057	1.1169	0.6355	1.4588	0.3412	0.960825
434	6	26.3	gi|427199298	CuZn superoxide dismutase [Ipomoea batatas]	7	0.6138	0.5125	1.1912	0.745	1.0471	0.641	1.8197	0.5893	1.16795	0.7112	0.5165	1.2359	0.7386	0.2938	0.3424	0.6194	0.8194	0.715075	0.6194	0.5896	0.4487	0.4753	0.8395	0.81	0.5395	0.6391	0.611775
435	5.96	42.4	gi|970013627	PREDICTED: small nuclear ribonucleoprotein SmD3b-like [Solanum pennellii]	4	1.6444	0.5876	1.4997	0.8263	1.6144	0.4349	1.4859	0.6311	1.5611	0.6368	0.3113	0.5702	0.212	0.7311	0.4721	0.6668	0.3208	0.651225	0.8091	0.844	0.8318	0.9454	0.879	0.8984	0.863	0.8868	0.845725
436	5.92	26.6	gi|970049099	PREDICTED: small nuclear ribonucleoprotein Sm D2 [Solanum pennellii]	3	2.884	0.1525	2.2491	0.339	1.8535	0.2936	1.4191	0.7282	2.10142	0.7656	0.8898	0.597	0.363	0.7943	0.9762	0.631	0.4311	0.696975	0.413	0.2545	0.6486	0.5387	0.4613	0.3298	0.7178	0.7086	0.560175
437	5.9	37.9	gi|698565410	PREDICTED: peptidyl-prolyl cis-trans isomerase CYP20-1 [Nicotiana sylvestris]	6	0.7447	0.6587	0.4529	0.1431	1.0093	0.8753	0.6138	0.2388	0.705175	1.3428	0.4923	0.863	0.4211	1.2023	0.4755	0.7516	0.4358	1.03992	4.2855	0.1631	3.3729	0.2792	4.2073	0.1211	3.0761	0.1957	3.73545
438	5.9	26.7	gi|698422165	PREDICTED: serine hydroxymethyltransferase 3, chloroplastic-like [Nicotiana sylvestris]	6	0.8872	0.6867	0.5649	0.7977	0.6194	0.3222	0.3597	0.5854	0.6078	0.7244	0.5245	0.4831	0.8184	1.2823	0.7742	0.7516	0.8723	0.81035	1.1066	0.4096	1.5136	0.26	1.028	0.7658	1.4322	0.8619	1.2701
439	5.9	17.5	gi|970058701	PREDICTED: isocitrate dehydrogenase [NAD] regulatory subunit 1, mitochondrial [Solanum pennellii]	4	0.7586	0.3172	0.5105	0.4426	1.028	0.367	0.6607	0.3774	0.73945	0.7447	0.8466	0.4966	0.7416	2.208	0.2778	1.5996	0.0024	1.26222	1.1272	0.3102	0.8472	0.342	1.7378	0.7676	1.1482	0.6408	1.2151
440	5.88	19.2	gi|698587445	PREDICTED: hypersensitive-induced response protein 2 [Nicotiana sylvestris]	4	2.5823	0.248	1.3305	0.5884	1.2823	0.6315	0.6607	0.4915	1.46395	0.929	0.8988	0.4831	0.3168	1.0765	0.8734	0.5546	0.3785	0.7608	0.2606	0.1815	0.5248	0.3502	0.2938	0.1982	0.5916	0.4115	0.4177
441	5.86	9.3	gi|698571853	PREDICTED: dicarboxylate transporter 2.1, chloroplastic-like [Nicotiana sylvestris]	4	1.888	0.6551	0.3192	0.6797	1.1912	0.9377	0.1738	0.4833	0.89305	1.028	0.8501	0.157	0.3965	0.787	0.7185	0.1259	0.3511	0.524475	0.3467	0.3747	0.5346	0.5018	0.6194	0.5992	0.9638	0.8591	0.616125
442	5.85	33.6	gi|966840709	putative proteasome subunit beta type-6-like [Solanum chacoense]	4	1.6293	0.2259	1.4859	0.2591	0.8318	0.6403	0.8318	0.7431	1.1947	0.3733	0.2244	0.3802	0.1967	0.4875	0.3321	0.4966	0.2869	0.4344	0.3499	0.2143	0.7516	0.6027	0.3981	0.1325	0.7727	0.3284	0.568075
443	5.83	17.3	gi|117166039	hypothetical protein [Ipomoea trifida]	5	1.0666	0.7655	1.0765	0.9502	1.0093	0.9831	1.0186	0.7961	1.04275	0.7943	0.5434	0.8017	0.424	0.787	0.6809	0.7943	0.533	0.794325	0.6982	0.3782	0.7379	0.5276	0.8954	0.6009	0.9462	0.8256	0.819425
444	5.83	6.1	gi|697129088	PREDICTED: uncharacterized protein LOC104110761 isoform X2 [Nicotiana tomentosiformis]	3	0.9727	0.9718	0.7379	0.571	1.8535	0.3668	1.406	0.5763	1.24252	1.0093	0.7337	0.7656	0.4426	0.7112	0.5423	0.5346	0.3504	0.755175	1.2023	0.8665	0.6368	0.3234	2.2284	0.287	1.1695	0.7139	1.30925
445	5.8	29.9	gi|698519870	PREDICTED: ras-related protein RABA4d-like [Nicotiana sylvestris]	4	1.3062	0.5209	1.4588	0.6434	1.2589	0.5604	1.4191	0.183	1.36075	0.6368	0.2566	0.7112	0.819	0.6368	0.3082	0.7178	0.9695	0.67565	0.4571	0.2316	0.4613	0.0871	0.5105	0.3183	0.5105	0.1086	0.48485
446	5.8	35.8	gi|698523485	PREDICTED: 50S ribosomal protein L11, chloroplastic [Nicotiana sylvestris]	8	0.929	0.9339	0.3631	0.432	0.8091	0.5869	0.3281	0.1165	0.607325	0.7798	0.6573	0.2938	0.1244	0.6855	0.625	0.2729	0.1594	0.508	0.5546	0.1446	0.631	0.4269	0.7311	0.2037	0.8472	0.594	0.690975
447	5.8	13.1	gi|970001422	PREDICTED: 60S ribosomal protein L3 [Solanum pennellii]	3	0.6607	0.6552	0.5861	0.6336	0.6368	0.4182	0.5649	0.4398	0.612125	1.2134	0.597	1.0666	0.4428	2.355	0.1018	1.888	0.0987	1.63075	2.355	0.0911	2.2909	0.0632	2.0893	0.3005	2.0512	0.2862	2.1966
448	5.78	14.4	gi|697166765	PREDICTED: uncharacterized protein LOC104089100 [Nicotiana tomentosiformis]	4	0.8091	0.9699	1.8535	0.3205	0.6252	0.5672	1.1695	0.7606	1.11433	1.3932	0.5733	2.8314	0.4543	0.7516	0.654	1.6444	0.8852	1.65515	1.6596	0.9861	2.2909	0.5283	0.6368	0.209	0.8318	0.4979	1.35478
449	5.77	38.2	gi|698585996	PREDICTED: heat shock cognate 70 kDa protein 2-like [Nicotiana sylvestris]	22	0.8954	0.4727	1	0.212	0.9462	0.8346	1.1272	0.3626	0.9922	1.6293	0.3064	1.8535	0.7098	1.5996	0.1762	1.9588	0.3782	1.7603	2.1478	0.0844	1.9953	0.1231	1.803	0.1486	1.8197	0.2398	1.94145
450	5.72	46.7	gi|971548004	PREDICTED: actin-58 [Solanum tuberosum]	11	0.8091	0.6545	1.2706	0.258	0.631	0.1933	0.9638	0.8399	0.918625	0.787	0.3081	1.2023	0.49	0.7656	0.2965	1.1695	0.5182	0.9811	0.879	0.3227	1.1482	0.5755	1.8197	0.0333	2.2284	0.0293	1.51883
451	5.7	20.5	gi|662552185	chloroplast malate dehydrogenase [Nicotiana tabacum]	8	0.4875	0.2553	0.6607	0.3657	0.3767	0.2046	0.5248	0.287	0.512425	0.4325	0.1343	0.6138	0.1797	0.5754	0.6397	0.7943	0.9095	0.604	1.2942	0.5363	1.6904	0.4158	1.5996	0.2643	2.0512	0.2114	1.65885
452	5.67	27.5	gi|698524478	PREDICTED: omega-amidase,chloroplastic isoform X3 [Nicotiana sylvestris]	4	0.9376	0.3835	0.9727	0.284	0.9817	0.8897	1.028	0.9908	0.98	0.9817	0.5881	1.028	0.6451	0.9817	0.9538	1.028	0.8162	1.00485	1.028	0.4573	0.9727	0.5267	1.0666	0.0845	1.0186	0.5605	1.02148
453	5.6	9.8	gi|698577107	PREDICTED: diaminopimelate decarboxylase 2, chloroplastic-like [Nicotiana sylvestris]	3	1.8365	0.4014	1.2942	0.9086	1.1695	0.653	0.787	0.5753	1.2718	1.6293	0.2403	1.1066	0.6874	1.7701	0.1695	1.2246	0.4538	1.43265	1.4322	0.1663	2.1878	0.1164	1.0965	0.3749	1.7219	0.2376	1.6096
454	5.59	27.1	gi|565400703	PREDICTED: 60S ribosomal protein L6-like [Solanum tuberosum]	4	0.6855	0.155	0.6368	0.2807	0.6855	0.2353	0.6607	0.4174	0.667125	0.7727	0.6222	0.7447	0.9547	1	0.9347	0.9727	0.7203	0.872525	2.6062	0.0397	2.5823	0.0588	3.8371	0.0218	3.8371	0.0315	3.21567
455	5.56	18.7	gi|970036040	PREDICTED: 26S protease regulatory subunit 7 homolog A-like [Solanum pennellii]	3	1.1272	0.9095	0.7586	0.2746	1.028	0.947	0.6918	0.3845	0.9014	0.9462	0.5883	0.6368	0.266	1.2589	0.782	0.8395	0.6254	0.92035	0.9462	0.8604	1.0375	0.8823	1.0375	0.635	1.1376	0.6327	1.0397
456	5.55	15.6	gi|966846469	putative major intrinsic protein-like [Solanum chacoense]	5	2.421	0.5	3.9811	0.4682	1.5849	0.6436	2.729	0.5977	2.679	0.3162	0.5478	0.5395	0.5884	0.2489	0.3801	0.4055	0.4023	0.377525	0.182	0.3188	0.2655	0.3835	0.2109	0.3157	0.3105	0.3792	0.242225
457	5.55	21.3	gi|698547369	PREDICTED: uncharacterized protein LOC104219077 [Nicotiana sylvestris]	4	0.8472	0.4165	0.8395	0.8046	2.5119	0.2638	2.3768	0.1509	1.64385	0.871	0.9198	0.863	0.5982	0.9638	0.8375	0.9638	0.4355	0.9154	0.8318	0.9018	0.2679	0.1371	0.863	0.6716	0.2831	0.1752	0.56145
458	5.53	19.8	gi|966857377	putative plastoglobulin-1, chloroplastic-like [Solanum chacoense]	5	0.8017	0.7474	0.7943	0.9218	1.1482	0.8277	1.1272	0.9922	0.96785	1.8535	0.6803	1.8197	0.5386	1.5996	0.4054	1.5704	0.3221	1.7108	0.863	0.9892	0.6138	0.9248	1.1169	0.8854	0.7798	0.9709	0.843375
459	5.52	8.5	gi|75277587	RecName: Full=Linoleate 13S-lipoxygenase 2-1, chloroplastic; AltName: Full=Lipoxygenase 2-1; Flags: Precursor	4	2.5823	0.0973	2.2699	0.1423	1.6293	0.2493	1.4723	0.3826	1.98845	1.5849	0.2581	1.4588	0.3963	2.0324	0.1202	1.8365	0.1785	1.72815	1.8707	0.9014	2.9648	0.3545	0.7244	0.7894	1.0965	0.627	1.6641
460	5.5	8.2	gi|565349738	PREDICTED: beta-xylosidase/alpha-L-arabinofuranosidase 2-like [Solanum tuberosum]	6	0.879	0.2067	0.9817	0.8324	0.8166	0.1425	0.912	0.4549	0.897325	0.8017	0.1462	0.8954	0.4886	0.871	0.209	0.9727	0.8116	0.8852	0.9462	0.79	1.0186	0.4756	1.0375	0.8967	1.1169	0.4274	1.0298
461	5.48	92.6	gi|169477	calmodulin [Solanum tuberosum]	18	1.5704	0.5345	2.1086	0.3775	0.8872	0.8389	1.1912	0.7981	1.43935	0.6982	0.5706	0.9376	0.8664	0.4786	0.3757	0.6427	0.5313	0.689275	0.5297	0.4317	0.9376	0.9454	0.5248	0.4325	0.9376	0.9475	0.732425
462	5.48	28.9	gi|698563473	PREDICTED: 60S ribosomal protein L18-2-like [Nicotiana sylvestris]	3	0.8091	0.6954	1.2134	0.6975	0.6792	0.5127	1.0186	0.9541	0.930075	0.7516	0.6116	1.1272	0.7947	0.7047	0.5404	1.0471	0.9036	0.90765	1.6293	0.4222	1.9409	0.3349	2.2491	0.2848	2.6546	0.2399	2.11848
463	5.47	62	gi|953834935	ascorbate peroxidase [Ipomoea batatas]	28	1.7219	0.5208	2.1878	0.3625	2.8054	0.4057	3.6308	0.2982	2.58648	0.6855	0.6139	0.8551	0.9566	0.631	0.5325	0.7943	0.8277	0.741475	1.4723	0.9963	0.8395	0.7469	1.7865	0.8289	1.0186	0.9122	1.27923
464	5.46	30	gi|565667568	calreticulin [Petunia x hybrida]	8	0.9036	0.8762	0.929	0.8054	0.929	0.9993	0.9462	0.9241	0.92695	0.8954	0.8465	0.912	0.7775	0.9036	0.9226	0.9204	0.8496	0.90785	1.1169	0.8212	1.0864	0.9412	0.9036	0.9978	0.8872	0.8748	0.998525
465	5.45	24.7	gi|697180160	PREDICTED: rhodanese-like domain-containing protein 14, chloroplastic [Nicotiana tomentosiformis]	4	0.929	0.8286	0.9638	0.8183	0.9376	0.8709	0.9638	0.8605	0.94855	1.4723	0.5868	1.4723	0.5788	0.9638	0.5312	1	0.5238	1.2271	1.406	0.528	1.3932	0.4988	2.421	0.2713	2.421	0.2577	1.9103
466	5.41	13	gi|723675248	PREDICTED: uncharacterized protein LOC101268540 isoform X1 [Solanum lycopersicum]	5	0.7943	0.3356	0.7311	0.202	0.879	0.7245	0.8017	0.5182	0.801525	1	0.7871	0.912	0.9119	1.0965	0.6249	1	0.9323	1.00212	1.3932	0.1817	1.2589	0.4195	1.9231	0.1049	1.7378	0.2754	1.57825
467	5.39	15.5	gi|697142510	PREDICTED: gamma carbonic anhydrase-like 2, mitochondrial [Nicotiana tomentosiformis]	4	0.9204	0.4844	0.8017	0.6867	0.9908	0.5684	0.8551	0.7922	0.892	1.0093	0.6644	0.879	0.8846	0.8318	0.6302	0.7244	0.8662	0.861125	0.8472	0.7071	0.8017	0.6163	0.7047	0.4943	0.6607	0.4198	0.753575
468	5.37	9.4	gi|565377739	PREDICTED: far upstream element-binding protein 2 [Solanum tuberosum]	3	0.9727	0.8363	1.1169	0.792	0.8954	0.834	1.028	0.7943	1.00325	1.0093	0.9698	1.1588	0.6778	0.8017	0.5514	0.9204	0.8449	0.97255	1.1803	0.8452	1.2823	0.8428	0.9908	0.9394	1.0765	0.9369	1.13248
469	5.36	15.1	gi|970007273	PREDICTED: probable mitochondrial-processing peptidase subunit beta [Solanum pennellii]	6	0.9908	0.9509	1.2589	0.862	0.8954	0.9492	1.1272	0.7703	1.06807	0.8954	0.9837	1.1376	0.8011	0.7656	0.6499	0.9727	0.8054	0.942825	0.7244	0.7464	0.8017	0.6664	0.871	0.7998	0.9638	0.7139	0.840225
470	5.33	33.3	gi|970026385	PREDICTED: 40S ribosomal protein S16 [Solanum pennellii]	5	0.9817	0.6548	0.5297	0.8765	1.0864	0.336	0.597	0.4582	0.7987	0.8551	0.8857	0.4742	0.8728	0.8551	0.6595	0.4656	0.8821	0.6625	1.8535	0.2015	1.6749	0.3724	4.4055	0.2426	4.1687	0.4611	3.02565
471	5.33	27.6	gi|916443499	ribosomal protein S8 (plastid) [Ipomoea leptophylla]	3	0.5546	0.6839	0.8091	0.9429	0.5495	0.31	0.8091	0.5416	0.680575	1.0375	0.951	1.6144	0.7194	0.7447	0.7865	1.1588	0.8285	1.13885	1.1272	0.8659	1.1588	0.4129	1.3183	0.7915	1.3183	0.3695	1.23065
472	5.32	43.9	gi|365818489	14-3-3 protein c [Ipomoea batatas]	16	1.977	0.1803	1.028	0.4616	1.977	0.3543	1.0471	0.2256	1.50727	1.2706	0.9905	0.631	0.0988	1.1272	0.4896	0.5395	0.1721	0.892075	1.6904	0.9753	1.4723	0.4794	0.6138	0.1378	0.5649	0.255	1.08535
473	5.32	6.8	gi|698500481	PREDICTED: 26S proteasome non-ATPase regulatory subunit 1 homolog A [Nicotiana sylvestris]	3	1.3932	0.1257	1.028	0.4314	1.406	0.2617	1.028	0.9914	1.2138	0.871	0.8104	0.631	0.1899	1.0093	0.9031	0.7178	0.2972	0.807275	0.631	0.101	0.631	0.3709	1.6904	0.5019	1.5417	0.8174	1.12352
474	5.32	42.4	gi|916441943	ribosomal protein L23 (plastid) [Ipomoea leptophylla]	3	0.5152	0.1383	0.5346	0.1923	0.5546	0.1178	0.5649	0.1264	0.542325	0.5395	0.2827	0.5395	0.3301	0.4613	0.0568	0.4831	0.0468	0.50585	0.7586	0.2353	0.7112	0.2774	0.7586	0.2407	0.7112	0.2837	0.7349
475	5.31	18.4	gi|966855731	putative aspartate aminotransferase, mitochondrial-like [Solanum chacoense]	8	0.5495	0.9831	0.3499	0.017	0.4875	0.2026	0.3048	0.011	0.422925	1.4859	0.0237	0.955	0.3491	1.1695	0.0852	0.7656	0.0481	1.094	2.6303	0.0026	2.9107	0.0021	2.1281	0.058	2.3768	0.0279	2.51147
476	5.3	29.1	gi|697138242	PREDICTED: uroporphyrinogen decarboxylase, chloroplastic-like isoform X2 [Nicotiana tomentosiformis]	7	1.6749	0.4235	1.7378	0.4041	4.4463	0.0889	4.7424	0.0864	3.15035	0.5105	0.2377	0.5297	0.2478	0.597	0.6378	0.631	0.6679	0.56705	0.4406	0.3114	0.1355	0.0739	0.4529	0.295	0.1542	0.0716	0.2958
477	5.28	18.5	gi|697105001	PREDICTED: fructose-1,6-bisphosphatase, chloroplastic [Nicotiana tomentosiformis]	5	1.5276	0.5785	1.6444	0.5007	1.3552	0.6944	1.4454	0.5948	1.49315	1.2706	0.6961	1.3677	0.5963	1.0568	0.9593	1.1376	0.9025	1.20817	1.0765	0.9514	1.2023	0.7941	1.4997	0.7089	1.6749	0.59	1.36335
478	5.28	13	gi|697137160	PREDICTED: protein TIC 55, chloroplastic [Nicotiana tomentosiformis]	4	1.0765	0.8473	0.4406	0.8938	0.863	0.809	0.3467	0.7068	0.6817	2.1478	0.2708	0.8091	0.4613	1.406	0.1814	0.5297	0.4203	1.22315	0.8318	0.9895	1.0864	0.6021	1	0.822	1.3183	0.4518	1.05913
479	5.26	30.3	gi|916439225	NADH dehydrogenase subunit J (plastid) [Ipomoea leptophylla]	2	0.6668	0.4373	0.7112	0.2786	0.7379	0.6567	0.7516	0.4272	0.716875	1.2589	0.5809	1.2942	0.8712	1.1376	0.4614	1.2134	0.7295	1.22602	0.8472	0.6274	0.7656	0.4162	0.9376	0.6495	0.871	0.4321	0.85535
480	5.23	29.6	gi|698464577	PREDICTED: 26S protease regulatory subunit 6A homolog [Nicotiana sylvestris]	6	0.6982	0.5552	0.6792	0.3234	0.8395	0.8162	0.8166	0.6292	0.758375	0.929	0.6269	0.9036	0.8191	0.7047	0.6916	0.6855	0.3779	0.8057	1.2134	0.53	1.0093	0.8577	1	0.9583	0.8241	0.478	1.0117
481	5.22	23.5	gi|427199294	basic peroxidase swpb7 [Ipomoea batatas]	2	3.02	0.2618	1.1066	0.5519	2.4434	0.1349	0.8872	0.6232	1.8643	1.0568	0.4821	0.3908	0.4724	0.9036	0.7146	0.3532	0.4096	0.6761	0.4571	0.2846	0.5346	0.8066	0.4571	0.2454	0.5702	0.3793	0.50475
482	5.2	25.7	gi|698479806	PREDICTED: V-type proton ATPase subunit D-like [Nicotiana sylvestris]	6	0.6668	0.3991	0.9727	0.7905	0.8954	0.5413	1.3932	0.6101	0.982025	0.879	0.6343	1.3552	0.6783	1.0568	0.3241	1.556	0.0646	1.21175	1.8197	0.1265	1.2823	0.2325	2.466	0.5636	1.8365	0.7066	1.85113
483	5.2	39.7	gi|697096498	PREDICTED: proteasome subunit beta type-3-A [Nicotiana tomentosiformis]	6	0.5395	0.5447	1.0965	0.9785	0.9204	0.626	1.7539	0.9136	1.07757	0.3597	0.2417	0.6792	0.4415	0.3251	0.306	0.6194	0.5717	0.49585	0.6668	0.6154	0.3981	0.5353	0.8241	0.8906	0.5058	0.7868	0.5987
484	5.18	18.9	gi|697148981	PREDICTED: arginase 1, mitochondrial [Nicotiana tomentosiformis]	4	0.8954	0.7549	0.863	0.5605	0.8954	0.6799	0.863	0.5019	0.8792	1.0186	0.6002	0.9817	0.8042	1.0471	0.6062	1.0093	0.8116	1.01418	1.2023	0.3987	1.2023	0.3579	1.1272	0.4512	1.1272	0.4043	1.16475
485	5.18	23.2	gi|970037632	PREDICTED: 40S ribosomal protein S8-2 [Solanum pennellii]	5	1.4723	0.5849	2.2699	0.4238	0.6855	0.8252	1.0568	0.929	1.37112	0.912	0.8283	1.3804	0.6105	0.6194	0.7715	0.912	0.9861	0.95595	1	0.7736	2.1478	0.3453	0.8166	0.9955	1.6444	0.462	1.4022
486	5.16	26.5	gi|698479424	PREDICTED: probable ATP synthase 24 kDa subunit, mitochondrial [Nicotiana sylvestris]	8	0.6668	0.2309	0.3945	0.2024	0.871	0.3875	0.5152	0.3609	0.611875	0.9376	0.9527	0.5495	0.9217	1.028	0.9237	0.6368	0.9907	0.787975	2.1878	0.1459	1.6596	0.2399	1.8365	0.2867	1.3428	0.338	1.75667
487	5.14	41.3	gi|970054784	PREDICTED: probable NAD(P)H dehydrogenase (quinone) FQR1-like 1 [Solanum pennellii]	10	1.4191	0.0287	1.7378	0.0275	1.0375	0.5616	1.2823	0.3209	1.36918	0.871	0.9439	1.0765	0.5329	1.0666	0.3592	1.3183	0.2362	1.0831	0.6855	0.0657	0.929	0.9492	0.7311	0.0706	0.9908	0.6611	0.8341
488	5.14	41.1	gi|698580428	PREDICTED: cytochrome c [Nicotiana sylvestris]	6	2.7797	0.0176	3.4041	0.0129	2.6303	0.4084	3.2211	0.3949	3.0088	0.8395	0.9911	1.0093	0.6671	0.7656	0.7941	0.929	0.9994	0.88585	0.4571	0.1054	0.4831	0.2572	0.5649	0.284	0.5808	0.2618	0.521475
489	5.12	16.5	gi|7595872	cysteine protease inhibitor [Ipomoea batatas]	3	0.955	0.7458	1.1066	0.7547	0.8318	0.5965	0.9638	0.9174	0.9643	0.9727	0.7624	1.1272	0.3772	1.5849	0.4205	1.8197	0.1772	1.37613	1.6444	0.2356	1.8535	0.186	1.2359	0.648	1.4191	0.4847	1.53823
490	5.11	17.2	gi|74027234	isopentenyl diphosphate isomerase [Ipomoea batatas]	4	1.2246	0.5947	2.0512	0.5114	0.4656	0.5494	0.7656	0.6382	1.12675	0.3105	0.2374	0.5012	0.2719	0.4246	0.4742	0.6982	0.5517	0.483625	0.6918	0.5646	1.5136	0.5787	0.2606	0.1268	0.6607	0.3553	0.781675
491	5.09	14.6	gi|970025212	PREDICTED: protein disulfide isomerase-like 1-4 [Solanum pennellii]	4	0.6792	0.1939	0.6081	0.1023	0.8472	0.1978	0.7656	0.2484	0.725025	0.6546	0.1477	0.5754	0.2579	0.5546	0.2123	0.4742	0.18	0.5647	1.0186	0.4992	0.8318	0.7364	1.3932	0.101	1.1272	0.1782	1.0927
492	5.08	24.9	gi|698572366	PREDICTED: eukaryotic translation initiation factor 6-2 [Nicotiana sylvestris]	5	1.4454	0.6363	1.2359	0.8035	1.2706	0.7988	1.0965	0.998	1.2621	4.3251	0.5775	3.8371	0.7264	1.9231	0.4946	1.6444	0.614	2.93243	1.2359	0.8557	1.406	0.6816	4.0926	0.4324	4.5709	0.364	2.82635
493	5.07	21.7	gi|971581309	PREDICTED: 5-methyltetrahydropteroyltriglutamate--homocysteine methyltransferase-like [Solanum tuberosum]	14	0.9376	0.7483	1.0375	0.9675	0.9908	0.8423	1.0864	0.9282	1.01307	1.2823	0.668	1.4191	0.5194	1.3305	0.589	1.4723	0.4642	1.37605	1.1912	0.6013	1.1376	0.6754	1.5136	0.401	1.4322	0.4403	1.31865
494	5.06	20.2	gi|698549172	PREDICTED: ADP,ATP carrier protein, mitochondrial-like [Nicotiana sylvestris]	18	0.8091	0.8504	0.2399	0.4432	0.9036	0.9956	0.263	0.5163	0.5539	1.1588	0.8467	0.3436	0.6063	1.028	0.9306	0.302	0.5524	0.7081	1.6444	0.6396	1.4859	0.7638	1.7378	0.6092	1.556	0.7265	1.60603
495	5.06	31.2	gi|169930144	chloroplast chlorophyll a/b binding protein [Capsicum annuum]	8	1.1169	0.512	1.4454	0.5108	1.4322	0.228	1.8197	0.2439	1.45355	0.7178	0.9151	0.912	0.9716	0.6081	0.5918	0.7656	0.6873	0.750875	0.4406	0.5762	0.3499	0.3312	0.4487	0.5216	0.3565	0.2211	0.398925
496	5.04	16.5	gi|698523085	PREDICTED: glutathione reductase, chloroplastic [Nicotiana sylvestris]	4	0.955	0.5764	1.1066	0.4727	0.8395	0.4854	0.9638	0.4055	0.966225	0.955	0.5628	1.0965	0.6972	0.8017	0.7056	0.9204	0.8782	0.9434	0.9462	0.3066	1.0765	0.2743	0.879	0.2758	1	0.249	0.975425
497	5.03	21.5	gi|966870994	putative aconitate hydratase, cytoplasmic-like [Solanum chacoense]	9	0.9817	0.9759	1.0864	0.9345	0.955	0.7482	1.0568	0.7919	1.01998	0.9376	0.7447	1.0375	0.7013	0.879	0.5723	0.9727	0.4418	0.9567	0.912	0.6422	0.929	0.7933	0.912	0.449	0.929	0.7786	0.9205
498	5.02	26.1	gi|25453087	RecName: Full=Light-induced protein, chloroplastic; AltName: Full=C40.4; Flags: Precursor	5	0.6138	0.5164	0.912	0.9129	0.6427	0.4036	0.955	0.6809	0.780875	1.3183	0.6317	1.9588	0.3813	1.406	0.5864	2.0893	0.3608	1.6931	2.7797	0.3169	2.6062	0.2662	2.0137	0.6356	1.9231	0.483	2.33067
499	5.02	11.5	gi|970068639	PREDICTED: ATP-citrate synthase beta chain protein 2 [Solanum pennellii]	4	1.0471	0.8314	1.4723	0.3479	0.6792	0.5287	0.9638	0.8776	1.0406	0.7244	0.6906	1.028	0.6901	0.6982	0.435	0.9908	0.9846	0.86035	1.0765	0.9898	1.5996	0.4094	0.6546	0.4486	1.0093	0.9536	1.085
500	5	17.7	gi|970028915	PREDICTED: small heat shock protein, chloroplastic-like isoform X2 [Solanum pennellii]	4	1.9231	0.308	1.1066	0.8353	1.5136	0.5992	0.879	0.53	1.35557	2.421	0.3645	1.3062	0.9446	2.355	0.3251	1.4322	0.9075	1.8786	0.7943	0.3146	0.9817	0.6192	0.3532	0.2119	0.4406	0.3355	0.64245
501	4.99	48.3	gi|971538320	PREDICTED: 40S ribosomal protein S13 [Solanum tuberosum]	4	0.8017	0.917	1.028	0.6227	1.0568	0.8929	1.3183	0.4705	1.0512	0.8091	0.7481	1	0.7768	1.1588	0.6672	1.4454	0.3234	1.10333	8.8716	0.0116	6.368	0.0151	5.0582	0.1145	3.9811	0.0467	6.06973
502	4.98	11.7	gi|970017897	PREDICTED: DEAD-box ATP-dependent RNA helicase 37-like isoform X2 [Solanum pennellii]	3	1.0471	0.7849	1.0186	0.9532	1.2134	0.4836	1.1803	0.6816	1.11485	1.5704	0.2018	1.5276	0.2733	1.6749	0.1974	1.6293	0.2667	1.60055	1.3677	0.515	1.1912	0.8306	1.2706	0.5021	1.0965	0.812	1.2315
503	4.93	24.1	gi|698579900	PREDICTED: peptidyl-prolyl cis-trans isomerase FKBP13, chloroplastic [Nicotiana sylvestris]	3	0.9727	0.7605	1.3677	0.6751	1.2474	0.6473	1.803	0.5702	1.3477	0.5598	0.2534	0.7447	0.2903	0.3733	0.126	0.5152	0.1427	0.54825	0.5649	0.3939	0.4246	0.3279	0.6252	0.3218	0.4966	0.3055	0.527825
504	4.91	18.5	gi|13897888	putative aspartic protease [Ipomoea batatas]	6	0.3048	0.4196	0.302	0.3322	0.4285	0.645	0.4207	0.5177	0.364	0.4487	0.8845	0.4365	0.9542	0.3467	0.3728	0.3192	0.295	0.387775	1.8197	0.324	1.2359	0.5054	1.6749	0.9709	1.1695	0.6924	1.475
505	4.9	30	gi|916439303	NADH dehydrogenase subunit K (plastid) [Ipomoea leptophylla]	4	0.4055	0.2276	0.1995	0.05	0.6081	0.3905	0.2884	0.1024	0.375375	0.6252	0.1335	0.3664	0.31	1.1066	0.8628	0.6368	0.9146	0.68375	1.7061	0.6039	1.1482	0.8001	3.4356	0.1369	2.466	0.3286	2.18898
506	4.89	9.8	gi|698518080	PREDICTED: subtilisin-like protease [Nicotiana sylvestris]	4	0.9638	0.7917	0.8091	0.5245	1.028	0.819	0.863	0.5411	0.915975	1.0186	0.88	0.863	0.5794	0.9908	0.9961	0.8318	0.6595	0.92605	1.0375	0.8247	0.9638	0.8529	0.929	0.8259	0.871	0.7984	0.950325
507	4.87	36	gi|970053194	PREDICTED: ribosome-recycling factor, chloroplastic isoform X1 [Solanum pennellii]	5	0.5346	0.8035	0.9908	0.6555	0.5058	0.8525	0.9817	0.9872	0.753225	0.4742	0.8486	0.9376	0.9912	0.3873	0.5253	0.7047	0.4141	0.62595	0.6668	0.6898	0.6546	0.4221	0.673	0.8764	0.673	0.563	0.66685
508	4.86	18.2	gi|698451879	PREDICTED: malate dehydrogenase, chloroplastic isoform X2 [Nicotiana sylvestris]	10	1.2706	0.6371	0.3499	0.2299	1.4454	0.5125	0.3981	0.2584	0.866	1.0471	0.9099	0.2884	0.1959	0.9204	0.8767	0.2535	0.1779	0.62735	0.7798	0.6463	0.6855	0.5193	0.5346	0.3598	0.4699	0.3088	0.61745
509	4.86	13.3	gi|75265719	RecName: Full=Purple acid phosphatase 2; AltName: Full=Manganese(II) purple acid phosphatase 2; Flags: Precursor	3	1.1376	0.5687	1.2023	0.2913	1.0186	0.9664	1.0864	0.558	1.11123	0.9817	0.7216	1.0375	0.7698	0.9727	0.5416	1.028	0.9893	1.00497	0.929	0.4328	1.0375	0.8256	0.8872	0.7133	0.9908	0.7922	0.961125
510	4.86	10.7	gi|168276	starch phosphorylase [Ipomoea batatas]	3	2.1086	0.1532	1.2359	0.795	0.4207	0.1061	0.2291	0.0412	0.998575	1.1695	0.6725	0.631	0.2805	5.7544	0.0028	5.0119	0.0035	3.1417	0.9204	0.6756	5.445	0.0309	0.7047	0.7132	4.0179	0.0433	2.772
511	4.84	53.5	gi|460382036	PREDICTED: triosephosphate isomerase, cytosolic [Solanum lycopersicum]	8	1.6596	0.5343	1.2359	0.9638	0.7447	0.7459	0.5649	0.3636	1.05127	1.3677	0.4688	1.028	0.9357	2.5823	0.3069	1.888	0.6294	1.7165	0.8166	0.8134	1.7539	0.4861	0.6855	0.674	1.556	0.5942	1.203
512	4.82	6.3	gi|698530171	PREDICTED: neutral alpha-glucosidase C [Nicotiana sylvestris]	3	0.863	0.9817	1.1482	0.5185	0.7311	0.8016	0.9727	0.9026	0.92875	0.9638	0.9097	1.2942	0.5759	1.6144	0.4691	2.1086	0.0819	1.49525	1.888	0.2599	2.2284	0.2405	0.955	0.5503	1.1272	0.9486	1.54965
513	4.81	19.2	gi|698526287	PREDICTED: elongation factor 1-gamma 2-like isoform X2 [Nicotiana sylvestris]	4	1.3428	0.9501	0.929	0.6665	0.6982	0.5323	0.5058	0.36	0.86895	0.955	0.9543	0.673	0.67	1.5996	0.4621	1.0864	0.683	1.0785	1.0965	0.5578	2.0893	0.3029	1.8197	0.3598	3.5975	0.2045	2.15075
514	4.81	22.5	gi|565378436	PREDICTED: eukaryotic translation initiation factor 3 subunit F [Solanum tuberosum]	3	0.5395	0.3491	1.3428	0.6882	0.3802	0.3805	0.871	0.7484	0.783375	0.5754	0.8573	1.2706	0.6408	0.5495	0.5856	1.2706	0.9264	0.916525	0.5248	0.6915	0.7311	0.6346	2.355	0.1615	3.5975	0.1731	1.8021
515	4.81	19.1	gi|970036750	PREDICTED: 60S ribosomal protein L10-like [Solanum pennellii]	3	0.6486	0.4353	0.597	0.7486	0.7943	0.7138	0.7447	0.8751	0.69615	0.6026	0.3484	0.5702	0.6016	0.7586	0.6551	0.7112	0.9429	0.66065	1.803	0.2459	1.4191	0.3935	1.3552	0.7482	1.0666	0.8757	1.41098
516	4.79	16.7	gi|970004736	PREDICTED: small nuclear ribonucleoprotein-associated protein B'-like [Solanum pennellii]	5	1.0765	0.5086	1.5704	0.4289	0.8318	0.7255	1.2589	0.6208	1.1844	0.6252	0.5131	0.9036	0.6051	0.5808	0.4362	0.8551	0.5171	0.741175	0.6607	0.4676	0.787	0.6723	0.8472	0.7792	1.0765	0.8957	0.84285
517	4.77	13.6	gi|698440256	PREDICTED: probable glutathione S-transferase parC [Nicotiana sylvestris]	3	3.8371	0.3442	2.704	0.407	1.556	0.4555	1.0568	0.5408	2.28848	0.787	0.596	0.5598	0.5023	0.5754	0.2836	0.4285	0.2429	0.587675	0.1169	0.0844	0.2679	0.1006	0.1472	0.0955	0.3873	0.1149	0.229825
518	4.77	17.6	gi|697126505	PREDICTED: aldehyde dehydrogenase family 2 member B7, mitochondrial-like isoform X2 [Nicotiana tomentosiformis]	4	0.8091	0.3343	1.0375	0.5051	0.7047	0.3583	0.8954	0.5029	0.861675	1.7219	0.2952	2.208	0.1628	0.9908	0.715	1.2706	0.4943	1.54783	1.8707	0.0957	2.2284	0.0952	1.803	0.1639	2.0893	0.1631	1.99785
519	4.76	16.6	gi|970019888	PREDICTED: probable serine protease EDA2 isoform X2 [Solanum pennellii]	4	4.1305	0.4293	1.8535	0.8267	1.2023	0.9977	0.4831	0.3422	1.91735	0.8318	0.7646	0.3281	0.2561	1.1272	0.8272	0.4656	0.429	0.688175	0.3281	0.5103	1.1803	0.8655	0.6138	0.7988	1.9231	0.5586	1.01133
520	4.73	20	gi|698528023	PREDICTED: ADP,ATP carrier protein, mitochondrial [Nicotiana sylvestris]	18	1.803	0.5615	1.5704	0.6324	1.6596	0.6833	1.5417	0.7738	1.64367	1.9231	0.8873	1.8535	0.9957	1.5417	0.6344	1.4588	0.7177	1.69428	0.9036	0.8495	0.929	0.9749	1.0375	0.8584	1.1169	0.9655	0.99675
521	4.72	39	gi|966833010	putative ovule protein [Solanum chacoense]	6	1.4997	0.0901	1.3804	0.8331	1.4454	0.3371	1.3183	0.4457	1.41095	1.3932	0.3714	1.3305	0.4475	1.5849	0.0313	1.4588	0.5147	1.44185	2.355	0.3252	2.466	0.4704	1.4322	0.3724	1.4588	0.4807	1.928
522	4.71	26	gi|970001278	PREDICTED: aspartate-semialdehyde dehydrogenase [Solanum pennellii]	4	1.0864	0.6605	1.2134	0.4993	0.9908	0.9983	1.1066	0.7529	1.0993	0.9727	0.9681	1.0864	0.7792	1.1695	0.6198	1.3062	0.4721	1.1337	1.1912	0.683	1.3062	0.4593	1.2589	0.5707	1.3804	0.3965	1.28417
523	4.71	23.3	gi|698504802	PREDICTED: ATP-dependent Clp protease proteolytic subunit 4, chloroplastic [Nicotiana sylvestris]	5	1	0.6712	1.0965	0.9299	0.879	0.2576	0.9638	0.1635	0.984825	1.0666	0.3989	1.1695	0.6835	1.0093	0.7909	1.1066	0.7995	1.088	0.8395	0.3339	0.9462	0.5093	0.9908	0.0539	1.1169	0.0251	0.97335
524	4.67	9.2	gi|531626860	4-alpha-glucanotransferase [Ipomoea batatas]	3	1.0471	0.8307	1.0568	0.6731	0.9376	0.8789	0.9462	0.948	0.996925	1.5417	0.4442	1.5417	0.3556	1.7219	0.2822	1.7378	0.2305	1.63577	0.9204	0.8683	1.0186	0.8411	1.2246	0.8725	1.3677	0.837	1.13282
525	4.66	38.9	gi|697106984	PREDICTED: glycine-rich RNA-binding protein-like [Nicotiana tomentosiformis]	10	1.1376	0.7103	0.879	0.999	1.0568	0.7602	0.8241	0.9414	0.974375	1.4859	0.6195	1.2023	0.8787	1.6444	0.6877	1.2942	0.9705	1.4067	1.0568	0.9886	1.1272	0.9291	0.879	0.9129	0.9376	0.9721	1.00015
526	4.63	63.5	gi|21634117	ribulose-1,5-bisphosphate carboxylase/oxygenase large subunit, partial (chloroplast) [Jacquemontia blanchetii]	111	0.5445	0.3872	0.4742	0.3088	0.5395	0.4326	0.4831	0.3417	0.510325	1.0186	0.7774	0.8954	0.8379	2.0893	0.1271	1.6596	0.4278	1.41573	5.3951	0.0891	5.3951	0.126	1.6444	0.526	1.6749	0.6487	3.52738
527	4.63	61.8	gi|565379315	PREDICTED: chlorophyll a-b binding protein 3C, chloroplastic-like [Solanum tuberosum]	77	5.6494	0.533	8.3946	0.373	2.0137	0.7791	5.445	0.5106	5.37568	1.4723	0.1719	4.4463	0.2043	1.028	0.9597	3.767	0.6246	2.6784	0.1138	0.3411	0.1803	0.4571	0.1	0.204	0.1393	0.2446	0.13335
528	4.6	26.3	gi|698525904	PREDICTED: 50S ribosomal protein L12, chloroplastic-like [Nicotiana sylvestris]	4	0.5445	0.3184	0.6855	0.8413	0.6026	0.4513	0.7447	0.8862	0.644325	0.4966	0.1601	0.6252	0.3866	0.4207	0.1342	0.5297	0.3076	0.51805	0.5546	0.2055	0.5058	0.1544	0.6607	0.3769	0.6081	0.2688	0.5823
529	4.6	16.9	gi|970017376	PREDICTED: calnexin homolog 1 [Solanum pennellii]	4	0.8318	0.7277	1.2474	0.4105	0.7311	0.8126	1.1066	0.752	0.979225	0.4487	0.1663	0.6607	0.2716	0.6982	0.2854	1.0186	0.5016	0.70655	0.9204	0.9106	1.0471	0.6415	1.1066	0.5973	1.2246	0.9661	1.07467
530	4.59	39.6	gi|698573303	PREDICTED: actin-depolymerizing factor 2-like [Nicotiana sylvestris]	2	1.0765	0.6539	0.7447	0.906	0.879	0.6711	0.5754	0.9022	0.8189	0.912	0.7782	0.6194	0.8142	0.929	0.6891	0.6368	0.9437	0.7743	1.6444	0.1176	1.977	0.1207	1.3677	0.3591	1.7378	0.3199	1.68173
531	4.58	32.7	gi|698531570	PREDICTED: 17.6 kDa class I heat shock protein-like [Nicotiana sylvestris]	3	0.2831	0.2705	0.1854	0.2519	0.3597	0.3384	0.2443	0.3106	0.268125	3.0761	0.5309	2.2491	0.6014	4.4463	0.522	3.0761	0.5907	3.2119	1.7378	0.4917	1.3305	0.6964	1.5136	0.5499	1.1588	0.7888	1.43518
532	4.58	23.4	gi|697167213	PREDICTED: protochlorophyllide reductase-like [Nicotiana tomentosiformis]	4	1.4191	0.4298	1.556	0.4736	1.1272	0.9829	1.3183	0.913	1.35515	0.3945	0.0274	0.4093	0.1452	0.4093	0.0271	0.4446	0.1475	0.414425	0.955	0.8111	1.2589	0.4995	1.1482	0.5827	1.3932	0.6329	1.18883
533	4.58	10.6	gi|697177385	PREDICTED: probable quinone oxidoreductase [Nicotiana tomentosiformis]	3	0.929	0.9055	1.0965	0.6024	0.955	0.953	1.1272	0.5182	1.02693	0.7586	0.6052	0.8872	0.9014	0.863	0.7649	1.0093	0.7134	0.879525	1.1169	0.6614	1.0965	0.7773	1.0568	0.8207	1.028	0.9582	1.07455
534	4.58	42	gi|698519289	PREDICTED: psbP-like protein 1, chloroplastic [Nicotiana sylvestris]	7	2.5823	0.4733	0.52	0.8521	1.4859	0.515	0.278	0.9347	1.21655	1.0864	0.9457	0.2312	0.5841	0.9204	0.8266	0.1722	0.6694	0.60255	0.3802	0.5005	0.6427	0.546	0.3499	0.5169	0.631	0.5648	0.50095
535	4.57	33.4	gi|460378451	PREDICTED: luminal-binding protein 5 [Solanum lycopersicum]	20	0.9908	0.6451	0.4656	0.396	0.7379	0.6688	0.2704	0.4924	0.616175	0.7516	0.9546	0.3048	0.4537	0.6026	0.9254	0.1995	0.5657	0.464625	0.4055	0.9967	0.6194	0.9955	0.263	0.1268	0.4207	0.3865	0.42715
536	4.57	22.2	gi|565375190	PREDICTED: uncharacterized protein LOC102590017 [Solanum tuberosum]	7	1.2023	0.5352	1.5276	0.3119	1.2823	0.5447	1.4859	0.3178	1.37452	1.1912	0.3858	1.3932	0.2242	1.1695	0.2619	1.3552	0.1547	1.27727	1.5276	0.72	1.3428	0.7121	0.7112	0.9844	0.7178	0.996	1.07485
537	4.56	14.4	gi|698522235	PREDICTED: beta-glucosidase 44-like [Nicotiana sylvestris]	4	1.1066	0.8172	0.6194	0.4363	1.1912	0.7661	0.6668	0.4602	0.896	1.0186	0.9518	0.5702	0.3859	0.8318	0.7252	0.4656	0.2979	0.72155	0.863	0.7878	0.8017	0.7383	0.8017	0.6838	0.7447	0.6414	0.802775
538	4.55	12.3	gi|698500388	PREDICTED: indole-3-glycerol phosphate synthase, chloroplastic-like [Nicotiana sylvestris]	3	0.7656	0.7272	0.2679	0.3768	0.6081	0.6391	0.2128	0.344	0.4636	3.1915	0.5481	0.863	0.892	4.7863	0.3951	2.0512	0.7754	2.723	2.208	0.5004	2.7542	0.448	2.1281	0.3919	2.6792	0.3568	2.44238
539	4.55	43.7	gi|698445280	PREDICTED: 40S ribosomal protein S15 [Nicotiana sylvestris]	8	0.6982	0.2696	0.8395	0.2947	0.8395	0.3608	1.0093	0.4044	0.846625	0.9638	0.5364	1.1588	0.6212	0.6918	0.2603	0.8318	0.2837	0.91155	1.8197	0.0279	1.5136	0.0287	1.8365	0.0315	1.5276	0.0325	1.67435
540	4.53	27.8	gi|565356803	PREDICTED: 20 kDa chaperonin, chloroplastic-like [Solanum tuberosum]	5	1.028	0.9432	0.8395	0.6991	0.912	0.6755	0.7447	0.5062	0.88105	1.1169	0.9231	0.912	0.8142	1.0965	0.8108	0.8954	0.9268	1.0052	1.1376	0.7896	1.2823	0.5656	1.028	0.8037	1.1588	0.5752	1.15168
541	4.52	42.4	gi|123650	RecName: Full=Heat shock cognate 70 kDa protein	26	0.5916	0.634	0.1941	0.2192	2.6303	0.7169	1.1376	0.3443	1.1384	0.7447	0.8394	0.2938	0.2514	0.413	0.5543	0.1738	0.2059	0.406325	1.2023	0.7902	0.3281	0.5773	1.028	0.7137	0.157	0.3544	0.67885
543	4.5	11.1	gi|698492963	PREDICTED: alpha-glucosidase-like [Nicotiana sylvestris]	4	0.7244	0.5894	1.1169	0.4034	1.406	0.9609	2.0893	0.2167	1.33415	1.0864	0.9729	1.6144	0.137	0.8472	0.6635	1.3183	0.2644	1.21657	2.6303	0.111	1.4588	0.4473	2.1086	0.4543	1.2359	0.8591	1.8584
544	4.5	28.5	gi|56407685	hypothetical protein 9 [Ipomoea batatas]	3	0.631	0.9444	0.8091	0.9221	0.597	0.6937	0.7447	0.6737	0.69545	0.4169	0.2762	0.52	0.3875	0.3945	0.1165	0.492	0.1126	0.45585	0.3532	0.0411	0.3873	0.0587	0.4446	0.0391	0.5012	0.0557	0.421575
545	4.48	38.3	gi|697126739	PREDICTED: monodehydroascorbate reductase [Nicotiana tomentosiformis]	16	0.6546	0.8095	0.3597	0.9038	0.7586	0.9718	0.4246	0.9291	0.549375	0.879	0.9884	0.4487	0.9127	1.6444	0.8929	0.8091	0.9913	0.9453	1.3932	0.9599	1.1912	0.7987	1.5417	0.9173	1.3062	0.9156	1.35807
546	4.47	33.8	gi|697129561	PREDICTED: ATP-dependent zinc metalloprotease FTSH, chloroplastic [Nicotiana tomentosiformis]	27	1.2589	0.7928	0.9727	0.8533	0.9204	0.8546	0.7379	0.918	0.972475	2.1086	0.9438	1.8365	0.8796	1.3932	0.8654	1.1376	0.9292	1.61898	0.6026	0.8958	0.8395	0.9618	1.0471	0.6861	1.5417	0.7403	1.00772
547	4.44	30.6	gi|970062563	PREDICTED: 40S ribosomal protein S17-like [Solanum pennellii]	5	0.9462	0.8803	1.0666	0.9811	0.8166	0.6942	0.9204	0.8139	0.93745	0.6918	0.6988	0.7727	0.8192	0.9638	0.8217	1.0965	0.9571	0.8812	1.4454	0.7725	1.6596	0.6095	1.5849	0.6772	1.8365	0.5384	1.6316
548	4.43	30.9	gi|970027641	PREDICTED: glutamine synthetase-like [Solanum pennellii]	3	0.5861	0.149	0.863	0.6145	0.4875	0.0944	0.7244	0.3182	0.66525	0.7727	0.3959	1.1376	0.5939	0.9727	0.9986	1.4454	0.2315	1.0821	1.5849	0.1704	1.888	0.1056	1.1482	0.6017	1.3677	0.3118	1.4972
549	4.43	27.6	gi|345522406	PR16-1 [Nicotiana benthamiana]	4	1.2706	0.3839	1.2589	0.2717	1.2589	0.3316	1.2589	0.2373	1.26182	0.6427	0.2913	0.6368	0.4136	0.6855	0.2332	0.6855	0.3254	0.662625	0.7244	0.3943	0.7379	0.3403	0.7311	0.3492	0.7379	0.3024	0.732825
550	4.42	60.2	gi|972780230	uncharacterized protein LOC102580766 [Solanum tuberosum]	9	1.2246	0.7042	1.5704	0.2183	1.1066	0.5147	1.3932	0.2085	1.3237	2.1478	0.3362	2.3988	0.1573	0.879	0.9506	1.1066	0.454	1.63305	0.7447	0.9634	0.8472	0.6246	0.6982	0.7653	0.7798	0.5333	0.767475
551	4.42	27.5	gi|697191136	PREDICTED: unknown protein DS12 from 2D-PAGE of leaf, chloroplastic [Nicotiana tomentosiformis]	4	1.0093	0.9301	1.3677	0.6646	1.3804	0.9224	1.9055	0.5649	1.41572	3.3729	0.5715	4.3251	0.3765	3.0479	0.6752	4.2073	0.4292	3.7383	1.556	0.8202	1.1803	0.9635	1.1912	0.8575	0.8551	0.9967	1.19565
552	4.41	39.5	gi|697178409	PREDICTED: cytochrome c oxidase subunit 5b-1, mitochondrial-like isoform X2 [Nicotiana tomentosiformis]	4	0.4571	0.4941	0.3733	0.3154	0.6138	0.4016	0.5058	0.2602	0.4875	0.52	0.5095	0.4169	0.3247	0.4325	0.2385	0.3499	0.1633	0.429825	1.3062	0.9387	1.0471	0.7834	1.1169	0.3877	0.8872	0.4768	1.08935
553	4.39	15.1	gi|698497360	PREDICTED: succinate dehydrogenase [ubiquinone] flavoprotein subunit 1, mitochondrial isoform X2 [Nicotiana sylvestris]	2	0.597	0.4245	0.6982	0.25	0.5598	0.2242	0.6546	0.0737	0.6274	0.6138	0.2552	0.6855	0.1593	0.673	0.818	0.7447	0.4206	0.67925	0.9727	0.7602	1.028	0.9218	1.1169	0.6794	1.1912	0.9066	1.0772
554	4.39	8.9	gi|698496854	PREDICTED: L-ascorbate oxidase homolog isoform X2 [Nicotiana sylvestris]	4	1.3062	0.7244	1.1912	0.8264	0.6368	0.8323	0.5702	0.7296	0.9261	0.4786	0.6152	0.4406	0.543	0.5297	0.7024	0.4742	0.6166	0.480775	0.6918	0.6131	1.3804	0.9769	0.5808	0.642	1.2359	0.9356	0.972225
555	4.38	30.6	gi|697118548	PREDICTED: ras-related protein Rab7 [Nicotiana tomentosiformis]	4	0.4093	0.3521	0.6081	0.7695	0.2938	0.4634	0.5916	0.9245	0.4757	0.2535	0.3701	0.5248	0.8259	0.302	0.4388	0.7586	0.9824	0.459725	0.929	0.8399	1.0965	0.8494	0.5248	0.5788	0.6138	0.423	0.791025
556	4.36	27.9	gi|970002832	PREDICTED: mitochondrial outer membrane protein porin of 36 kDa [Solanum pennellii]	8	0.9727	0.8458	0.8166	0.8305	0.7798	0.8006	0.6668	0.8156	0.808975	1.6904	0.6455	1.4997	0.6326	0.871	0.8098	0.7516	0.7949	1.20317	0.7244	0.7493	0.9036	0.9	0.6026	0.4537	0.7586	0.7191	0.7473
557	4.36	16.4	gi|698501073	PREDICTED: chlorophyll(ide) b reductase NOL, chloroplastic isoform X2 [Nicotiana sylvestris]	3	0.8954	0.9323	0.787	0.8877	1.3062	0.6399	1.1695	0.7991	1.03953	1.5849	0.3469	1.3932	0.4368	1.406	0.3152	1.2474	0.3955	1.40787	2.6792	0.1481	1.8535	0.2054	2.884	0.2626	2.0512	0.3882	2.36698
558	4.36	13.8	gi|970026041	PREDICTED: succinate dehydrogenase subunit 5, mitochondrial-like [Solanum pennellii]	5	0.9204	0.9058	0.7727	0.8157	0.7943	0.9604	0.6918	0.945	0.7948	0.7379	0.8992	0.6486	0.8095	0.5495	0.7286	0.4966	0.6545	0.60815	0.5395	0.6404	0.6194	0.5533	0.5754	0.7139	0.6486	0.6139	0.595725
559	4.35	26.6	gi|697098260	PREDICTED: thylakoid lumenal 15 kDa protein 1, chloroplastic [Nicotiana tomentosiformis]	5	0.871	0.5157	0.7727	0.3071	1.0765	0.6723	0.9376	0.3979	0.91445	0.863	0.8119	0.7586	0.4863	0.8091	0.3518	0.7112	0.2171	0.785475	0.8551	0.6819	0.6918	0.5233	0.7798	0.7416	0.631	0.5715	0.739425
560	4.33	30.6	gi|966842257	putative 14-3-3 protein 7-like [Solanum chacoense]	6	0.9908	0.7735	1.0666	0.6623	0.7379	0.7079	0.7379	0.6037	0.8833	0.6792	0.4885	0.6668	0.4149	0.6138	0.3657	0.6138	0.3125	0.6434	0.8241	0.8746	1.1695	0.9466	1.1588	0.8855	1.7378	0.8151	1.22255
561	4.33	27.9	gi|916446081	ATPase subunit 8 (mitochondrion) [Ipomoea leptophylla]	3	1.8707	0.2534	1.6444	0.4756	1.3804	0.3585	1.2246	0.3087	1.53002	1.3183	0.3033	1.1482	0.7855	4.1687	0.0706	3.5645	0.1576	2.54992	0.5754	0.4135	0.7516	0.4403	1.3677	0.7732	1.8365	0.7959	1.1328
562	4.32	30.3	gi|697133689	PREDICTED: mitochondrial dicarboxylate/tricarboxylate transporter DTC-like [Nicotiana tomentosiformis]	9	1.0765	0.9934	0.9817	0.9825	1.6904	0.7548	1.5704	0.7455	1.32975	1.1588	0.9928	1.0471	0.9819	0.7447	0.6648	0.6855	0.673	0.909025	0.6855	0.739	0.4093	0.5591	0.7447	0.8891	0.5105	0.6697	0.5875
563	4.32	6.2	gi|926458000	phospholipase D alpha [Nicotiana benthamiana]	3	0.8318	0.684	1.1169	0.9634	0.6668	0.59	0.8872	0.9042	0.875675	0.7727	0.6899	1.0375	0.9558	0.787	0.6998	1.0471	0.9433	0.911075	0.955	0.8777	1.2023	0.7557	1.0093	0.8057	1.2706	0.6926	1.1093
564	4.31	57.1	gi|970031326	PREDICTED: ras-related protein RABD2a-like [Solanum pennellii]	6	0.4055	0.5836	0.5395	0.8024	0.6138	0.8585	0.7586	0.8622	0.57935	0.9204	0.8037	1.2359	0.9193	0.4699	0.5758	0.6546	0.7911	0.8202	1.5136	0.728	0.9908	0.9457	2.1478	0.6765	1.4723	0.9897	1.53113
566	4.3	28.7	gi|966853617	putative ovule protein [Solanum chacoense]	12	0.9817	0.9816	0.4966	0.5621	1.1482	0.9199	0.5495	0.6259	0.794	1.1272	0.8684	0.5395	0.4992	1.1066	0.908	0.5495	0.5202	0.8307	0.8872	0.7264	0.7447	0.6495	1.028	0.8361	0.879	0.7475	0.884725
567	4.3	14.4	gi|966835814	putative haloacid dehalogenase-like hydrolase domain-containing protein-like, partial [Solanum chacoense]	4	0.5248	0.1893	0.7047	0.271	0.5445	0.2706	0.7586	0.4016	0.63315	1.7061	0.3583	2.3768	0.2437	1.3183	0.4613	1.8707	0.308	1.81797	1.8707	0.2282	1.7539	0.3329	1.888	0.1651	1.7219	0.2321	1.80862
568	4.3	25.1	gi|970042190	PREDICTED: auxin-binding protein ABP19a-like [Solanum pennellii]	21	1.9953	0.6277	2.5586	0.1838	1.9588	0.5105	2.5823	0.114	2.27375	0.8241	0.2494	1.0965	0.6187	0.929	0.4174	1.2474	0.9897	1.02425	0.6368	0.3731	0.6252	0.2845	0.6607	0.9923	0.6546	0.8076	0.644325
569	4.29	14.7	gi|698560644	PREDICTED: DEAD-box ATP-dependent RNA helicase 56-like [Nicotiana sylvestris]	2	0.8551	0.5093	0.871	0.711	0.929	0.7358	0.955	0.5281	0.902525	1.0568	0.5459	1.0864	0.3895	1.0765	0.6197	1.1066	0.442	1.08158	1.2942	0.2813	1.1803	0.8073	1.2942	0.2777	1.1912	0.797	1.23998
570	4.28	31.3	gi|697144348	PREDICTED: 6-phosphogluconate dehydrogenase, decarboxylating 2, chloroplastic [Nicotiana tomentosiformis]	6	0.6918	0.9605	0.9817	0.8135	0.4786	0.5619	0.6792	0.7264	0.707825	1.0965	0.6774	1.5417	0.5269	0.6546	0.8096	0.929	0.9647	1.05545	1.9409	0.7548	2.6792	0.4515	2.1086	0.697	2.9376	0.4233	2.41657
571	4.28	24.3	gi|970018223	PREDICTED: superoxide dismutase [Fe], chloroplastic [Solanum pennellii]	3	1.556	0.7645	2.0512	0.3327	1.4723	0.4774	1.9409	0.2151	1.7551	2.6792	0.311	3.5318	0.1514	2.5119	0.4481	3.3113	0.2039	3.00855	0.6546	0.8216	0.6918	0.5167	0.7178	0.9631	0.7656	0.6834	0.70745
572	4.28	8.8	gi|970003032	PREDICTED: T-complex protein 1 subunit alpha [Solanum pennellii]	2	1.3062	0.5326	0.3048	0.2366	2.3988	0.1112	0.5297	0.493	1.13488	1.7539	0.2664	0.3945	0.3507	2.5119	0.1159	0.5649	0.4964	1.3063	2.466	0.1463	1.4454	0.7449	0.9036	0.866	0.492	0.2062	1.32675
573	4.28	11.8	gi|966842350	putative auxin-induced protein-like, partial [Solanum chacoense]	2	2.9376	0.2707	0.7178	0.6076	1.8707	0.1801	0.4169	0.7361	1.48575	1.8535	0.1763	0.4018	0.8247	1.6749	0.1632	0.3837	0.8765	1.07848	0.7798	0.6269	1.2134	0.6829	0.4207	0.8453	0.6668	0.6639	0.770175
574	4.26	28.6	gi|317134445	pyruvate dehydrogenase E1 alpha subunit, partial [Ipomoea batatas]	3	1.0186	0.4489	0.9036	0.513	0.9638	0.7361	0.8551	0.4883	0.935275	0.9638	0.6404	0.8551	0.3854	0.879	0.6841	0.7798	0.5528	0.869425	0.9727	0.8936	1.028	0.8398	0.8318	0.1677	0.879	0.2871	0.927875
575	4.26	14.4	gi|966862045	putative pectin methyl esterase-like [Solanum chacoense]	5	1.4997	0.5284	1.8707	0.4225	1.1272	0.7527	1.4191	0.5809	1.47918	0.8954	0.8396	1.1169	0.9322	0.8166	0.7083	1.028	0.9184	0.964225	0.8166	0.6983	1.0864	0.9951	0.6546	0.5888	0.871	0.845	0.85715
576	4.24	33.9	gi|916444301	ribosomal protein S18 (plastid) [Ipomoea leptophylla]	2	0.6792	0.3064	0.5649	0.2836	0.7727	0.3837	0.631	0.3551	0.66195	0.912	0.9234	0.7379	0.9089	1.3677	0.6556	1.1376	0.7026	1.0388	2.0512	0.1585	1.8365	0.1962	1.6904	0.3617	1.4859	0.4523	1.766
577	4.24	50.5	gi|971541935	PREDICTED: ubiquitin-fold modifier 1 [Solanum tuberosum]	2	1.9231	0.2615	2.3768	0.2112	1.4191	0.5955	1.7378	0.4668	1.8642	0.7586	0.7553	0.929	0.9357	0.6982	0.601	0.8395	0.76	0.806325	0.5649	0.338	0.7798	0.7757	0.787	0.4568	1.0568	0.994	0.797125
578	4.22	45.1	gi|698480070	PREDICTED: 60S ribosomal protein L21-1-like [Nicotiana sylvestris]	4	1.2134	0.6383	1.4997	0.079	1.2134	0.2956	1.4997	0.0523	1.35655	0.787	0.2879	0.9638	0.3066	0.7047	0.1832	0.8472	0.5108	0.825675	0.9817	0.7903	0.9817	0.3664	0.7047	0.1029	0.6982	0.0651	0.841575
580	4.22	8.2	gi|970053538	PREDICTED: protein RETICULATA, chloroplastic [Solanum pennellii]	3	0.9638	0.7703	1.1912	0.9167	0.7516	0.6126	0.929	0.8817	0.9589	1.0568	0.6688	1.3062	0.475	1.1066	0.5402	1.3677	0.397	1.20932	1.2942	0.5482	1.6596	0.4479	1.2023	0.6184	1.5276	0.4991	1.42092
581	4.2	37.5	gi|460379814	PREDICTED: ruBisCO large subunit-binding protein subunit beta, chloroplastic-like [Solanum lycopersicum]	20	0.2606	0.2267	0.2355	0.2016	0.3048	0.2677	0.2805	0.2338	0.27035	1.7061	0.671	1.5417	0.8709	1.7378	0.5619	1.5276	0.7258	1.6283	3.5645	0.2823	3.02	0.3464	2.9107	0.3094	2.421	0.3862	2.97905
582	4.2	16.7	gi|697105543	PREDICTED: uncharacterized protein At1g32220, chloroplastic isoform X2 [Nicotiana tomentosiformis]	3	0.9376	0.8609	1.2246	0.5591	1.4723	0.7147	1.7865	0.2111	1.35525	1.1066	0.963	1.4322	0.5056	1.1695	0.6795	1.5276	0.2538	1.30898	0.8241	0.6887	0.5546	0.3673	1.6904	0.2313	1.1912	0.5118	1.06507
583	4.2	24.4	gi|77999277	profilin-like protein [Solanum tuberosum]	3	1.1169	0.4956	1.3552	0.9348	0.6855	0.9241	0.8166	0.4903	0.99355	1.0666	0.6096	1.2823	0.8699	1.1588	0.3948	1.3932	0.7104	1.22523	0.7586	0.5157	1.2474	0.8855	0.8395	0.9806	1.3932	0.4518	1.05968
584	4.19	60.2	gi|21634135	ribulose-1,5-bisphosphate carboxylase/oxygenase large subunit, partial (chloroplast) [Erycibe glomerata]	86	0.6792	0.5124	1.0666	0.8795	0.6427	0.4702	1.0093	0.965	0.84945	1.1588	0.7579	1.8197	0.3642	1.3804	0.553	2.1677	0.2953	1.63165	1.3677	0.558	1.4454	0.5099	1.5849	0.4445	1.6596	0.4108	1.5144
585	4.19	10	gi|698478114	PREDICTED: pyruvate dehydrogenase E1 component subunit beta-3, chloroplastic-like [Nicotiana sylvestris]	3	1.1803	0.8612	0.5808	0.3269	1.6293	0.4111	0.8017	0.6252	1.04802	1.3804	0.5807	0.6792	0.4369	1.0864	0.9259	0.5395	0.3115	0.921375	1.0093	0.8181	0.7311	0.566	0.912	0.9072	0.6607	0.429	0.828275
586	4.18	4.3	gi|970009674	PREDICTED: probable phosphoribosylformylglycinamidine synthase, chloroplastic/mitochondrial [Solanum pennellii]	2	1	0.8188	1.1272	0.3869	0.8395	0.6225	0.9462	0.8449	0.978225	0.8472	0.5747	0.955	0.9031	1	0.8812	1.1272	0.4243	0.98235	0.912	0.9253	1.0965	0.5371	0.929	0.9211	1.1169	0.5402	1.0136
587	4.16	17.5	gi|970063888	PREDICTED: eukaryotic translation initiation factor 3 subunit I-like [Solanum pennellii]	2	0.9638	0.8775	0.4169	0.5154	0.912	0.7302	0.3597	0.4139	0.6631	0.5598	0.5558	0.2333	0.3068	0.6427	0.7341	0.2831	0.4164	0.429725	0.7447	0.8745	0.8318	0.9713	1.3428	0.6573	1.4859	0.5335	1.1013
588	4.16	12.7	gi|302320879	UDP-glucose:flavonoid: 3-O-glucosyltransferase [Ipomoea batatas]	2	0.3565	0.253	0.0179	0.0391	0.5058	0.3345	0.0198	0.0408	0.225	2.466	0.2009	0.056	0.0588	1.2246	0.4165	0.0296	0.0506	0.94405	10.0925	0.1191	7.1121	0.1355	2.6546	0.2564	1.8535	0.3402	5.42817
589	4.15	27.1	gi|698418246	PREDICTED: peptidyl-prolyl cis-trans isomerase FKBP15-1 [Nicotiana sylvestris]	3	1.2246	0.5338	1.2474	0.5053	1.2589	0.439	1.2942	0.4181	1.25628	1.1695	0.5966	1.1912	0.5631	1.1482	0.6489	1.1695	0.6114	1.1696	1	0.9616	0.9638	0.8421	1.1588	0.439	1.1169	0.5338	1.05988
590	4.15	25.7	gi|970053164	PREDICTED: NADH dehydrogenase [ubiquinone] 1 alpha subcomplex subunit 9, mitochondrial [Solanum pennellii]	6	1.1803	0.8576	0.6252	0.6679	1.2474	0.7681	0.6546	0.7464	0.926875	0.8241	0.8158	0.4446	0.4697	0.7516	0.7897	0.4093	0.457	0.6074	0.8091	0.8812	0.7727	0.7898	0.7311	0.7337	0.6982	0.6567	0.752775
592	4.14	19.2	gi|698529820	PREDICTED: universal stress protein A-like protein [Nicotiana sylvestris]	4	1.3062	0.6839	1.1695	0.8223	1.1482	0.8128	1.028	0.9697	1.16297	1.0375	0.932	0.9376	0.9064	1.1482	0.8141	1.028	0.9711	1.03783	1.1912	0.9514	1.3428	0.8054	0.5445	0.4258	0.6138	0.4918	0.923075
593	4.13	11.6	gi|697144975	PREDICTED: probable transaldolase [Nicotiana tomentosiformis]	2	0.9817	0.9399	0.8241	0.9836	0.7516	0.7945	0.673	0.8073	0.8076	0.6427	0.548	0.5649	0.5205	0.7047	0.4725	0.6026	0.4482	0.628725	1	0.6665	1.2359	0.9195	1.0965	0.8981	1.3183	0.8349	1.16267
594	4.13	8.7	gi|262036866	zeta-carotene desaturase [Ipomoea sp. Kenyan]	2	1.2474	0.1639	1.0864	0.772	1.1588	0.2899	1.0093	0.8933	1.12548	1.0568	0.793	0.929	0.4466	1.0093	0.8508	0.8872	0.3997	0.970575	0.8395	0.2066	0.9036	0.6233	0.8318	0.5273	0.8954	0.7981	0.867575
596	4.12	31	gi|698452158	PREDICTED: cytochrome b-c1 complex subunit 9-like [Nicotiana sylvestris]	2	2.1086	0.4594	2.0893	0.445	1.2942	0.9912	1.2942	0.9667	1.69658	1.5849	0.7105	1.5417	0.6892	1.1695	0.7117	1.1912	0.6904	1.37183	0.3837	0.3042	0.6138	0.6823	0.3802	0.3143	0.6026	0.7053	0.495075
597	4.11	14.9	gi|390098820	citrate synthase [Capsicum annuum]	2	0.9638	0.7959	0.6486	0.5843	1.1272	0.852	0.7447	0.7007	0.871075	1.9953	0.288	1.3183	0.299	1.9588	0.3211	1.2706	0.2697	1.63575	2.6062	0.1163	2.3335	0.1391	1.8365	0.3153	1.6293	0.3457	2.10137
598	4.11	15.9	gi|966857375	putative bifunctional epoxide hydrolase 2-like [Solanum chacoense]	3	1.0471	0.9783	0.9908	0.9147	0.8395	0.5342	0.8017	0.583	0.919775	0.6792	0.461	0.6546	0.5043	0.9638	0.9322	0.9204	0.8692	0.8045	0.8551	0.7124	1.0666	0.7669	1.2246	0.5017	1.4997	0.9765	1.1615
599	4.1	45.6	gi|698545967	PREDICTED: peroxiredoxin Q, chloroplastic-like [Nicotiana sylvestris]	8	0.4529	0.5792	0.5598	0.6536	0.5916	0.7207	0.7379	0.8165	0.58555	2.0137	0.7269	2.355	0.6421	0.7447	0.8405	0.955	0.9472	1.5171	2.0512	0.5911	1.6293	0.7363	1.8365	0.616	1.4322	0.7686	1.7373
600	4.09	13.7	gi|697153238	PREDICTED: serine carboxypeptidase-like 50 isoform X2 [Nicotiana tomentosiformis]	4	0.8954	0.8665	0.879	0.8868	0.955	0.9358	0.9376	0.9568	0.91675	0.7798	0.6306	0.7656	0.6456	1.2942	0.6094	1.2706	0.5954	1.02755	0.9727	0.9615	0.912	0.8914	0.912	0.8658	0.8551	0.7995	0.91295
601	4.08	14	gi|970018728	PREDICTED: aldehyde dehydrogenase family 7 member B4 [Solanum pennellii]	3	0.879	0.637	0.7516	0.9437	0.8954	0.8245	0.7586	0.8544	0.82115	1.1272	0.6387	0.955	0.8964	1.6596	0.2145	1.4191	0.4641	1.29022	2.3988	0.4599	2.4889	0.3733	1.8365	0.471	1.8197	0.3342	2.13598
602	4.08	17.1	gi|698473871	PREDICTED: phosphoribosylformylglycinamidine cyclo-ligase, chloroplastic [Nicotiana sylvestris]	3	1.3183	0.8846	0.5105	0.2694	0.8017	0.7042	0.3436	0.211	0.743525	1.888	0.4754	0.7311	0.4119	0.871	0.8509	0.3767	0.2303	0.9667	0.8166	0.9143	1.406	0.5628	0.9376	0.8737	1.4859	0.5386	1.16152
603	4.07	14.9	gi|698554204	PREDICTED: uncharacterized protein LOC104220882 isoform X2 [Nicotiana sylvestris]	5	1.0666	0.6562	1.0965	0.318	0.9036	0.5893	0.929	0.297	0.998925	0.7516	0.3789	0.7727	0.225	0.7798	0.3543	0.8017	0.2155	0.77645	0.7656	0.2672	0.9036	0.2843	0.7943	0.3627	0.9376	0.3931	0.850275
604	4.07	16.5	gi|970058555	PREDICTED: V-type proton ATPase subunit d2 [Solanum pennellii]	3	1.0765	0.2535	1.0471	0.4313	1	0.3328	0.9638	0.5781	1.02185	1.0666	0.4808	1.028	0.8257	1.3552	0.2161	1.3062	0.3603	1.189	0.8241	0.2355	0.8872	0.3075	0.8551	0.2314	0.9204	0.3017	0.8717
605	4.07	9.6	gi|697124373	PREDICTED: acidic endochitinase [Nicotiana tomentosiformis]	4	2.6303	0.4115	4.9204	0.316	2.4889	0.3923	4.529	0.304	3.64215	0.7447	0.8323	1.4454	0.5742	0.6668	0.9587	1.2023	0.7278	1.0148	0.9462	0.8569	1.0965	0.8057	2.3335	0.748	2.4434	0.7963	1.7049
606	4.06	24.5	gi|697107843	PREDICTED: plasma membrane ATPase 1 [Nicotiana tomentosiformis]	13	0.6546	0.6103	0.5012	0.9833	0.492	0.4644	0.3802	0.7346	0.507	0.4285	0.4176	0.3311	0.645	1.2134	0.7331	0.8241	0.856	0.699275	0.7379	0.7962	0.9638	0.946	1.4723	0.9253	1.9231	0.6875	1.27428
607	4.06	33	gi|970055066	PREDICTED: ras-related protein RABA2a-like [Solanum pennellii]	5	1.6904	0.3353	0.8091	0.9726	2.7797	0.4236	1.2474	0.793	1.63165	1.7378	0.437	0.7798	0.7704	1.0093	0.9371	0.4875	0.3	1.0036	0.6026	0.4201	0.3664	0.5333	0.4285	0.2154	0.2512	0.2659	0.412175
608	4.06	13.8	gi|67003900	hexokinase [Solanum lycopersicum]	3	1.2823	0.7192	0.3664	0.5076	1.406	0.7491	0.4365	0.4898	0.8728	2.6062	0.4569	0.7656	0.8126	1.6293	0.7527	0.4742	0.4877	1.36882	0.6607	0.5349	0.597	0.5553	1.2706	0.4131	1.2246	0.4265	0.938225
609	4.06	19.5	gi|971560768	PREDICTED: pre-mRNA cleavage factor Im 25 kDa subunit 2 [Solanum tuberosum]	2	1.3428	0.3361	1.0765	0.7598	1.0471	0.9944	0.8318	0.4575	1.07455	0.9817	0.8499	0.787	0.5611	1.0186	0.6892	0.8166	0.701	0.900975	0.7798	0.601	1	0.5834	0.7311	0.4848	0.9462	0.7195	0.864275
610	4.06	9.7	gi|602617392	homogentisate 1,2-dioxygenase [Ipomoea nil]	3	1.8365	0.7159	2.5586	0.3823	1.1588	0.9132	1.6596	0.5535	1.80338	1.6144	0.8218	2.2491	0.6137	1.2823	0.8984	1.8365	0.4577	1.74558	0.912	0.7463	1.3305	0.8777	1.0375	0.5651	1.7378	0.8755	1.25445
611	4.06	15.1	gi|565376600	PREDICTED: probable aldehyde dehydrogenase [Solanum tuberosum]	5	2.3121	0.5093	2.2491	0.5178	0.5395	0.8547	0.5297	0.8702	1.4076	0.3467	0.5207	0.3342	0.5121	0.4656	0.8873	0.4446	0.8716	0.397775	0.2148	0.4421	1.028	0.7244	0.1905	0.4821	1	0.8034	0.608325
612	4.05	45.3	gi|970065391	PREDICTED: malate dehydrogenase, mitochondrial [Solanum pennellii]	25	1.8707	0.8474	2.0137	0.8112	1.4322	0.9058	1.7219	0.868	1.75962	0.8017	0.8086	0.879	0.8448	0.7047	0.8021	0.7798	0.8381	0.7913	0.302	0.683	0.3767	0.7316	0.3342	0.6693	0.4018	0.7169	0.353675
613	4.05	37.7	gi|698490774	PREDICTED: 20 kDa chaperonin, chloroplastic [Nicotiana sylvestris]	5	0.7178	0.8428	0.8395	0.9634	0.6607	0.819	0.7656	0.938	0.7459	0.5248	0.6666	0.6081	0.7671	0.6194	0.7449	0.7178	0.8567	0.617525	0.7311	0.7924	0.8166	0.8156	0.8395	0.8507	0.9376	0.8751	0.8312
614	4.05	14.7	gi|698560074	PREDICTED: probable fructokinase-4 [Nicotiana sylvestris]	3	0.912	0.7947	0.8017	0.5856	0.929	0.8593	0.8166	0.6321	0.864825	1.0568	0.8808	0.929	0.8512	1.0965	0.8483	0.9638	0.8838	1.01153	1.3062	0.6368	1.2823	0.6887	1.0471	0.8693	1.028	0.9374	1.1659
615	4.04	16.5	gi|66876472	PsaB (chloroplast) [Cuscuta sandwichiana]	18	1.6293	0.5725	0.3162	0.9532	3.4674	0.5577	0.6427	0.9289	1.5139	0.4613	0.3662	0.1148	0.2649	1.0666	0.9915	0.2489	0.5967	0.4729	0.6138	0.5371	0.3342	0.5236	0.5546	0.4508	0.3251	0.4406	0.456925
616	4.04	21	gi|970069161	PREDICTED: 50S ribosomal protein L18, chloroplastic [Solanum pennellii]	4	1.0965	0.9312	1.1169	0.9198	0.8017	0.7622	0.8166	0.7722	0.957925	0.871	0.9136	0.8872	0.925	0.9727	0.9939	0.9908	0.9946	0.930425	0.7244	0.5836	0.9908	0.8344	0.6194	0.6247	0.8472	0.8939	0.79545
617	4.04	10.4	gi|460389147	PREDICTED: desiccation-related protein PCC13-62 [Solanum lycopersicum]	2	1.5136	0.3005	1.4723	0.251	1.1803	0.4816	1.1376	0.396	1.32595	1.3305	0.5321	1.2823	0.4371	1.556	0.3436	1.4723	0.2853	1.41027	0.6855	0.4295	0.8872	0.6935	0.7798	0.5882	1	0.9209	0.838125
618	4.04	23.5	gi|698450137	PREDICTED: electron transfer flavoprotein subunit beta, mitochondrial [Nicotiana sylvestris]	2	1.1376	0.3565	1.1695	0.2878	1.0864	0.4181	1.1169	0.3354	1.1276	0.9727	0.6132	1	0.7616	0.912	0.9643	0.9376	0.8632	0.955575	0.7447	0.1374	0.7798	0.1551	0.7656	0.1531	0.8091	0.1737	0.7748
619	4.04	45.6	gi|4530585	B12D protein [Ipomoea batatas]	2	1.1695	0.3377	1.2474	0.3891	1.0186	0.768	1.1272	0.8747	1.14068	1.3183	0.843	1.4454	0.9533	1.2942	0.9808	1.4191	0.8696	1.36925	1.0186	0.4571	1.1803	0.9988	0.9204	0.1448	1.0471	0.2913	1.0416
620	4.03	18.5	gi|316996031	NADH dehydrogenase subunit 7 (mitochondrion) [Nicotiana tabacum]	4	0.3251	0.3208	0.5445	0.4025	0.4742	0.4003	0.8318	0.5052	0.5439	0.5105	0.2473	0.9727	0.3062	0.4406	0.3268	0.7798	0.4103	0.6759	1.4723	0.6546	0.912	0.8112	1.6596	0.2135	1.1066	0.2608	1.28763
621	4.03	16.8	gi|971573188	PREDICTED: ribose-phosphate pyrophosphokinase 4 [Solanum tuberosum]	2	0.5754	0.2818	0.3532	0.1055	0.7112	0.4735	0.6194	0.1268	0.5648	0.3981	0.216	0.2704	0.0943	0.6026	0.4867	0.4018	0.1279	0.418225	0.7447	0.5314	0.5598	0.3045	0.5861	0.2783	0.4246	0.1949	0.5788
622	4.03	53.4	gi|916440743	photosystem II protein H (plastid) [Ipomoea leptophylla]	8	0.413	0.4094	2.421	0.7971	0.6252	0.7968	3.281	0.4095	1.68505	0.1995	0.3349	0.912	0.9632	0.1754	0.2846	0.7798	0.7463	0.516675	0.2128	0.2685	0.1675	0.191	0.2535	0.3226	0.1905	0.218	0.206075
623	4.03	18.6	gi|916439145	NADH dehydrogenase subunit I (plastid) [Ipomoea leptophylla]	2	0.871	0.9921	0.4487	0.3084	0.8395	0.2861	0.413	0.1084	0.64305	1.556	0.2646	0.7943	0.8657	1.7378	0.1967	0.871	0.6293	1.23977	0.9638	0.6775	1.0186	0.4429	2.0701	0.3225	2.1281	0.1118	1.54515
624	4.02	50.7	gi|970032348	PREDICTED: V-type proton ATPase catalytic subunit A-like [Solanum pennellii]	29	0.6138	0.6416	0.9036	0.7086	0.4487	0.566	0.6546	0.6229	0.655175	0.597	0.925	0.9462	0.9872	1.1912	0.953	1.6444	0.9589	1.0947	1.9055	0.5192	2.7542	0.4636	1.6293	0.5974	2.1281	0.5289	2.10427
625	4.02	31.4	gi|697115897	PREDICTED: soluble inorganic pyrophosphatase 1, chloroplastic-like [Nicotiana tomentosiformis]	11	1.9953	0.8276	2.8314	0.9364	2.1478	0.9547	2.9648	0.8105	2.48482	0.863	0.9686	1.2706	0.7429	0.6026	0.7883	0.879	0.9792	0.9038	0.3565	0.9918	0.3436	0.8783	0.3436	0.8626	0.3373	0.7438	0.34525
626	4.02	35.7	gi|966805119	putative ovule protein, partial [Solanum chacoense]	2	3.4041	0.5342	3.1333	0.6498	2.704	0.4824	2.421	0.5814	2.9156	2.9107	0.5051	2.5351	0.6114	2.0512	0.5389	1.888	0.6559	2.34625	0.3105	0.7232	0.4055	0.6451	0.5058	0.8894	0.6138	0.7944	0.4589
627	4.02	6.7	gi|697118841	PREDICTED: phospholipase D alpha 1-like [Nicotiana tomentosiformis]	4	1.1066	0.7798	0.879	0.7378	1.9588	0.3532	1.5417	0.5642	1.37153	1.8535	0.3626	1.4723	0.5845	4.2462	0.2048	3.3113	0.2712	2.72083	6.0813	0.1693	3.5975	0.2497	6.792	0.1911	4.1305	0.298	5.15032
628	4.02	12.4	gi|697182193	PREDICTED: uncharacterized protein LOC104095640 isoform X1 [Nicotiana tomentosiformis]	3	3.8371	0.2341	2.0893	0.3927	1.6596	0.5521	0.863	0.9259	2.11225	1.1169	0.9142	0.5916	0.5437	1.406	0.9712	0.7586	0.6303	0.968275	0.597	0.2701	1.4191	0.6466	0.3733	0.2236	0.9376	0.5238	0.83175
629	4.02	14.4	gi|970004241	PREDICTED: probable N-acetyl-gamma-glutamyl-phosphate reductase, chloroplastic [Solanum pennellii]	2	1.9055	0.7946	0.8017	0.162	5.6494	0.0297	2.3335	0.0355	2.67253	1.0568	0.9654	0.4018	0.1794	5.445	0.1196	2.3121	0.3305	2.30393	0.5248	0.4214	0.1888	0.0729	0.5012	0.491	0.1786	0.0709	0.34835
630	4.02	7.4	gi|970000947	PREDICTED: probable glutamyl endopeptidase, chloroplastic isoform X1 [Solanum pennellii]	5	1.5849	0.4441	0.0111	0.0542	1.1272	0.7951	0.0111	0.0505	0.683575	0.8318	0.7329	0.0111	0.0475	1.1695	0.749	0.0111	0.0508	0.505875	0.912	0.86	1.2706	0.6393	0.7943	0.673	1.1169	0.817	1.02345
631	4.02	16.4	gi|698558360	PREDICTED: photosystem I reaction center subunit XI, chloroplastic [Nicotiana sylvestris]	11	1.9409	0.3511	2.2284	0.3125	1.3183	0.5159	1.5417	0.4432	1.75732	0.9638	0.9816	1.1272	0.8297	1.2942	0.5041	1.5276	0.4339	1.2282	0.3698	0.2481	0.5445	0.3289	0.5105	0.3671	0.7516	0.5467	0.5441
632	4.02	15.4	gi|697120394	PREDICTED: uncharacterized protein LOC104107142 [Nicotiana tomentosiformis]	2	0.9204	0.5551	0.6855	0.4726	0.8872	0.466	0.6427	0.3972	0.78395	1.1588	0.571	0.8241	0.6688	1.3932	0.6855	1	0.7969	1.09403	1.0965	0.4359	1.1376	0.3669	1.0666	0.6878	1.1066	0.5795	1.10183
633	4.02	39.6	gi|697100859	PREDICTED: cytochrome b5 isoform A [Nicotiana tomentosiformis]	6	1.1695	0.7449	1.028	0.8461	1.2359	0.7479	1.0864	0.8495	1.12995	1.0864	0.8919	0.955	0.9965	1.0666	0.9036	0.9376	0.9845	1.0114	0.9036	0.8708	0.863	0.8742	0.9727	0.8975	0.929	0.901	0.917075
634	4.02	20.8	gi|966835682	putative P23 tumor protein-like [Solanum chacoense]	2	1.1066	0.7752	0.9204	0.9646	1.4723	0.5474	1.2359	0.7378	1.1838	1.0965	0.8204	0.9376	0.9149	1.556	0.6821	1.3552	0.9232	1.23632	2.2284	0.6261	1.7061	0.8908	1.8535	0.8698	1.3804	0.8232	1.7921
635	4.01	15.6	gi|341579610	chalcone isomerase [Ipomoea batatas]	2	0.5649	0.5183	0.0705	0.1848	0.6668	0.6298	0.0802	0.201	0.3456	1.0568	0.9732	0.1148	0.247	1.0568	0.8639	0.1117	0.232	0.585025	0.871	0.7398	0.7379	0.6027	1.4997	0.7342	1.2706	0.901	1.0948
636	4.01	18	gi|697103020	PREDICTED: ras-related protein RABF2a [Nicotiana tomentosiformis]	3	1.5136	0.5433	1.1482	0.4652	1.8535	0.4968	1.4454	0.4287	1.49018	0.6427	0.6542	0.5012	0.7798	0.5702	0.575	0.4529	0.6823	0.54175	1.1482	0.9621	0.9204	0.8759	0.6486	0.4998	0.5248	0.4589	0.8105
637	4.01	7.6	gi|970047145	PREDICTED: CSC1-like protein ERD4 [Solanum pennellii]	5	0.7516	0.6268	0.9376	0.728	1.3305	0.9907	1.6904	0.8601	1.17753	1.8365	0.5801	2.3121	0.5051	1.406	0.6668	1.7701	0.5759	1.83117	4.7424	0.3512	2.5351	0.5176	1.4454	0.7337	0.7727	0.8535	2.3739
638	4.01	31.3	gi|966828328	putative alba DNA/RNA-binding protein-like [Solanum chacoense]	2	0.912	0.9809	1	0.8301	1.2134	0.7136	1.3428	0.5758	1.11705	0.8017	0.7728	0.879	0.9558	0.7311	0.8292	0.8017	0.9819	0.803375	0.8241	0.702	0.6194	0.4942	1.5704	0.6982	1.2023	0.9999	1.05405
639	4.01	42.5	gi|970054502	PREDICTED: ubiquitin-conjugating enzyme E2 36 [Solanum pennellii]	3	1.028	0.9039	0.912	0.9523	1.0666	0.85	0.9376	0.9918	0.98605	0.9817	0.9856	0.871	0.8716	0.9204	0.8947	0.8166	0.761	0.897425	0.9638	0.9704	0.929	0.9149	0.8872	0.617	0.8551	0.5805	0.908775
640	4.01	11.5	gi|972779864	short-chain type dehydrogenase/reductase-like [Solanum tuberosum]	3	1.2474	0.9039	1.4997	0.6751	1.0965	0.854	1.3183	0.637	1.29048	1.3428	0.8494	1.6293	0.6336	0.9462	0.9554	1.1376	0.7161	1.26398	0.6918	0.7866	0.787	0.7416	0.7379	0.8892	0.8472	0.8397	0.765975
641	4.01	21.3	gi|970043312	PREDICTED: uncharacterized protein LOC107026563 [Solanum pennellii]	2	0.9908	0.968	0.955	0.9695	0.9817	0.9355	0.955	0.9369	0.970625	0.7798	0.7168	0.7516	0.7156	0.9204	0.9382	0.8954	0.9368	0.8368	1.1066	0.897	1.1066	0.9292	0.9376	0.9449	0.9376	0.9125	1.0221
642	4.01	26.3	gi|698488038	PREDICTED: 60S ribosomal protein L32-1-like [Nicotiana sylvestris]	3	0.9638	0.9587	1.1169	0.8101	0.912	0.8596	1.0568	0.9063	1.01238	1.0375	0.8939	1.1912	0.6845	0.9727	0.9752	1.1272	0.7515	1.08215	1	0.9569	1.0471	0.8579	1.0864	0.8119	1.1376	0.7236	1.06777
643	4.01	31.3	gi|688313	cytochrome c oxidase subunit Vc [Ipomoea batatas]	2	1.028	0.8334	1.2823	0.8335	0.8318	0.7387	1.0375	0.9363	1.0449	0.8017	0.6071	1.0093	0.8902	0.6427	0.4634	0.8091	0.6622	0.8157	0.5861	0.5643	0.7244	0.6337	0.5702	0.4714	0.7112	0.5242	0.647975
644	4	62.9	gi|21634089	ribulose-1,5-bisphosphate carboxylase/oxygenase large subunit, partial (chloroplast) [Petrogenia repens]	131	0.6668	0.3141	1.028	0.8495	0.5546	0.3615	0.9036	0.7436	0.78825	3.281	0.4783	5.6494	0.1372	1.6596	0.5189	2.6303	0.1457	3.30507	1.1803	0.4104	1.3677	0.4749	1.2942	0.4961	1.4588	0.5744	1.32525
645	4	44.8	gi|698478327	PREDICTED: glyceraldehyde-3-phosphate dehydrogenase B, chloroplastic [Nicotiana sylvestris]	35	0.9908	0.9989	1.1169	0.7852	0.9376	0.9091	1.0568	0.869	1.02553	0.7047	0.5446	0.7943	0.6966	0.7112	0.5528	0.8017	0.708	0.752975	1.5849	0.4441	1.6749	0.4092	0.7656	0.6255	0.8091	0.6923	1.20863
647	4	57.9	gi|966832559	putative ovule protein, partial [Solanum chacoense]	12	2.0137	0.3821	1.4588	0.5408	1.2823	0.4977	0.912	0.7439	1.4167	0.955	0.6002	0.6918	0.9087	1.1066	0.6102	0.7943	0.9236	0.886925	2.1478	0.7629	3.5975	0.9598	1.0186	0.8572	1.5704	0.6189	2.08358
648	4	30.3	gi|511774224	2-Cys peroxiredoxin, partial [Nicotiana benthamiana]	35	0.5702	0.506	0.7379	0.4624	0.631	0.7563	0.8318	0.6815	0.692725	2.0512	0.914	2.4889	0.9947	0.7244	0.6225	0.8954	0.5635	1.53998	1.0375	0.9925	0.9204	0.6603	1.028	0.9663	0.929	0.6918	0.978725
649	4	30.2	gi|966860978	putative glutamate--glyoxylate aminotransferase 2-like [Solanum chacoense]	11	0.3342	0.22	0.9727	0.971	1.3932	0.5454	4.0551	0.1726	1.6888	1.6444	0.4208	4.7863	0.1553	0.6368	0.4639	1.8535	0.3536	2.23025	1.3183	0.5994	0.3162	0.2103	1.0765	0.8723	0.2582	0.1801	0.7423
650	4	37.1	gi|698478489	PREDICTED: proteasome subunit alpha type-4-like [Nicotiana sylvestris]	4	2.5351	0.5444	1.888	0.6973	2.3768	0.7111	1.977	0.9158	2.19422	0.4446	0.2724	0.3532	0.2382	0.7178	0.4191	0.5495	0.3473	0.516275	0.4169	0.459	0.5012	0.5878	0.7656	0.651	0.7656	0.8568	0.612325
651	4	27.9	gi|698587449	PREDICTED: mitochondrial outer membrane protein porin of 34 kDa-like [Nicotiana sylvestris]	4	0.673	0.8736	1.3305	0.8361	0.6792	0.9375	1.2706	0.7767	0.988325	0.9462	0.9623	1.9231	0.7549	0.6607	0.8454	1.3305	0.8642	1.21513	0.8872	0.9602	0.8954	0.8958	1.3305	0.8372	1.3428	0.8997	1.11397
652	4	12.7	gi|568214415	mitochondrial-processing peptidase subunit alpha [Solanum tuberosum]	4	1.0864	0.8937	1.2134	0.6184	1.0965	0.9913	1.2246	0.6905	1.15522	1.2246	0.6959	1.3552	0.4898	1.028	0.9413	1.1482	0.6526	1.189	0.912	0.8084	0.9036	0.9018	1.028	0.9735	1.0186	0.9282	0.96555
653	4	12.7	gi|565369062	PREDICTED: dihydrolipoyllysine-residue acetyltransferase component 5 of pyruvate dehydrogenase complex, chloroplastic [Solanum tuberosum]	3	0.7047	0.8617	0.863	0.9295	0.5152	0.5117	0.6252	0.5498	0.677025	0.6252	0.6627	0.7586	0.7171	0.6792	0.8249	0.8241	0.8912	0.721775	1.028	0.9801	1.4322	0.6061	0.9638	0.971	1.3305	0.6122	1.18863
654	4	7.8	gi|698544817	PREDICTED: 3-oxoacyl-[acyl-carrier-protein] synthase 3 A, chloroplastic-like [Nicotiana sylvestris]	2	0.631	0.2906	0.7379	0.4217	0.6546	0.4079	0.7656	0.6623	0.697275	0.8395	0.5044	0.9908	0.8551	0.912	0.729	1.0765	0.8138	0.9547	1.3804	0.4833	1.3305	0.781	1.3183	0.4023	1.2706	0.624	1.32495
655	4	11.9	gi|970063705	PREDICTED: protein RETICULATA-RELATED 4, chloroplastic-like [Solanum pennellii]	2	0.7656	0.8361	0.7943	0.9835	0.6486	0.7102	0.6607	0.8741	0.7173	1.4191	0.7215	1.3804	0.8876	0.5861	0.4439	0.5754	0.5318	0.99025	0.5058	0.4805	0.6081	0.5564	0.5248	0.399	0.6427	0.4543	0.57035
656	4	11.6	gi|970031942	PREDICTED: uncharacterized protein LOC107021175 [Solanum pennellii]	2	1.406	0.7172	0.3436	0.8528	1.888	0.7018	0.4571	0.871	1.02367	0.929	0.975	0.2249	0.6233	3.3113	0.4531	0.7798	0.7318	1.31125	0.879	0.6671	0.597	0.6529	0.5598	0.5507	0.4055	0.5398	0.610325
657	4	28.5	gi|698543567	PREDICTED: uncharacterized protein LOC104218083 [Nicotiana sylvestris]	3	0.3221	0.5266	0.2754	0.4806	0.3802	0.6306	0.3311	0.5709	0.3272	0.2148	0.4003	0.1837	0.3708	0.2089	0.3456	0.1738	0.3227	0.1953	0.5916	0.7027	0.4966	0.5829	0.6252	0.7334	0.52	0.6072	0.55835
658	4	9.9	gi|970053315	PREDICTED: protein LOW PSII ACCUMULATION 1, chloroplastic [Solanum pennellii]	2	1.0666	0.4688	1.0375	0.3896	2.4889	0.0348	2.2491	0.0355	1.71053	2.3121	0.3048	1.8707	0.3548	8.1658	0.182	6.368	0.1999	4.67915	1.9953	0.2585	0.9638	0.1195	2.2699	0.1702	1.5136	0.1582	1.68565
659	4	19.8	gi|857339052	RecName: Full=Ycf3-interacting protein 1, chloroplastic; Flags: Precursor	4	1	0.825	0.9817	0.9706	1.0965	0.7114	1.0864	0.8433	1.04115	1.0666	0.7655	1.0471	0.9051	1.0765	0.6651	1.0568	0.7887	1.06175	1.0864	0.9054	0.9908	0.9648	0.912	0.5075	0.8318	0.4471	0.95525
660	4	36.1	gi|698507911	PREDICTED: 10 kDa chaperonin-like [Nicotiana sylvestris]	2	1.7219	0.8583	2.2909	0.7763	1.4588	0.8917	2.2284	0.8075	1.925	1.0186	0.9422	1.4588	0.8554	0.7178	0.9181	1.0093	0.9931	1.05113	0.3373	0.6498	0.3631	0.6757	0.2965	0.55	0.3192	0.5707	0.329025
661	4	9.5	gi|697125362	PREDICTED: ankyrin repeat domain-containing protein 2-like [Nicotiana tomentosiformis]	3	0.9638	0.9941	1.3804	0.6655	1.1482	0.8219	1.6293	0.5486	1.28042	0.6982	0.653	1	0.9771	0.8872	0.7866	1.2474	0.8609	0.9582	0.8954	0.9273	0.7586	0.7618	0.6138	0.6237	0.5248	0.5166	0.69815
662	4	13.4	gi|970036986	PREDICTED: probable 2-carboxy-D-arabinitol-1-phosphatase isoform X2 [Solanum pennellii]	2	1.2942	0.6259	0.7727	0.6137	1.803	0.3661	1.0666	0.8851	1.23412	1.5704	0.4402	0.929	0.9037	1.4588	0.4971	0.863	0.785	1.2053	1	0.954	0.7178	0.5688	0.8954	0.7497	0.6427	0.4195	0.813975
663	4	47.1	gi|969995631	PREDICTED: NADH dehydrogenase [ubiquinone] 1 beta subcomplex subunit 9 [Solanum pennellii]	4	0.7943	0.7138	0.5702	0.4919	0.879	0.8683	0.631	0.5891	0.718625	0.7244	0.5947	0.52	0.4216	0.9204	0.9039	0.6607	0.6132	0.706375	1.4588	0.5442	1.3183	0.6572	0.8395	0.5497	0.7516	0.4619	1.09205
664	4	22.9	gi|970020708	PREDICTED: uncharacterized protein LOC107015730 [Solanum pennellii]	7	0.5495	0.7188	0.631	0.5304	0.5495	0.8667	0.7047	0.6338	0.608675	0.5754	0.8039	0.673	0.5887	0.3908	0.5569	0.4831	0.4244	0.530575	1.1912	0.9881	1.1695	0.8268	1.1169	0.8575	1.0965	0.711	1.14352
665	4	10.8	gi|970003036	PREDICTED: serine/threonine-protein kinase SRK2B [Solanum pennellii]	2	1.4191	0.5452	1.1376	0.8723	1.5136	0.4843	1.2246	0.765	1.32373	1.3677	0.5504	1.0864	0.881	1.5704	0.4398	1.2474	0.682	1.31797	1.1169	0.9455	1.0471	0.9381	1.1272	0.9561	1.0666	0.8426	1.08945
666	4	14.5	gi|723678533	PREDICTED: 2-methyl-6-phytyl-1,4-hydroquinone methyltransferase, chloroplastic-like [Solanum lycopersicum]	3	0.7798	0.8093	0.871	0.9873	0.9036	0.8034	0.9376	0.9937	0.873	0.597	0.6899	0.6427	0.8739	1.2246	0.997	1.3183	0.795	0.94565	1.7539	0.9716	1.3428	0.9651	1.4723	0.8082	1.2942	0.8023	1.4658
667	4	13.1	gi|698545283	PREDICTED: 8-hydroxygeraniol dehydrogenase-like isoform X1 [Nicotiana sylvestris]	2	1.1066	0.9109	0.8091	0.8803	0.9376	0.7999	0.6855	0.8288	0.8847	1.3183	0.9136	0.955	0.8829	1.406	0.6589	1.028	0.6361	1.17683	0.929	0.9965	1.0864	0.7254	0.9908	0.8721	1.1588	0.8367	1.04125
668	4	8.8	gi|698492076	PREDICTED: serine carboxypeptidase 24-like [Nicotiana sylvestris]	2	1.7865	0.4783	1.888	0.4661	2.0137	0.5108	2.1281	0.4973	1.95408	1.406	0.6842	1.4859	0.664	5.1051	0.3341	4.8753	0.3275	3.21807	0.7047	0.5542	0.6368	0.5949	1.4588	0.7988	1.3552	0.7409	1.03887
669	4	38.7	gi|697139938	PREDICTED: 60S acidic ribosomal protein P2A-like [Nicotiana tomentosiformis]	14	1.9588	0.8778	2.4434	0.5357	2.0137	0.6867	2.7542	0.4332	2.29253	0.3436	0.2816	0.4613	0.3923	0.3873	0.2834	0.5248	0.3956	0.42925	1.4723	0.8113	1.4454	0.977	0.6546	0.9752	0.6194	0.7685	1.04792
670	4	12	gi|341657340	12-oxophytodienoate reductase OPR3 [Ipomoea nil]	3	1.2823	0.9187	1.3932	0.9205	1.5417	0.7599	1.6904	0.633	1.4769	0.863	0.7666	0.929	0.9178	0.7112	0.5566	0.7656	0.6643	0.8172	0.5649	0.718	0.4656	0.5003	0.4742	0.5906	0.3873	0.4236	0.473
671	4	4.5	gi|970042489	PREDICTED: dihydrolipoyllysine-residue acetyltransferase component 2 of pyruvate dehydrogenase complex, mitochondrial-like isoform X2 [Solanum pennellii]	2	2.3768	0.481	0.6138	0.6793	1.5136	0.5718	0.4169	0.5641	1.23028	2.5823	0.4388	0.6607	0.758	1.9055	0.5232	0.5012	0.6185	1.41243	0.7311	0.7935	1.1695	0.9548	3.0479	0.8158	5.2481	0.9793	2.54915
672	4	17.9	gi|970020178	PREDICTED: ADP-ribosylation factor-like protein 8A [Solanum pennellii]	2	0.9817	0.8579	1.0765	0.653	0.9638	0.9218	1.0568	0.8405	1.0197	1.2023	0.6449	1.3183	0.499	1.0186	0.9001	1.1272	0.686	1.1666	1.0568	0.9743	1.0765	0.7628	1.0568	0.7422	1.0765	0.9503	1.06665
673	4	19.5	gi|970019528	PREDICTED: probable NADH dehydrogenase [ubiquinone] 1 alpha subcomplex subunit 5, mitochondrial [Solanum pennellii]	2	0.8017	0.6783	0.7943	0.7748	1	0.9262	0.9817	0.9571	0.894425	0.8551	0.7548	0.8395	0.8612	0.8472	0.6827	0.8318	0.7799	0.8434	1.3305	0.6638	1.0666	0.9074	1.0471	0.9191	0.8318	0.8092	1.069
674	4	9.6	gi|970017857	PREDICTED: protein phosphatase 2C 57 [Solanum pennellii]	2	3.1915	0.4092	2.2491	0.5373	3.2211	0.3945	2.4434	0.5146	2.77628	1.0093	0.9266	0.673	0.7968	1.977	0.5496	1.3305	0.7529	1.24745	0.5058	0.6882	0.492	0.6564	0.4786	0.6341	0.4529	0.6054	0.482325
675	4	17.6	gi|966837176	putative ovule protein [Solanum chacoense]	2	0.5598	0.5449	0.3802	0.4964	0.6026	0.6218	0.3945	0.5632	0.484275	1.803	0.8939	1.2134	0.9842	0.955	0.919	0.673	0.8313	1.1611	0.6668	0.7592	0.631	0.6606	1.1376	0.9371	1.0666	0.8193	0.8755
676	4	15.8	gi|966814953	putative ovule protein, partial [Solanum chacoense]	2	0.7727	0.6659	0.1542	0.2184	0.7379	0.6826	0.1445	0.2209	0.452325	0.5297	0.3843	0.1067	0.1693	0.4325	0.3151	0.0973	0.1533	0.29155	0.787	0.7686	0.8318	0.7495	0.9638	0.9963	1.0186	0.9743	0.9003
677	4	9.5	gi|916438513	NADH dehydrogenase subunit 1 (plastid) [Ipomoea leptophylla]	2	0.2051	0.1637	0.6607	0.4877	0.4325	0.2998	1.3932	0.5707	0.672875	0.3565	0.253	1.1376	0.7682	0.5058	0.384	1.6144	0.4146	0.903575	1.406	0.5725	0.6668	0.4862	2.1677	0.2875	1.028	0.8606	1.31712
678	4	7	gi|698567138	PREDICTED: probable 26S proteasome non-ATPase regulatory subunit 3 isoform X1 [Nicotiana sylvestris]	3	2.421	0.1454	0.3908	0.1509	1.4997	0.3398	0.2399	0.0784	1.13785	1.8535	0.1984	0.2754	0.1138	3.1915	0.1015	0.5152	0.2302	1.4589	2.2699	0.3215	4.0179	0.1393	2.208	0.2133	3.4995	0.102	2.99882
679	4	21.4	gi|698555665	PREDICTED: DNA-binding protein DDB_G0278111-like isoform X2 [Nicotiana sylvestris]	2	1.7219	0.5246	1.1066	0.7748	1.7865	0.4734	1.1482	0.6893	1.4408	2.6546	0.3708	1.7378	0.5123	1.9055	0.5153	1.2246	0.7596	1.88062	2.8314	0.7103	2.6303	0.7984	0.871	0.8624	0.8318	0.7681	1.79113
680	4	14.2	gi|698500713	PREDICTED: uracil phosphoribosyltransferase [Nicotiana sylvestris]	2	2.884	0.4507	0.9638	0.9403	2.8314	0.3518	1.028	0.7804	1.9268	2.3988	0.3983	0.8472	0.923	3.767	0.3411	1.1695	0.7459	2.04562	0.4875	0.5792	0.4966	0.4343	2.6303	0.4475	3.5975	0.5998	1.80297
681	4	15.7	gi|698481160	PREDICTED: acid phosphatase 1-like [Nicotiana sylvestris]	6	1.1803	0.7542	0.8872	0.874	1.028	0.9095	0.7447	0.9601	0.96005	0.5012	0.522	0.4055	0.4586	0.5012	0.5577	0.3873	0.4878	0.4488	0.6668	0.3199	0.8472	0.3636	1.4588	0.8642	1.5704	0.9702	1.1358
682	4	10.9	gi|697098470	PREDICTED: hydroxyphenylpyruvate reductase-like [Nicotiana tomentosiformis]	3	2.4434	0.2988	1.7701	0.3992	1.5704	0.4761	1.1376	0.7118	1.73037	1.3305	0.6259	0.9638	0.9527	1.2706	0.7195	0.9204	0.9239	1.12132	0.5058	0.3887	0.7798	0.6872	0.4786	0.355	0.7447	0.607	0.627225
683	4	8.2	gi|642949738	spermine synthase [Ipomoea batatas]	2	0.6855	0.5328	1.0471	0.8864	0.7447	0.7397	1.1482	0.6335	0.906375	0.8551	0.9641	1.3062	0.4919	0.9376	0.834	1.4322	0.4061	1.13277	0.9204	0.9916	0.8472	0.7142	1.5996	0.3391	1.4723	0.4352	1.20987
684	4	15.3	gi|460379777	PREDICTED: acid phosphatase 1-like [Solanum lycopersicum]	2	3.6308	0.2729	2.355	0.3745	3.0761	0.599	1.5276	0.9743	2.64737	0.3436	0.2724	0.2128	0.2127	0.5649	0.3286	0.3698	0.2466	0.372775	1.2474	0.381	1.3552	0.9954	1.3677	0.2818	1.9953	0.6327	1.4914
685	4	28.9	gi|970062473	PREDICTED: sm-like protein LSM3A [Solanum pennellii]	2	3.3729	0.5034	1.7701	0.6989	0.7943	0.8684	0.492	0.6167	1.60732	2.0701	0.5948	1.2134	0.8372	2.9923	0.8447	1.7539	0.8569	2.00743	1.0568	0.8917	4.4875	0.4915	1.0666	0.6489	3.5975	0.6636	2.5521
686	4	12.4	gi|970054006	PREDICTED: 60S ribosomal protein L24 [Solanum pennellii]	2	1.1169	0.8237	1.1066	0.8339	0.7798	0.768	0.7798	0.7776	0.945775	1.3305	0.7702	1.3305	0.7607	1.3062	0.7898	1.3305	0.7801	1.32442	2.729	0.3232	3.5645	0.3092	4.529	0.2921	5.8614	0.2804	4.17098
687	4	5.4	gi|970000451	PREDICTED: uncharacterized protein LOC107031251 [Solanum pennellii]	3	1.2474	0.6496	1.2246	0.4313	1.1376	0.7229	1.1066	0.8962	1.17905	1.1803	0.9339	1.1482	0.6921	1.2246	0.601	1.2023	0.4051	1.18885	0.8395	0.3254	0.929	0.6092	0.8551	0.368	0.9376	0.7286	0.8903
688	4	5.6	gi|969997893	PREDICTED: cytochrome b [Solanum pennellii]	2	2.421	0.5885	1.9055	0.7386	3.4674	0.5665	2.4889	0.7094	2.5707	1.7865	0.6603	1.406	0.8312	1.0093	0.9459	0.7943	0.8537	1.24903	0.4571	0.6009	0.3733	0.5782	0.5152	0.7785	0.3981	0.7478	0.435925
689	4	5.1	gi|966862489	putative brefeldin A resistance protein-like [Solanum chacoense]	2	0.8472	0.8253	0.8954	0.9297	1.0864	0.9575	1.0864	0.7996	0.97885	0.5346	0.5622	0.5495	0.742	0.7244	0.7227	0.7379	0.9537	0.6366	1.3428	0.9521	1.1482	0.9119	2.2491	0.6124	1.7061	0.7138	1.61155
690	4	8.4	gi|966853293	putative SNARE-like [Solanum chacoense]	2	1.1482	0.807	1.0471	0.9815	1.1272	0.8314	1.028	0.992	1.08763	0.955	0.9496	0.871	0.7782	0.8954	0.7832	0.8091	0.6383	0.882625	0.9727	0.9283	0.9908	0.9023	0.7943	0.663	0.8091	0.6831	0.891725
691	4	14.5	gi|966839886	putative adenine nucleotide alpha hydrolases-like superfamily protein-like [Solanum chacoense]	5	1.1066	0.5934	0.9462	0.9349	1.0093	0.9519	0.863	0.5825	0.981275	1.2589	0.37	1.0666	0.621	1.1588	0.5097	0.9908	0.921	1.11878	0.912	0.6749	1	0.9325	1.0568	0.737	1.1588	0.4682	1.0319
692	4	9.5	gi|75221395	RecName: Full=Bifunctional nitrilase/nitrile hydratase NIT4B; Short=TNIT4B; AltName: Full=Cyanoalanine nitrilase B; AltName: Full=Nitrilase 4B	2	1.3428	0.5886	1.5849	0.446	1.0093	0.9796	1.1912	0.758	1.28205	1.0186	0.9696	1.1912	0.7154	1.0765	0.9773	1.2589	0.76	1.1363	0.7379	0.5936	0.9817	0.9719	0.6427	0.413	0.8551	0.6886	0.80435
693	4	9.9	gi|698579592	PREDICTED: epimerase family protein SDR39U1 isoform X2 [Nicotiana sylvestris]	2	0.9376	0.9122	0.8954	0.8376	0.8872	0.8218	0.8472	0.7527	0.89185	0.7244	0.5719	0.6918	0.5271	1.0965	0.8338	1.0471	0.9082	0.88995	1.6293	0.4249	1.7219	0.3911	1.7701	0.3762	1.888	0.3487	1.75232
694	4	24.6	gi|698551985	PREDICTED: 40S ribosomal protein S28 [Nicotiana sylvestris]	4	2.1281	0.5174	2.9376	0.4171	0.912	0.7107	1.2942	0.554	1.81797	0.9638	0.7135	1.3552	0.5561	0.9727	0.7522	1.4588	0.5843	1.18763	0.3565	0.581	0.8241	0.8058	0.5445	0.5863	1.3804	0.8134	0.776375
695	4	17.4	gi|698520731	PREDICTED: profilin-3-like [Nicotiana sylvestris]	5	0.912	0.8431	0.7798	0.5002	1.1482	0.4175	0.9817	0.6789	0.955425	1.0864	0.589	0.9376	0.9965	1.1272	0.6067	0.9638	0.9764	1.02875	1.0965	0.812	0.871	0.4303	1.0568	0.6552	0.8472	0.5164	0.967875
697	4	9.6	gi|325087311	iron-sulfur cluster assembly protein NFU4 [Ipomoea batatas]	2	0.3945	0.3942	0.5105	0.3893	0.4742	0.4999	0.6194	0.4926	0.49965	0.6792	0.7954	0.8872	0.8087	1.0568	0.6247	1.4454	0.6349	1.01715	2.8054	0.295	2.1878	0.3558	1.6144	0.3611	1.3305	0.451	1.98452
698	4	29.6	gi|145228023	glutaredoxin [Ipomoea batatas]	3	1.7219	0.9029	1.7061	0.4657	1.8197	0.4178	1.6904	0.2653	1.73453	2.3768	0.3057	2.3335	0.2127	1.7061	0.3027	1.5996	0.2112	2.004	1.5276	0.8283	1.4454	0.3903	1.6904	0.0375	1.6444	0.0402	1.57695
699	3.97	20.7	gi|970047982	PREDICTED: probable phospholipid hydroperoxide glutathione peroxidase [Solanum pennellii]	2	1.9953	0.3237	1.2359	0.6726	2.1677	0.2959	1.3428	0.5842	1.68542	1.9588	0.3314	1.2134	0.6974	2.5351	0.2512	1.5704	0.4496	1.81943	1.5417	0.463	1.4191	0.5253	1	0.9778	0.929	0.8957	1.22245
700	3.96	16.5	gi|970035560	PREDICTED: fructokinase-2 [Solanum pennellii]	2	0.7943	0.369	1.1912	0.4181	0.8241	0.3303	1.2359	0.4776	1.01138	0.879	0.8108	1.3062	0.2406	1.0471	0.9513	1.556	0.2222	1.19707	1.1482	0.5399	1.1066	0.468	1.3428	0.1284	1.2942	0.1229	1.22295
701	3.95	14.1	gi|698507655	PREDICTED: norsolorinic acid reductase B [Nicotiana sylvestris]	3	0.7244	0.5861	0.673	0.5363	0.8395	0.8008	0.787	0.7281	0.755975	1.4859	0.4958	1.3932	0.54	1.3062	0.6181	1.2134	0.6787	1.34967	2.0137	0.3464	1.7219	0.4381	1.4997	0.5712	1.2823	0.7794	1.6294
702	3.94	16.1	gi|698558959	PREDICTED: uncharacterized protein LOC104221976 [Nicotiana sylvestris]	4	2.3121	0.8768	1.5996	0.6503	1.7539	0.927	1.2823	0.689	1.73697	0.2355	0.1507	0.182	0.1374	0.2168	0.1465	0.1629	0.1339	0.1993	0.1047	0.1778	0.1472	0.174	0.1225	0.1938	0.1556	0.1892	0.1325
703	3.93	30.1	gi|970057857	PREDICTED: trafficking protein particle complex subunit 3-like [Solanum pennellii]	3	1.1588	0.7813	0.3945	0.6448	1.0471	0.9824	0.3837	0.4941	0.746025	2.208	0.3799	0.879	0.8168	1.0568	0.8833	0.3873	0.4148	1.13278	0.7516	0.4712	0.8395	0.6155	2.1677	0.4399	2.421	0.3383	1.54495
704	3.91	12.7	gi|970030385	PREDICTED: SAL1 phosphatase-like [Solanum pennellii]	3	0.9727	0.9739	0.955	0.92	1.0375	0.5513	1.0186	0.632	0.99595	1.0471	0.5804	1.028	0.6647	0.9462	0.9279	0.9376	0.966	0.989725	0.9204	0.8424	0.863	0.4636	0.8395	0.4553	0.787	0.2524	0.852475
705	3.91	19.1	gi|698504810	PREDICTED: probable voltage-gated potassium channel subunit beta [Nicotiana sylvestris]	2	1.7378	0.3791	1.4997	0.6428	1.6293	0.517	1.406	0.8594	1.5682	0.9376	0.8944	0.787	0.5416	1.1482	0.7792	0.9727	0.8198	0.961375	0.8395	0.7765	0.929	0.9889	0.4875	0.2198	0.5152	0.2905	0.6928
706	3.9	12.1	gi|970016784	PREDICTED: eukaryotic translation initiation factor 3 subunit G [Solanum pennellii]	3	1.1272	0.9042	0.302	0.3727	0.6194	0.4494	0.1644	0.216	0.55325	1.0186	0.9096	0.3192	0.3224	0.9638	0.801	0.2884	0.2973	0.6475	2.1478	0.4514	3.8371	0.2431	0.955	0.9638	1.7701	0.4252	2.1775
707	3.89	18.4	gi|698578205	PREDICTED: photosystem I reaction center subunit V, chloroplastic-like [Nicotiana sylvestris]	8	1.0186	0.9812	0.8318	0.8587	1.4322	0.8298	1.2023	0.9506	1.12122	1.1066	0.8412	0.8954	0.9627	1.1272	0.975	0.9036	0.8529	1.0082	0.5702	0.5141	0.4055	0.4271	0.6252	0.5876	0.4613	0.4814	0.51555
708	3.88	40.7	gi|966821629	putative 40S ribosomal protein S25-like [Solanum chacoense]	3	1.1803	0.7702	1.4859	0.3515	1.0765	0.9757	1.3552	0.5089	1.27448	0.9817	0.83	1.2474	0.6226	0.9638	0.7327	1.2246	0.7119	1.10437	1.5136	0.3467	1.6596	0.2389	1.4454	0.4021	1.5849	0.2767	1.55088
709	3.87	8.3	gi|697147480	PREDICTED: protein LOW PSII ACCUMULATION 3, chloroplastic [Nicotiana tomentosiformis]	2	1.0375	0.8788	1.0375	0.9939	0.7586	0.4539	0.7586	0.5086	0.89805	1.0375	0.9837	1.0375	0.9005	0.9462	0.7358	0.9376	0.8396	0.9897	0.9204	0.973	1.2589	0.5261	0.8091	0.839	1.1066	0.609	1.02375
710	3.86	19.8	gi|970059427	PREDICTED: elongation factor P-like [Solanum pennellii]	5	0.6427	0.6343	0.5346	0.738	0.5861	0.8157	0.4656	0.9446	0.55725	0.4529	0.7305	0.3981	0.8501	0.227	0.5194	0.2228	0.5985	0.3252	0.8166	0.8618	0.7586	0.6703	1.1376	0.9638	0.879	0.7543	0.89795
711	3.84	20.2	gi|565348900	PREDICTED: ACT domain-containing protein ACR11-like [Solanum tuberosum]	4	1.0864	0.6337	1.5136	0.7386	1	0.8724	1.406	0.9936	1.2515	2.6546	0.4827	3.3729	0.5543	1.2942	0.6678	1.7378	0.7791	2.26487	0.6252	0.5888	0.6918	0.8096	0.7112	0.6792	0.7586	0.9328	0.6967
712	3.83	26.1	gi|698485212	PREDICTED: photosystem I subunit O-like isoform X2 [Nicotiana sylvestris]	2	1.2823	0.6338	0.2805	0.1917	1.7378	0.3851	0.3837	0.2494	0.921075	1.0864	0.8567	0.2377	0.1707	1.2706	0.6396	0.2805	0.191	0.7188	0.7311	0.5787	0.5346	0.3597	0.6081	0.4275	0.4446	0.2881	0.5796
713	3.82	21	gi|565369940	PREDICTED: elongation factor 2 [Solanum tuberosum]	8	0.3908	0.3028	0.4246	0.3594	0.4446	0.3488	0.4786	0.4232	0.43465	2.2284	0.4543	2.466	0.3709	3.342	0.4711	3.4356	0.3828	2.868	4.5709	0.2195	4.0551	0.2438	10.4713	0.1764	9.2897	0.1921	7.09675
714	3.82	6.3	gi|970024469	PREDICTED: 2-oxoglutarate dehydrogenase, mitochondrial-like [Solanum pennellii]	3	0.8166	0.3376	0.6546	0.2451	0.9908	0.6651	0.787	0.4085	0.81225	1.2474	0.487	0.9908	0.697	1.2359	0.6434	0.9817	0.7017	1.11395	1.6144	0.1515	1.3305	0.2632	1.0471	0.8726	0.863	0.7387	1.21375
715	3.82	19.5	gi|602617396	gamma-glutamyl hydrolase [Ipomoea nil]	3	1.3062	0.676	1.9231	0.447	1.0864	0.9616	1.6444	0.6178	1.49003	0.7727	0.8761	1.1695	0.743	0.8166	0.9477	1.2359	0.6839	0.998675	1.9953	0.6084	2.3121	0.4412	1.8365	0.9722	2.1086	0.7288	2.06313
716	3.82	19.7	gi|698482006	PREDICTED: NADH dehydrogenase [ubiquinone] iron-sulfur protein 7, mitochondrial [Nicotiana sylvestris]	2	0.6855	0.8478	0.3837	0.4826	1.0375	0.9006	0.5598	0.6691	0.666625	1.0375	0.7383	0.5861	0.8234	0.6427	0.8836	0.3565	0.5062	0.6557	1.0093	0.8824	0.6607	0.8657	1.3305	0.7912	0.863	0.9597	0.965875
717	3.82	16.3	gi|970036109	PREDICTED: 60S ribosomal protein L7a-2-like [Solanum pennellii]	2	0.7656	0.7434	1.0765	0.9552	0.7943	0.7771	1.1482	0.9941	0.94615	1.0666	0.6687	1.4859	0.5234	0.8472	0.8254	1.2134	0.6388	1.15328	2.0893	0.3284	2.0137	0.3381	2.3121	0.3038	2.2284	0.3123	2.16087
718	3.8	34.4	gi|698481898	PREDICTED: mitochondrial import inner membrane translocase subunit Tim9 [Nicotiana sylvestris]	3	1.2246	0.761	1.2589	0.654	1.2823	0.6312	1.3183	0.5463	1.27102	1.0864	0.9961	1.1169	0.8721	1	0.9375	1.028	0.9293	1.05783	0.9462	0.9611	0.9036	0.8021	1	0.967	0.955	0.8694	0.9512
719	3.79	17.8	gi|970019621	PREDICTED: probable NADH dehydrogenase [ubiquinone] 1 alpha subcomplex subunit 12 [Solanum pennellii]	2	0.9727	0.5201	1.2942	0.5934	0.5495	0.3464	0.673	0.3054	0.87235	1.0765	0.6542	1.3804	0.7424	0.9204	0.8605	1.1912	0.764	1.14213	0.6368	0.1889	1.2474	0.9759	0.6138	0.3789	1.1695	0.4741	0.916875
720	3.77	7.7	gi|302747292	sucrose transporter 2y [Ipomoea batatas]	2	1.3428	0.4795	0.0946	0.0934	0.9908	0.9913	0.092	0.0807	0.63005	1.5276	0.436	0.1459	0.0956	1.1169	0.794	0.1191	0.0844	0.727375	0.7311	0.4847	0.9908	0.9803	1.2706	0.6861	1.7378	0.3525	1.18257
721	3.77	38.6	gi|970049709	PREDICTED: small nuclear ribonucleoprotein Sm D1-like [Solanum pennellii]	3	1.2359	0.6162	1.2474	0.9069	0.7586	0.7907	0.6792	0.8744	0.980275	0.3281	0.5234	0.3048	0.3803	0.3664	0.494	0.3311	0.3629	0.3326	0.4966	0.6917	0.863	0.8874	0.7178	0.7446	1.2942	0.9511	0.8429
722	3.77	5.4	gi|927029496	NADH dehydrogenase subunit 2 (mitochondrion) [Nicotiana tabacum]	2	1.0186	0.7946	0.879	0.5977	0.6081	0.4735	0.5445	0.3774	0.76255	0.6252	0.4447	0.5702	0.3577	0.5152	0.4335	0.4656	0.35	0.54405	0.4831	0.5244	0.8017	0.8905	0.6368	0.5549	0.9908	0.944	0.7281
723	3.71	23.6	gi|697192620	PREDICTED: nascent polypeptide-associated complex subunit alpha-like protein 2 [Nicotiana tomentosiformis]	7	0.9462	0.4534	1.3677	0.9939	0.4446	0.4242	0.7112	0.9546	0.867425	0.6607	0.3142	0.8318	0.7274	0.3698	0.3347	0.5495	0.7738	0.60295	0.3597	0.5737	0.673	0.6129	0.4571	0.8332	0.912	0.8832	0.60045
724	3.7	14.5	gi|966842423	putative peroxidase N1-like [Solanum chacoense]	3	2.5586	0.2414	2.9648	0.206	3.0761	0.2137	3.5975	0.1853	3.04925	1.5417	0.4863	1.803	0.3712	1.5996	0.5154	1.888	0.3896	1.70808	0.7178	0.5059	0.597	0.4086	0.4656	0.3033	0.3908	0.2617	0.5428
725	3.69	25.2	gi|698527522	PREDICTED: protein mago nashi homolog [Nicotiana sylvestris]	2	0.863	0.8657	0.9036	0.9169	1.2134	0.6406	1.2706	0.8216	1.06265	0.5546	0.3922	0.5861	0.4793	0.4786	0.4121	0.5012	0.5073	0.530125	0.6982	0.5613	0.5058	0.7552	1.4322	0.9816	1.0093	0.7632	0.911375
726	3.69	11.5	gi|697109658	PREDICTED: V-type proton ATPase subunit H [Nicotiana tomentosiformis]	7	0.8017	0.6975	0.4742	0.3507	0.597	0.8954	0.3192	0.2129	0.548025	2.5119	0.1655	1.2589	0.6754	2.6062	0.2964	1.3804	0.8221	1.93935	1.2823	0.7637	1.7219	0.4458	1.3062	0.7047	1.7865	0.4096	1.52422
727	3.69	9.1	gi|698524780	PREDICTED: alpha-L-fucosidase 1-like [Nicotiana sylvestris]	2	0.7516	0.9181	1.2246	0.6197	1.2942	0.8931	2.0324	0.485	1.3257	0.879	0.6769	1.4454	0.8498	0.6427	0.4025	1.0471	0.7558	1.00355	0.8017	0.4132	0.4875	0.3252	0.673	0.3245	0.4055	0.2583	0.591925
728	3.69	3.7	gi|966873433	putative ovule protein [Solanum chacoense]	4	0.7943	0.7866	1.0186	0.9295	0.879	0.8708	1.1376	0.98	0.957375	0.673	0.626	0.863	0.7421	0.6546	0.681	0.8241	0.8084	0.753675	0.8954	0.8298	0.8017	0.7488	0.871	0.9107	0.787	0.824	0.838775
729	3.69	17.1	gi|698576204	PREDICTED: bifunctional aspartate aminotransferase and glutamate/aspartate-prephenate aminotransferase [Nicotiana sylvestris]	4	1.1169	0.7183	0.8318	0.6474	1.1588	0.6912	0.863	0.6725	0.992625	0.912	0.8809	0.6855	0.4218	0.929	0.8279	0.6918	0.4016	0.804575	0.871	0.7629	0.8395	0.7341	1.0568	0.9905	1.0186	0.9566	0.946475
730	3.68	27.6	gi|970030488	PREDICTED: 26S protease regulatory subunit 8 homolog A-like [Solanum pennellii]	3	0.8318	0.3716	1.1482	0.9565	0.5395	0.0985	0.7516	0.3323	0.817775	1.5276	0.7239	2.0512	0.9718	1.0965	0.8676	1.5136	0.5571	1.54723	1.4997	0.5436	2.2491	0.0441	1.4723	0.4704	2.1878	0.1796	1.85223
731	3.66	21.4	gi|282935442	anionic peroxidase [Ipomoea batatas]	6	6.3096	0.081	5.2966	0.0722	7.5858	0.0611	6.4269	0.0552	6.40473	1.4191	0.3697	1.3804	0.3047	1.3552	0.5924	1.3552	0.4843	1.37748	0.4656	0.2727	0.3311	0.1757	0.2489	0.1118	0.1837	0.0811	0.307325
732	3.66	27.9	gi|698493363	PREDICTED: DNA-damage-repair/toleration protein DRT102 [Nicotiana sylvestris]	6	0.6486	0.9543	0.169	0.6884	0.6855	0.8691	0.1959	0.7599	0.42475	1.977	0.4394	0.4742	0.653	2.0512	0.5345	0.4529	0.8189	1.23882	1.888	0.7271	1.7378	0.8027	1.4191	0.8184	1.3062	0.9011	1.58778
733	3.65	12.8	gi|565373357	PREDICTED: beta-hexosaminidase 3 [Solanum tuberosum]	2	2.0137	0.4493	1.2023	0.9472	1.8365	0.4451	1.0568	0.9372	1.52733	1.1169	0.7403	0.6194	0.6295	1.2246	0.7927	0.7047	0.5893	0.9164	0.6427	0.565	0.6918	0.559	0.8472	0.4258	0.9817	0.422	0.79085
734	3.64	18.5	gi|970011838	PREDICTED: thioredoxin reductase NTRB-like [Solanum pennellii]	3	1.6293	0.4922	1.406	0.7658	1.2589	0.5942	1.028	0.9049	1.33055	0.8241	0.9555	0.6855	0.6342	0.7516	0.9024	0.6368	0.5923	0.7245	0.5861	0.526	0.7656	0.6343	0.4529	0.3767	0.5702	0.4541	0.5937
735	3.64	21.5	gi|698578651	PREDICTED: V-type proton ATPase subunit F-like isoform X1 [Nicotiana sylvestris]	2	1.3305	0.4897	0.6138	0.4857	1.2589	0.9987	0.5754	0.2333	0.94465	1.6904	0.2638	0.7727	0.8952	1.3428	0.3141	0.6194	0.7569	1.10633	0.7798	0.821	0.8166	0.6186	0.7047	0.2955	0.7447	0.6302	0.76145
736	3.62	35.7	gi|970064967	PREDICTED: 20 kDa chaperonin, chloroplastic-like [Solanum pennellii]	7	0.1629	0.3556	0.3698	0.4596	0.2228	0.4345	0.5546	0.5837	0.327525	0.1675	0.2969	0.3532	0.37	0.1644	0.2867	0.3631	0.3548	0.26205	0.5916	0.4894	0.3698	0.3941	1.0568	0.9375	0.6546	0.7214	0.6682
737	3.62	20	gi|565395323	PREDICTED: thylakoid lumenal 29 kDa protein, chloroplastic [Solanum tuberosum]	7	0.5297	0.4385	0.6982	0.5405	0.5702	0.4986	0.7516	0.6243	0.637425	0.929	0.9916	1.2246	0.7869	0.9462	0.9914	1.2474	0.7867	1.0868	1.0965	0.7868	1.0186	0.9129	1.2134	0.6897	1.1169	0.803	1.11135
738	3.61	12.1	gi|970004812	PREDICTED: phospholipase A1-II 1-like [Solanum pennellii]	9	0.4571	0.2588	0.6668	0.7908	0.4613	0.4391	0.7244	0.3839	0.5774	0.1614	0.1355	0.2421	0.3002	0.1236	0.1342	0.2051	0.2941	0.18305	1.0093	0.8858	0.9908	0.4193	0.6026	0.8599	0.6138	0.4094	0.804125
739	3.61	10.8	gi|698571241	PREDICTED: cysteine proteinase 3 [Nicotiana sylvestris]	2	1.7865	0.7827	1.9055	0.6161	1.888	0.705	2.0324	0.5578	1.9031	1.5136	0.7979	1.6444	0.6278	1.0965	0.9795	1.1803	0.8138	1.3587	1.5849	0.6069	1.4859	0.6723	1.803	0.5558	1.7061	0.6138	1.64498
740	3.59	71.6	gi|914615637	photosystem I reaction center subunit II, chloroplastic [Nicotiana sylvestris]	83	0.6194	0.5796	0.8318	0.7161	0.5546	0.5163	0.7379	0.6325	0.685925	2.2284	0.3708	2.9648	0.3203	8.7902	0.2817	9.8175	0.2505	5.95022	1.0666	0.8901	1.2023	0.787	2.421	0.9166	2.3988	0.8115	1.77217
741	3.59	6.7	gi|4102864	beta-fructofuranosidase [Ipomoea batatas]	3	0.8017	0.4164	0.9376	0.8034	1.0666	0.7508	1.2359	0.6689	1.01045	0.6855	0.3754	0.8017	0.7001	0.7379	0.3708	0.863	0.6883	0.772025	0.9727	0.8019	0.7379	0.6702	1.1482	0.7186	0.871	0.7478	0.93245
743	3.58	23	gi|970051366	PREDICTED: NAD(P)H-quinone oxidoreductase subunit N, chloroplastic [Solanum pennellii]	2	0.6252	0.3066	0.879	0.7239	0.6982	0.3466	0.9638	0.7452	0.79155	0.492	0.1834	0.6982	0.515	1.0568	0.7339	1.4191	0.5894	0.916525	0.673	0.7481	0.6138	0.7267	1.0965	0.5644	1.0093	0.5926	0.84815
744	3.54	16.6	gi|697164050	PREDICTED: nitrogen regulatory protein P-II homolog isoform X1 [Nicotiana tomentosiformis]	2	1.2134	0.8853	1.1695	0.8655	0.673	0.278	0.6546	0.483	0.927625	1	0.642	0.9638	0.9499	0.5916	0.0912	0.5598	0.1485	0.7788	0.7516	0.9769	1.2706	0.3578	0.5808	0.3466	1.028	0.9976	0.90775
745	3.54	17.8	gi|698565468	PREDICTED: uncharacterized protein At1g32220, chloroplastic [Nicotiana sylvestris]	2	1.5136	0.6958	0.0373	0.2017	10.3753	0.2747	0.4093	0.3956	3.08387	1.0375	0.8265	0.0398	0.1879	1.4322	0.638	0.0479	0.2094	0.63935	0.7798	0.9123	0.0982	0.324	1.6144	0.5768	0.1837	0.5442	0.669025
746	3.53	9.8	gi|698477728	PREDICTED: puromycin-sensitive aminopeptidase isoform X4 [Nicotiana sylvestris]	2	1.0864	0.3749	1.0093	0.883	1.0965	0.3739	1.0186	0.8153	1.0527	1.0864	0.5839	1.0093	0.7724	1.028	0.6391	0.955	0.7217	1.01967	0.9817	0.6289	0.9727	0.5717	1	0.8556	1	0.9256	0.9886
747	3.53	10.8	gi|698540649	PREDICTED: UDP-glucose 6-dehydrogenase 4-like isoform X2 [Nicotiana sylvestris]	2	1.4859	0.5516	0.2938	0.5612	1.0093	0.8533	0.1995	0.3073	0.747125	0.8318	0.8415	0.1644	0.3046	0.6607	0.5531	0.1306	0.2406	0.446875	0.4529	0.3294	0.6607	0.6231	1.028	0.9638	1.4997	0.4914	0.910325
748	3.51	6.3	gi|971542045	PREDICTED: L-ascorbate oxidase homolog [Solanum tuberosum]	4	2.5586	0.7497	1.6904	0.8786	1.2589	0.9798	0.9462	0.8806	1.61353	0.7447	0.7416	0.5445	0.6325	0.7311	0.7642	0.5346	0.6513	0.638725	0.3311	0.5476	0.6546	0.7163	0.4966	0.7602	1.0186	0.9919	0.625225
749	3.51	13.3	gi|970069139	PREDICTED: thylakoid lumenal 16.5 kDa protein, chloroplastic [Solanum pennellii]	7	1.3428	0.8927	1.556	0.8386	2.8054	0.9428	2.9107	0.695	2.15373	0.8091	0.7096	0.9376	0.9611	0.5012	0.4989	0.5808	0.6682	0.707175	0.2831	0.4951	0.1514	0.4232	0.3908	0.6323	0.1995	0.5293	0.2562
750	3.5	21.1	gi|698458360	PREDICTED: cytochrome b-c1 complex subunit 7 [Nicotiana sylvestris]	2	1.6293	0.8539	2.1677	0.2644	2.3335	0.4123	2.9923	0.1428	2.2807	0.863	0.5678	1.1376	0.583	0.8472	0.3923	1.1169	0.8297	0.991175	0.3767	0.1591	0.2754	0.0946	0.4831	0.5526	0.3499	0.2665	0.371275
751	3.5	10.4	gi|697154586	PREDICTED: uncharacterized protein LOC104121282 isoform X2 [Nicotiana tomentosiformis]	2	0.8954	0.8362	0.912	0.8275	0.7311	0.4333	0.7447	0.4371	0.8208	1.1066	0.9838	1.1169	0.9932	0.9204	0.9036	0.9376	0.8945	1.02038	1.0093	0.6743	1.2359	0.5209	0.6982	0.3412	0.8551	0.8832	0.949625
752	3.48	26.7	gi|698585720	PREDICTED: uncharacterized protein LOC104228038 [Nicotiana sylvestris]	6	0.4699	0.6052	0.9638	0.27	0.4613	0.9134	0.9462	0.4129	0.7103	0.4018	0.5421	0.8318	0.8778	0.3499	0.3331	0.7311	0.7514	0.57865	3.5645	0.6766	3.5645	0.4351	6.2517	0.2406	6.3096	0.1663	4.92258
753	3.48	12.2	gi|970002114	PREDICTED: vacuolar-sorting receptor 3 [Solanum pennellii]	4	2.5351	0.555	1.7378	0.7474	0.7798	0.969	0.5248	0.7728	1.39437	2.1878	0.5702	1.3305	0.7694	3.4674	0.6103	1.9231	0.8259	2.2272	0.7379	0.7549	2.1677	0.765	1.2023	0.7459	3.6644	0.7743	1.94307
754	3.47	7.1	gi|970002091	PREDICTED: amidophosphoribosyltransferase, chloroplastic [Solanum pennellii]	2	0.955	0.8074	0.8318	0.75	1.0666	0.959	0.929	0.979	0.9456	2.3988	0.3289	2.1478	0.3554	2.3988	0.3567	2.1478	0.3859	2.2733	3.4356	0.3107	3.0479	0.4188	2.355	0.2696	2.1086	0.3604	2.73677
755	3.47	10.6	gi|698486633	PREDICTED: probable protein phosphatase 2C 10 [Nicotiana sylvestris]	2	1.3552	0.9433	1.0568	0.8687	1.5996	0.9174	1.2589	0.8437	1.31762	2.1878	0.6122	1.8197	0.5637	1.4191	0.8579	1.1272	0.7874	1.63845	1.1588	0.8772	0.955	0.9027	1.3062	0.7556	1.1066	0.7784	1.13165
756	3.46	56.9	gi|460375527	PREDICTED: ferredoxin--NADP reductase, leaf-type isozyme, chloroplastic-like [Solanum lycopersicum]	29	0.5012	0.2783	0.9204	0.3641	0.7311	0.896	1.406	0.9251	0.889675	0.5395	0.6028	1	0.7594	0.4446	0.5894	0.8395	0.5026	0.7059	0.7586	0.9012	0.5012	0.4319	1	0.6822	0.6427	0.6635	0.725625
757	3.46	7	gi|697167821	PREDICTED: hydroxyphenylpyruvate reductase [Nicotiana tomentosiformis]	2	0.879	0.6008	1.0375	0.9901	0.912	0.7059	1.0666	0.8675	0.973775	0.8472	0.6951	1	0.8806	0.7178	0.5271	0.8472	0.8687	0.85305	0.9036	0.8352	0.879	0.7091	0.9727	0.9746	0.9462	0.8824	0.925375
758	3.45	12	gi|970009875	PREDICTED: quinone oxidoreductase PIG3 [Solanum pennellii]	4	1.2942	0.7052	1.5417	0.621	0.8472	0.9764	1.0375	0.8651	1.18015	1.1169	0.9481	1.3552	0.9389	1.2474	0.8613	1.5136	0.7581	1.30828	0.7047	0.6625	1.0666	0.9215	1.0375	0.7625	1.556	0.9551	1.0912
759	3.45	5.4	gi|772657610	NADH-plastoquinone oxidoreductase subunit 5 (chloroplast) [Ipomoea batatas]	2	0.4613	0.2048	0.7379	0.5288	0.5598	0.3402	0.9204	0.8996	0.66985	0.8551	0.6109	1.3428	0.6655	0.8954	0.604	1.556	0.6731	1.16233	0.8954	0.6957	0.7112	0.887	1.0471	0.684	0.8241	0.9004	0.86945
760	3.44	16	gi|698506538	PREDICTED: agmatine deiminase [Nicotiana sylvestris]	3	0.955	0.813	1	0.6874	0.871	0.4035	0.912	0.7533	0.9345	0.879	0.5874	0.912	0.9863	0.9462	0.8439	0.9908	0.6602	0.932	1.028	0.7986	1.1272	0.3566	0.9908	0.8121	1.0765	0.6405	1.05563
761	3.44	1.8	gi|697151028	PREDICTED: phospholipase A1-IIdelta-like [Nicotiana tomentosiformis]	2	1.0471	0.6979	0.6194	0.6361	0.8241	0.8179	0.492	0.3841	0.74565	0.6252	0.8108	0.3767	0.3817	0.6546	0.8296	0.3873	0.3882	0.51095	0.5058	0.5004	0.631	0.88	0.52	0.6766	0.6607	0.8433	0.579375
762	3.43	12.3	gi|916443222	ribosomal protein S4 (plastid) [Ipomoea leptophylla]	2	0.597	0.5789	0.7586	0.5667	0.5012	0.5886	0.6546	0.5761	0.62785	0.7311	0.8522	0.9727	0.8713	0.6982	0.9679	0.912	0.948	0.8285	2.5351	0.3693	2.7542	0.3739	1.8365	0.4947	2.1878	0.5023	2.3284
763	3.42	15.9	gi|697161996	PREDICTED: uncharacterized protein LOC104087101 [Nicotiana tomentosiformis]	3	0.9817	0.6012	0.8872	0.7224	1.4454	0.8649	1.3062	0.7284	1.15512	2.2909	0.3051	2.1086	0.2564	1.2134	0.6661	1.1066	0.5527	1.67988	1.1482	0.9949	0.8017	0.5007	1.1376	0.6223	0.8091	0.8389	0.97415
764	3.42	12.6	gi|698517146	PREDICTED: DNA-damage-repair/toleration protein DRT100-like [Nicotiana sylvestris]	3	1.0765	0.6571	0.8017	0.5194	0.8241	0.6807	0.5702	0.5365	0.818125	0.4018	0.369	0.278	0.3125	0.4786	0.6029	0.3436	0.4806	0.3755	0.3105	0.5478	0.3981	0.5301	0.3162	0.4999	0.3945	0.4846	0.354825
765	3.41	16	gi|970043469	PREDICTED: 6,7-dimethyl-8-ribityllumazine synthase, chloroplastic [Solanum pennellii]	2	1.3677	0.6502	1.6596	0.4588	1.406	0.5416	1.7061	0.3942	1.53485	0.7943	0.8009	0.9638	0.8727	0.955	0.9445	1.1588	0.7368	0.967975	0.7178	0.6399	0.7047	0.5337	0.5649	0.4937	0.5445	0.4211	0.632975
766	3.41	16.8	gi|970021795	PREDICTED: GDSL esterase/lipase At5g33370 [Solanum pennellii]	13	1.9231	0.7456	1.8197	0.8317	1.3804	0.892	1.3804	0.9875	1.6259	0.4285	0.521	0.4093	0.4732	0.597	0.5827	0.5861	0.5263	0.505225	0.3565	0.6123	0.492	0.7328	0.4207	0.6851	0.5754	0.8213	0.46115
767	3.38	17.2	gi|698509553	PREDICTED: 60S acidic ribosomal protein P0-like [Nicotiana sylvestris]	6	0.7379	0.5603	0.1486	0.5429	0.879	0.6299	0.169	0.6095	0.483625	0.9204	0.7456	0.2051	0.7206	0.879	0.8832	0.1941	0.8546	0.54965	1.7701	0.6335	1.5136	0.7153	3.8019	0.5019	3.0761	0.561	2.54042
768	3.38	41.2	gi|970038662	PREDICTED: NADH-ubiquinone oxidoreductase 20.9 kDa subunit [Solanum pennellii]	2	1.5417	0.7922	0.5702	0.6854	1.1482	0.9634	0.4246	0.5628	0.921175	0.8318	0.9992	0.2884	0.542	0.6427	0.8388	0.2399	0.4595	0.5007	0.4786	0.6542	0.5808	0.8013	0.5058	0.6709	0.6138	0.8218	0.54475
769	3.35	17.1	gi|970030227	PREDICTED: probable mitochondrial-processing peptidase subunit beta [Solanum pennellii]	2	1.3183	0.564	1.7539	0.355	1.0375	0.9227	1.3804	0.5304	1.37252	0.9727	0.9696	1.2942	0.5949	0.879	0.7917	1.1695	0.7323	1.07885	0.7047	0.5119	0.9036	0.8329	0.6546	0.455	0.8395	0.7267	0.7756
770	3.35	18.5	gi|698552685	PREDICTED: tropinone reductase-like 3 isoform X2 [Nicotiana sylvestris]	3	0.879	0.9047	1.4454	0.6276	0.6486	0.7675	1.0864	0.9184	1.01485	0.4786	0.5414	0.787	0.7764	1.2246	0.7131	1.8707	0.5015	1.09022	0.7727	0.5601	1.0568	0.8181	0.7379	0.5679	0.9727	0.8301	0.885025
771	3.34	8.6	gi|546353091	hypothetical chloroplast RF19 (chloroplast) [Ipomoea cairica]	2	0.7379	0.4725	1.1912	0.7486	0.631	0.0877	1	0.9564	0.890025	1.6293	0.5262	2.5119	0.2828	0.863	0.6256	1.3932	0.5051	1.59935	1.1376	0.6089	1.3428	0.2047	1.3428	0.3464	1.5704	0.0851	1.3484
772	3.33	20.8	gi|698504614	PREDICTED: histidinol dehydrogenase, chloroplastic-like [Nicotiana sylvestris]	5	0.1675	0.4462	0.1306	0.3828	0.207	0.593	0.166	0.495	0.167775	0.3281	0.6763	0.1871	0.5591	0.3767	0.8194	0.3499	0.6732	0.31045	2.9376	0.6536	1.7865	0.8969	1.4859	0.6775	0.955	0.9283	1.79125
773	3.31	4.1	gi|460376728	PREDICTED: uncharacterized protein LOC101268739 [Solanum lycopersicum]	2	0.5916	0.4146	0.5395	0.3635	0.3162	0.2102	0.2884	0.195	0.433925	0.6668	0.4978	0.6081	0.4291	0.6138	0.4345	0.5546	0.3793	0.610825	1.1912	0.7196	2.2284	0.2856	0.6486	0.4714	1.2134	0.699	1.3204
774	3.3	16.6	gi|3598863	short-chain alcohol dehydrogenase [Ipomoea trifida]	2	7.1121	0.0268	2.1878	0.0581	1.4723	0.2597	0.4529	0.1492	2.80628	1.1588	0.933	0.3767	0.0956	1.6444	0.3693	0.4613	0.1263	0.9103	0.1343	0.0496	0.673	0.1956	0.1959	0.0598	1.1482	0.5103	0.53785
775	3.28	10.6	gi|698503917	PREDICTED: coatomer subunit delta-like [Nicotiana sylvestris]	4	0.6982	0.3778	0.7244	0.4342	1.3552	0.9388	1.406	0.8325	1.04595	0.8318	0.6375	0.8318	0.73	0.8091	0.7165	0.8395	0.8161	0.82805	2.208	0.285	1.1272	0.8357	1.0965	0.8612	0.5702	0.4179	1.25048
776	3.27	13.6	gi|698510246	PREDICTED: glutamate dehydrogenase B-like [Nicotiana sylvestris]	3	0.9204	0.8263	0.6194	0.0958	1.0093	0.9805	0.6792	0.1092	0.807075	1.3062	0.0031	0.879	0.0043	1.2474	0.3209	0.8395	0.2874	1.06803	1.1169	0.5169	1.0186	0.6327	1.3677	0.1874	1.2474	0.2223	1.18765
777	3.27	18.8	gi|350540662	carbonic anhydrase [Solanum lycopersicum]	4	0.7798	0.6918	0.7447	0.657	0.5058	0.6252	0.5012	0.5945	0.632875	0.871	0.683	0.8241	0.7195	0.5808	0.7857	0.5248	0.7457	0.700175	0.5058	0.6552	0.7727	0.7257	0.492	0.5905	0.7379	0.6524	0.6271
778	3.25	14.2	gi|970030731	PREDICTED: 1,4-dihydroxy-2-naphthoyl-CoA synthase, peroxisomal [Solanum pennellii]	3	1.9409	0.5006	0.6918	0.4119	1.4723	0.5248	0.4529	0.3932	1.13947	1.5417	0.4026	0.4875	0.5124	1.7061	0.2484	0.5598	0.8379	1.07377	0.9376	0.4073	1.2246	0.3888	1.2474	0.664	1.6749	0.6341	1.27113
779	3.24	8.6	gi|698459366	PREDICTED: uncharacterized protein LOC104230228 isoform X5 [Nicotiana sylvestris]	2	1.028	0.946	1.5996	0.6374	0.4018	0.319	0.6194	0.4695	0.9122	0.6138	0.451	0.9638	0.7351	0.6607	0.5762	1.0186	0.9619	0.814225	1.1066	0.6526	2.7542	0.4601	3.3729	0.538	8.1658	0.2315	3.84988
780	3.24	6.4	gi|970003776	PREDICTED: pyruvate kinase, cytosolic isozyme [Solanum pennellii]	2	1.4997	0.654	1.4588	0.4919	0.8395	0.6956	0.8166	0.9385	1.15365	1.7701	0.4345	1.7378	0.3466	1.8197	0.4857	1.7701	0.3808	1.77443	0.8472	0.9442	1.5136	0.4892	0.9376	0.9923	1.6749	0.4667	1.24333
781	3.23	14.5	gi|697125342	PREDICTED: UBP1-associated protein 2C-like [Nicotiana tomentosiformis]	4	0.929	0.7617	1.0186	0.9126	0.8872	0.9344	0.9817	0.7811	0.954125	1.556	0.5013	1.6749	0.4294	1.028	0.8621	1.1272	0.7179	1.34653	2.208	0.2219	2.3121	0.2656	1.888	0.2394	1.9409	0.2906	2.08725
782	3.22	27.3	gi|698545756	PREDICTED: uncharacterized protein At5g64816-like [Nicotiana sylvestris]	2	1.0093	0.8467	0.9638	0.9586	0.955	0.8284	0.9204	0.9781	0.962125	0.9727	0.7741	0.9376	0.9619	1	0.9744	0.9638	0.7852	0.968525	0.9727	0.9481	1.0186	0.9288	0.871	0.8564	0.912	0.8751	0.943575
783	3.2	31.3	gi|970067503	PREDICTED: cell division protein FtsZ homolog 1, chloroplastic-like [Solanum pennellii]	12	0.9817	0.8047	1.3062	0.1418	0.8318	0.3786	1.0965	0.4378	1.05405	0.871	0.5835	1.1588	0.2877	0.8091	0.342	1.0666	0.486	0.976375	0.787	0.218	0.9376	0.7461	0.8241	0.3095	0.9817	0.9623	0.8826
784	3.2	8.7	gi|697128171	PREDICTED: vicianin hydrolase {ECO:0000312|EMBL:ABD03937.1}-like [Nicotiana tomentosiformis]	3	0.4656	0.5412	0.7798	0.8995	0.4487	0.4608	0.7943	0.7511	0.6221	0.3733	0.3976	0.6252	0.6251	0.4699	0.5041	0.7943	0.8334	0.565675	2.3121	0.5074	2.355	0.4345	1.556	0.8654	1.5276	0.7215	1.93768
785	3.19	10.3	gi|972777105	homeobox protein knotted-1-like LET12 [Solanum tuberosum]	2	1.2474	0.7251	0.9727	0.9409	1.8707	0.5056	1.4723	0.7422	1.39077	1.2589	0.7958	0.9817	0.8611	2.3121	0.5107	1.8707	0.7506	1.60585	3.5975	0.5003	2.6546	0.7165	4.4055	0.653	2.9376	0.9462	3.3988
786	3.18	25.6	gi|698539971	PREDICTED: 2,3-bisphosphoglycerate-independent phosphoglycerate mutase [Nicotiana sylvestris]	12	0.9727	0.9928	1.1803	0.7097	1.0864	0.7977	1.3183	0.5673	1.13942	0.871	0.7906	1.0568	0.9128	0.9036	0.8842	1.0965	0.8172	0.981975	1.0965	0.873	0.9817	0.9269	1.1482	0.7486	1.0375	0.9371	1.06597
787	3.15	9.8	gi|972777091	tubulin alpha chain [Solanum tuberosum]	3	1.803	0.1986	0.7656	0.499	0.7943	0.6328	0.3631	0.3115	0.9315	1.3804	0.6931	0.5916	0.839	1.0864	0.6736	0.4831	0.8603	0.885375	0.6855	0.3442	1.5704	0.4671	0.879	0.3145	2.0512	0.4477	1.29652
788	3.14	2.2	gi|970034929	PREDICTED: cannabidiolic acid synthase-like [Solanum pennellii]	2	5.5976	0.2742	2.466	0.3626	1.1272	0.7038	0.5445	0.9288	2.43383	0.6668	0.6016	0.3373	0.4088	1.406	0.6966	0.7379	0.9378	0.787	1.0186	0.7306	6.0256	0.2801	0.3733	0.4641	1.9953	0.6778	2.3532
789	3.12	9.8	gi|698458653	PREDICTED: ABC transporter I family member 6, chloroplastic-like [Nicotiana sylvestris]	3	0.863	0.9465	1.2023	0.9559	0.8318	0.7683	1.1695	0.76	1.01665	1.406	0.5947	2.1281	0.5887	1.6293	0.5115	2.5119	0.5066	1.91882	0.6607	0.9941	0.6668	0.7277	0.9638	0.8153	1	0.8949	0.822825
790	3.12	31.7	gi|971534303	PREDICTED: 40S ribosomal protein S21-like [Solanum tuberosum]	3	0.9817	0.8826	1	0.9664	1.0093	0.8775	1.028	0.9717	1.00475	0.9376	0.9318	0.955	0.9166	0.9727	0.8552	0.9908	0.995	0.964025	1.0568	0.6869	1.0186	0.6828	1.1066	0.7033	1.0765	0.6991	1.06463
791	3.11	18.1	gi|970036558	PREDICTED: 26S protease regulatory subunit 6B homolog [Solanum pennellii]	3	0.6486	0.4043	0.5808	0.3227	0.7112	0.4758	0.6368	0.3699	0.64435	0.9638	0.9431	0.863	0.6881	1.0186	0.9205	0.912	0.8039	0.93935	1.2359	0.6061	1.1272	0.7391	1.1376	0.7467	1.0375	0.9098	1.13455
792	3.11	18.4	gi|966853169	putative alpha-galactosidase-like [Solanum chacoense]	6	4.0926	0.5425	3.8371	0.4459	2.6792	0.5694	2.5586	0.4656	3.29188	0.6855	0.9584	0.6368	0.8464	0.5152	0.7269	0.5058	0.9078	0.585825	0.3076	0.9076	0.4613	0.9527	0.2148	0.6439	0.3404	0.6778	0.331025
793	3.09	45.6	gi|970067863	PREDICTED: serine--glyoxylate aminotransferase [Solanum pennellii]	17	0.3436	0.3457	0.6668	0.4389	0.3631	0.2864	0.6918	0.3607	0.516325	0.3133	0.2307	0.6194	0.2871	0.2938	0.2049	0.5649	0.2529	0.44785	0.6368	0.2717	0.6138	0.3272	0.6486	0.261	0.631	0.3137	0.63255
795	3.07	21.4	gi|970025499	PREDICTED: 50S ribosomal protein L10, chloroplastic [Solanum pennellii]	2	0.6368	0.445	0.5546	0.3288	0.8241	0.5255	0.7178	0.3755	0.683325	0.6855	0.6121	0.6081	0.4248	0.631	0.5	0.5495	0.3608	0.618525	0.7656	0.8778	0.5861	0.7251	1.0093	0.8666	0.7727	0.9658	0.783425
796	3.04	18.1	gi|565382697	PREDICTED: heterogeneous nuclear ribonucleoprotein 1-like isoform X2 [Solanum tuberosum]	4	1.1169	0.6796	1.1169	0.6737	1.3062	0.4952	1.3183	0.4915	1.21457	1.028	0.8074	1.0375	0.8004	1.3183	0.5474	1.3305	0.543	1.17857	1.2134	0.8321	1.028	0.8778	1.2134	0.8748	1.028	0.835	1.1207
797	3.03	24.3	gi|970012087	PREDICTED: succinyl-CoA ligase [ADP-forming] subunit alpha-2, mitochondrial [Solanum pennellii]	3	0.929	0.4724	1.0093	0.4918	0.8954	0.4929	0.9727	0.5851	0.9516	0.8872	0.6399	0.9638	0.5446	0.9036	0.6267	0.9817	0.6053	0.934075	1.0765	0.6548	1.1169	0.7534	0.955	0.8569	0.9908	0.9778	1.0348
798	3.02	47.7	gi|970055744	PREDICTED: peptidyl-prolyl cis-trans isomerase-like [Solanum pennellii]	5	0.6368	0.7535	0.6668	0.9174	0.7943	0.9552	0.8318	0.6431	0.732425	1.5996	0.5071	1.6293	0.3295	5.5463	0.2361	5.4954	0.1644	3.56765	2.1478	0.4516	1.7061	0.6641	1.8365	0.9814	1.4859	0.7298	1.79408
799	3.02	14.5	gi|698517581	PREDICTED: glutathione S-transferase-like [Nicotiana sylvestris]	5	1.2823	0.5548	1.8707	0.5421	2.355	0.3962	3.1333	0.3888	2.16033	0.8872	0.8545	1.1912	0.8756	0.5916	0.9173	0.8166	0.9391	0.87165	2.2284	0.5888	1.1695	0.8738	1.7865	0.8291	1.0471	0.8275	1.55788
800	3.01	5.5	gi|669253440	glucose-6-phosphate isomerase [Nicotiana tabacum]	2	0.6982	0.763	0.5445	0.6499	0.6026	0.5039	0.4875	0.4397	0.5832	1.3062	0.8234	1.028	0.9604	0.8395	0.7741	0.6668	0.6593	0.960125	2.4889	0.6228	2.9376	0.4246	2.2909	0.7565	2.5586	0.5001	2.569
801	3	25.2	gi|969996465	PREDICTED: splicing factor 3B subunit 6-like protein [Solanum pennellii]	2	4.0551	0.3815	4.4875	0.2838	2.3768	0.3051	2.7797	0.2377	3.42477	2.0701	0.4302	2.3768	0.3118	1.5704	0.6765	1.7701	0.4462	1.94685	0.5598	0.9654	0.879	0.7547	1.0471	0.6522	1.5849	0.479	1.0177
802	2.99	17.8	gi|966837777	putative ovule protein [Solanum chacoense]	2	0.9638	0.7606	1.0765	0.7735	1.2706	0.8353	1.3932	0.8492	1.17603	0.3767	0.5482	0.4093	0.5398	0.5248	0.7812	0.5649	0.7682	0.468925	0.7516	0.8249	0.6368	0.9039	0.6194	0.676	0.5152	0.7426	0.63075
804	2.97	21.6	gi|232276	RecName: Full=18.8 kDa class II heat shock protein	4	0.7656	0.0738	0.4699	0.0706	0.5754	0.1109	0.3532	0.1052	0.541025	5.445	0.0008	3.1046	0.0008	1.0568	0.5916	0.6668	0.5461	2.5683	0.8166	0.9208	1.1272	0.6015	1.2023	0.6384	1.6444	0.8749	1.19762
805	2.97	6.8	gi|970041781	PREDICTED: glucose-6-phosphate 1-dehydrogenase, chloroplastic [Solanum pennellii]	2	1.0186	0.4791	0.4365	0.1028	1.3062	0.7784	0.5546	0.145	0.828975	0.8166	0.7657	0.3532	0.1431	0.9462	0.7813	0.4207	0.2326	0.634175	1.2942	0.2724	0.9908	0.4389	1.1482	0.3948	0.8954	0.6469	1.08215
806	2.96	73.9	gi|81301573	ATP synthase CF1 beta subunit (chloroplast) [Nicotiana tomentosiformis]	157	0.8017	0.4627	1.3804	0.4225	0.2831	0.0478	0.4966	0.1288	0.74045	0.3908	0.087	0.6982	0.3337	0.6918	0.4386	1.2823	0.4457	0.765775	1.2134	0.4172	3.4356	0.0456	0.6252	0.2796	1.7378	0.1781	1.753
807	2.96	17.7	gi|602617372	alpha-expansin [Ipomoea nil]	2	2.9923	0.5314	9.3756	0.4772	1.0186	0.6666	1.977	0.592	3.84088	0.2512	0.3551	0.5346	0.3875	0.2754	0.3865	0.597	0.4243	0.41455	0.0614	0.2087	0.2249	0.2327	0.1837	0.6959	0.7178	0.881	0.29695
808	2.95	46.5	gi|970058381	PREDICTED: triosephosphate isomerase, chloroplastic-like [Solanum pennellii]	13	0.7447	0.7383	1.1272	0.8755	0.7727	0.8314	1.2023	0.7784	0.961725	0.6026	0.6263	0.9036	0.9801	0.5649	0.5522	0.8472	0.8657	0.729575	0.912	0.7981	0.8551	0.7085	0.7943	0.9567	0.7586	0.8544	0.83
809	2.94	13.7	gi|698434843	PREDICTED: ATP-citrate synthase alpha chain protein 2 isoform X1 [Nicotiana sylvestris]	2	1.0666	0.827	0.8472	0.3746	0.7798	0.7262	0.6252	0.342	0.8297	0.8954	0.7479	0.7178	0.3489	1.0864	0.6892	0.871	0.6159	0.89265	1.0471	0.5746	1.4191	0.5099	0.9908	0.4446	1.3428	0.4011	1.19995
810	2.93	6.3	gi|970001809	PREDICTED: pyruvate, phosphate dikinase, chloroplastic isoform X1 [Solanum pennellii]	2	0.7798	0.688	0.8166	0.736	0.929	0.9469	0.9727	0.9938	0.874525	1.1695	0.9392	1.2359	0.8811	1.1588	0.6985	1.2134	0.6533	1.1944	1.1066	0.8673	0.929	0.8509	1.2023	0.8631	1.0093	0.8551	1.0618
811	2.93	8.2	gi|697165599	PREDICTED: probable glutathione S-transferase [Nicotiana tomentosiformis]	2	1.2823	0.9429	1.2589	0.3208	1.4454	0.8045	1.4191	0.2702	1.35143	0.7047	0.4	0.6918	0.8826	0.5546	0.1552	0.5445	0.4209	0.6239	0.5012	0.2415	0.4529	0.206	0.6138	0.2714	0.5445	0.2302	0.5281
812	2.91	10	gi|966849982	putative very-long-chain 3-oxoacyl-CoA reductase 1-like [Solanum chacoense]	2	0.863	0.9993	1	0.9381	0.7586	0.8423	0.863	0.9012	0.87115	1.2942	0.6599	1.4723	0.6163	1.3804	0.6745	1.5136	0.6297	1.41512	1.1803	0.9097	1.3677	0.7595	1.0568	0.9271	1.2134	0.9121	1.20455
813	2.9	39.6	gi|970053433	PREDICTED: chaperonin CPN60-2, mitochondrial-like isoform X2 [Solanum pennellii]	15	1.1169	0.6916	0.8017	0.5726	1.3677	0.5771	0.9817	0.6858	1.067	1.3677	0.477	0.9817	0.8466	1.3305	0.5428	0.955	0.7324	1.15873	1.0471	0.737	0.8551	0.6134	1.1588	0.9189	0.955	0.9186	1.004
814	2.9	38.8	gi|77999245	unknown [Solanum tuberosum]	9	0.9036	0.3786	0.8318	0.6791	1.3183	0.1112	1.1695	0.1705	1.0558	1.5996	0.3853	1.4723	0.2232	1.8365	0.1033	1.6596	0.0726	1.642	1.5276	0.2419	1.1376	0.0824	1.7061	0.1573	1.2589	0.0618	1.40755
815	2.9	16.5	gi|697097491	PREDICTED: protein TIC 62, chloroplastic [Nicotiana tomentosiformis]	6	0.8241	0.5249	0.787	0.8971	0.7943	0.4731	0.7656	0.799	0.79275	0.8954	0.7045	0.8551	0.8375	1.0568	0.9727	1	0.6033	0.951825	1.0864	0.7293	1.1272	0.6483	1.2359	0.4648	1.2823	0.422	1.18295
816	2.89	7.5	gi|970012137	PREDICTED: probable tRNA N6-adenosine threonylcarbamoyltransferase [Solanum pennellii]	2	0.8091	0.6964	0.4656	0.3039	0.8954	0.8386	0.5152	0.3425	0.671325	0.8551	0.7676	0.492	0.323	1.2359	0.6689	0.7112	0.5538	0.82355	5.8076	0.139	5.2481	0.1471	0.8954	0.8407	0.8091	0.6981	3.19005
817	2.88	4	gi|1001014203	putative LOV domain-containing protein [Ipomoea lobata]	2	0.8166	0.6707	0.5297	0.2759	0.9908	0.9818	0.5808	0.3621	0.729475	0.6792	0.4535	0.413	0.222	1.2823	0.5649	0.7586	0.579	0.783275	1.0093	0.9616	0.8472	0.6862	4.8306	0.0335	3.6308	0.0346	2.57947
818	2.87	10	gi|698520046	PREDICTED: dihydropyrimidine dehydrogenase [NADP(+)] [Nicotiana sylvestris]	2	0.9376	0.6624	1.0471	0.9953	0.8551	0.5488	0.955	0.8592	0.9487	0.9638	0.9563	1.0666	0.6956	0.9204	0.8336	1.0186	0.8091	0.99235	0.9376	0.7992	1.028	0.6681	1.1272	0.4941	1.2246	0.4086	1.07935
819	2.87	6.5	gi|698586904	PREDICTED: citrate synthase, glyoxysomal-like [Nicotiana sylvestris]	2	0.8954	0.8296	1.2023	0.3285	0.8166	0.6492	1.0965	0.6624	1.0027	0.8954	0.7954	1.2134	0.5357	1.5136	0.2964	2.0324	0.1351	1.4137	2.2699	0.5396	2.4434	0.2706	0.8017	0.2655	0.8872	0.5283	1.60055
820	2.86	12.4	gi|698574951	PREDICTED: uncharacterized protein LOC104225654 [Nicotiana sylvestris]	3	2.5351	0.1813	0.9462	0.7905	1.0765	0.8422	0.4529	0.1769	1.25267	0.9908	0.5309	0.413	0.1344	1.5849	0.6607	0.6546	0.1439	0.910825	0.2965	0.1272	0.7112	0.3267	0.278	0.126	0.6668	0.3194	0.488125
821	2.85	40.2	gi|723754356	PREDICTED: ATP synthase subunit beta, mitochondrial-like, partial [Solanum lycopersicum]	36	3.0761	0.2115	1.9953	0.3245	2.7797	0.231	1.803	0.3694	2.41352	0.9204	0.8809	0.597	0.4178	0.8472	0.7582	0.5495	0.3727	0.728525	0.3532	0.2316	0.3945	0.2549	0.4831	0.3162	0.5346	0.359	0.44135
822	2.85	41.3	gi|970004439	PREDICTED: pathogenesis-related protein P2 [Solanum pennellii]	3	0.9908	0.9501	2.0137	0.6619	1.2246	0.8452	2.3121	0.5875	1.6353	0.7047	0.9626	1.3677	0.7308	0.6607	0.8796	1.3183	0.8043	1.01285	0.7447	0.8817	0.6138	0.7814	1.0093	0.7863	0.863	0.887	0.8077
823	2.84	15.1	gi|698479370	PREDICTED: ATP sulfurylase 1, chloroplastic-like [Nicotiana sylvestris]	3	0.912	0.8237	0.1445	0.09	0.7047	0.4497	0.1191	0.0633	0.470075	0.6855	0.3638	0.1047	0.0568	2.2491	0.1948	0.4207	0.4506	0.865	0.7943	0.5342	1.0375	0.9536	0.5916	0.2958	0.7656	0.5444	0.79725
824	2.83	54.2	gi|568214772	oxygen-evolving enhancer protein 2, chloroplastic precursor [Solanum tuberosum]	23	0.7244	0.2221	0.5058	0.23	0.6982	0.1826	0.4875	0.1887	0.603975	1.0568	0.0842	0.8241	0.0862	0.597	0.059	0.4406	0.0603	0.729625	0.6855	0.1181	0.6918	0.1394	0.871	0.2484	0.8872	0.308	0.783875
825	2.83	51.9	gi|698553407	PREDICTED: histone H2A.6-like [Nicotiana sylvestris]	12	1.3062	0.5369	1.5417	0.4536	1.2246	0.4911	1.4454	0.4151	1.37948	0.787	0.9665	0.9376	0.8387	0.7379	0.6996	0.871	0.8181	0.833375	1.0864	0.8106	1.1482	0.8767	1.2134	0.4607	1.2706	0.5036	1.17965
826	2.81	7.2	gi|970025614	PREDICTED: phosphoglucomutase isoform X2 [Solanum pennellii]	2	0.8017	0.3926	0.8472	0.5197	0.8551	0.5084	0.9036	0.6718	0.8519	0.8241	0.4954	0.871	0.6551	0.7516	0.2151	0.8017	0.2759	0.8121	1.3677	0.2446	1.2706	0.3102	1.1066	0.5878	1.0375	0.7553	1.1956
827	2.81	34.7	gi|698461113	PREDICTED: 60S ribosomal protein L22-2-like [Nicotiana sylvestris]	6	0.9727	0.9795	0.6026	0.4368	0.787	0.9337	0.4365	0.4559	0.6997	0.863	0.7302	0.4966	0.5696	0.7798	0.6191	0.4207	0.3036	0.640025	2.5823	0.4323	3.4674	0.4511	2.0701	0.4149	2.9376	0.4324	2.76435
828	2.8	11.7	gi|460380515	PREDICTED: uncharacterized protein LOC101264913 [Solanum lycopersicum]	2	0.9036	0.9629	0.7656	0.7468	0.9036	0.8448	0.7656	0.5997	0.8346	1.2023	0.6178	1.0186	0.8706	1.028	0.8859	0.871	0.8161	1.02997	1.6144	0.4234	1.6144	0.3588	1.2359	0.6466	1.2246	0.524	1.42233
829	2.8	29.1	gi|966834628	putative peroxiredoxin-2E-2, chloroplastic-like [Solanum chacoense]	9	0.597	0.4204	0.7727	0.6359	0.863	0.7869	1.1169	0.8166	0.8374	0.597	0.4216	0.7727	0.6382	0.9204	0.88	1.1803	0.7291	0.8676	0.787	0.6664	0.5445	0.3709	1.5417	0.4605	1.0666	0.8789	0.98495
830	2.8	17.6	gi|697105021	PREDICTED: NAD(P)H-quinone oxidoreductase subunit M, chloroplastic [Nicotiana tomentosiformis]	2	1.0093	0.8617	0.6138	0.9433	1.0666	0.8236	0.6792	0.9838	0.842225	2.3988	0.5612	1.4723	0.6977	0.8318	0.9344	0.5058	0.8703	1.30218	0.4571	0.4747	0.4446	0.4566	0.7379	0.7046	0.7047	0.673	0.586075
831	2.78	24.8	gi|698492244	PREDICTED: glyoxylate/succinic semialdehyde reductase 2, chloroplastic isoform X2 [Nicotiana sylvestris]	4	0.5808	0.4306	0.4831	0.3837	0.5445	0.4448	0.4529	0.3954	0.515325	1.9588	0.6471	1.5276	0.7512	1.1482	0.9283	0.9204	0.9403	1.38875	2.4889	0.4259	2.6062	0.4398	2.704	0.3779	3.02	0.3892	2.70478
832	2.77	29.7	gi|966829273	putative histone H2A-like [Solanum chacoense]	5	1.028	0.7451	2.0893	0.6433	0.7244	0.9716	1.5276	0.4711	1.34233	0.5495	0.6875	1.1272	0.6966	0.492	0.5476	1.0093	0.8805	0.7945	1.0666	0.4158	1.4588	0.5556	1.3305	0.2376	1.8707	0.2846	1.43165
833	2.77	15.7	gi|697168203	PREDICTED: probable plastid-lipid-associated protein 13, chloroplastic [Nicotiana tomentosiformis]	2	1.1912	0.8002	1.3552	0.9225	1.1376	0.7628	1.2942	0.8814	1.24455	0.8954	0.8811	0.9908	0.9915	0.871	0.9783	1.0093	0.8523	0.941625	0.4571	0.5505	0.4966	0.5269	0.492	0.5176	0.5152	0.4961	0.490225
834	2.77	10.2	gi|970052934	PREDICTED: 50S ribosomal protein L5, chloroplastic [Solanum pennellii]	3	1.5996	0.5031	1.4454	0.5621	1.6904	0.4242	1.5417	0.4688	1.56928	1	0.7378	0.912	0.6534	1.3552	0.7947	1.2246	0.8955	1.12295	0.7311	0.6302	0.6855	0.5205	1.1803	0.6242	1.1169	0.7641	0.92845
835	2.76	20.9	gi|698514315	PREDICTED: vesicle-associated membrane protein 711 [Nicotiana sylvestris]	3	0.8872	0.8143	1.0568	0.8443	0.8395	0.7322	1.0093	0.935	0.9482	0.8472	0.7666	1.0186	0.8954	0.9036	0.8455	1.0864	0.8131	0.96395	1.1169	0.873	1.1695	0.7861	0.912	0.8877	0.955	0.9801	1.03835
836	2.75	48.5	gi|698481097	PREDICTED: actin-104 [Nicotiana sylvestris]	10	1.1482	0.6637	1.4997	0.3768	0.6026	0.3629	0.787	0.6303	1.00937	1.2474	0.6231	1.6444	0.3599	1.6596	0.3145	2.1878	0.2212	1.6848	0.7047	0.429	1.3428	0.5364	1.3062	0.6008	2.5351	0.2136	1.4722
837	2.74	36.6	gi|45505207	ADP-glucose pyrophosphorylase small subunit [Ipomoea batatas]	14	0.8551	0.6483	0.912	0.8953	0.9462	0.6002	1.0093	0.9552	0.93065	1.2359	0.9045	1.2942	0.5003	2.2284	0.3326	2.3768	0.1908	1.78382	1.2706	0.5343	1.1482	0.494	1.803	0.4272	1.6749	0.3953	1.47418
839	2.73	34.4	gi|698504785	PREDICTED: 60S ribosomal protein L23a-like [Nicotiana sylvestris]	2	0.9727	0.8057	1.6293	0.2812	1.1482	0.9571	1.9055	0.2	1.41392	1.028	0.7192	1.7219	0.3282	0.787	0.6759	1.3183	0.345	1.2138	1.4859	0.4764	1.3062	0.7493	2.0512	0.5616	1.7865	0.7674	1.65745
841	2.73	14.8	gi|723667164	PREDICTED: uncharacterized protein LOC104645650 [Solanum lycopersicum]	2	2.1086	0.3029	3.0761	0.2121	0.6918	0.5297	1.0093	0.9762	1.72145	0.7727	0.6406	1.1169	0.8058	0.879	0.8148	1.2823	0.6336	1.01273	0.3565	0.232	1.0864	0.8557	0.5248	0.3506	1.5996	0.4363	0.891825
844	2.72	40.2	gi|966851754	putative aminomethyltransferase, mitochondrial-like [Solanum chacoense]	12	0.7656	0.2476	0.7311	0.1675	0.7943	0.3183	0.7586	0.2091	0.7624	1.2589	0.1861	1.2023	0.2791	1.2246	0.2397	1.1695	0.3705	1.21382	1.3062	0.1759	1.2589	0.2205	1.2246	0.3346	1.1695	0.4371	1.2398
845	2.7	12.5	gi|970002507	PREDICTED: cell division protein FtsY homolog, chloroplastic isoform X2 [Solanum pennellii]	3	0.7516	0.6619	0.4699	0.4456	1.5276	0.8278	0.9817	0.8013	0.9327	2.8576	0.5174	1.9409	0.7875	1.406	0.9861	0.871	0.6663	1.76887	6.7298	0.3308	2.9923	0.5394	4.0551	0.3603	1.9953	0.6073	3.94313
846	2.69	26.2	gi|698550588	PREDICTED: uncharacterized protein LOC104219956 [Nicotiana sylvestris]	5	2.421	0.5836	2.2491	0.4174	2.3988	0.9113	2.2284	0.6226	2.32432	1.0186	0.7018	0.9462	0.4877	1.1272	0.705	1.0471	0.9786	1.03477	0.6792	0.8195	0.787	0.5272	2.2491	0.6068	2.3768	0.4089	1.52303
847	2.68	12.5	gi|698475711	PREDICTED: uncharacterized protein LOC104233510 [Nicotiana sylvestris]	2	0.4571	0.2982	1.5276	0.4663	0.2582	0.1806	0.863	0.7901	0.776475	0.3873	0.2514	1.2942	0.6159	0.5395	0.3653	1.8197	0.3664	1.01018	0.8872	0.83	1.5704	0.4474	0.6607	0.4871	1.1695	0.7507	1.07195
849	2.66	19	gi|697139050	PREDICTED: peptidyl-prolyl cis-trans isomerase CYP19-3-like [Nicotiana tomentosiformis]	2	1.0965	0.6091	1.3305	0.4038	1.0186	0.7674	1.2474	0.4885	1.17325	1.0471	0.5191	1.2706	0.3563	0.929	0.8681	1.1376	0.7339	1.09607	0.9036	0.7906	0.9638	0.988	0.7943	0.8858	0.8472	0.9107	0.877225
850	2.66	12.9	gi|698481457	PREDICTED: uncharacterized protein LOC104235612 [Nicotiana sylvestris]	2	0.597	0.5738	0.9036	0.8396	0.7112	0.5779	1.0568	0.8458	0.81715	1.0965	0.8001	1.5996	0.5482	1.2474	0.5659	1.8365	0.4068	1.445	1.0666	0.7278	0.912	0.7333	1.7219	0.5498	1.4588	0.5536	1.28982
852	2.63	18.7	gi|698481005	PREDICTED: peptide methionine sulfoxide reductase A1-like [Nicotiana sylvestris]	3	0.7178	0.7603	0.787	0.694	0.597	0.6795	0.6546	0.6212	0.6891	2.0137	0.3983	2.2491	0.4275	1.8535	0.4875	2.0701	0.5285	2.0466	2.0893	0.4321	2.4889	0.3959	2.355	0.3819	2.7797	0.3525	2.42823
853	2.63	6.6	gi|970018060	PREDICTED: TOM1-like protein 2 [Solanum pennellii]	2	1.1588	0.9635	1.0965	0.9086	1.028	0.9193	0.9817	0.9527	1.06625	1.0568	0.9155	1.0093	0.7939	0.9638	0.7199	0.912	0.8328	0.985475	0.9908	0.8062	1.1169	0.7664	0.7516	0.8993	0.8472	0.9432	0.926625
856	2.6	19.5	gi|970041379	PREDICTED: thiamine thiazole synthase, chloroplastic [Solanum pennellii]	5	0.7379	0.8435	1.2589	0.6367	0.2992	0.4777	0.52	0.6191	0.704	0.3908	0.7066	0.7798	0.933	0.4325	0.6612	0.9376	0.8756	0.635175	0.4446	0.433	1.1272	0.9446	1.1066	0.579	2.466	0.6821	1.2861
857	2.6	21.1	gi|966825111	putative ferredoxin-thioredoxin reductase, variable chain-like [Solanum chacoense]	2	0.9908	0.7075	0.929	0.9203	0.8954	0.2963	0.8395	0.3926	0.913675	0.929	0.4017	0.871	0.5381	0.9376	0.5188	0.879	0.6927	0.90415	1.0093	0.8065	1.1169	0.5618	0.9817	0.7534	1.0864	0.3154	1.04858
858	2.59	62.7	gi|384038813	chloroplast PsbO1 precursor [Nicotiana benthamiana]	111	1.7865	0.3982	2.5119	0.2623	1.0471	0.9235	1.4723	0.4925	1.70445	0.7311	0.5186	1.028	0.9745	0.8091	0.6602	1.1376	0.8075	0.92645	0.5916	0.4363	1.0093	0.9739	0.6855	0.4241	1.1695	0.9947	0.863975
859	2.59	26.8	gi|970066367	PREDICTED: ATP synthase delta chain, chloroplastic [Solanum pennellii]	7	0.492	0.5703	0.6138	0.7324	0.4246	0.5357	0.52	0.6846	0.5126	1.1169	0.9526	1.4454	0.7426	0.5105	0.7356	0.6668	0.9444	0.9349	1.0093	0.8298	1.1912	0.7759	0.879	0.9131	1.0375	0.9721	1.02925
860	2.58	52.5	gi|257686278	unnamed protein product [Solanum lycopersicum]	38	1	0.8952	0.4529	0.7809	1.7061	0.7819	0.787	0.894	0.9865	0.6368	0.5368	0.3048	0.3916	0.5754	0.4563	0.2655	0.3431	0.445625	0.7447	0.6362	0.4169	0.5576	0.673	0.5702	0.3802	0.5028	0.5537
861	2.58	28.3	gi|953834945	superoxide dismutase [Ipomoea batatas]	8	0.597	0.5083	1.1272	0.8847	0.9036	0.7012	1.6596	0.6329	1.07185	0.2884	0.4534	0.5861	0.9996	0.5105	0.5004	1.0186	0.8997	0.6009	0.7656	0.7989	0.4831	0.5727	0.6607	0.9399	0.4325	0.7729	0.585475
862	2.57	45.9	gi|698556932	PREDICTED: chlorophyll a-b binding protein CP24 10A, chloroplastic-like [Nicotiana sylvestris]	18	0.9908	0.9962	2.1281	0.3006	1.0666	0.8749	2.3121	0.2757	1.6244	0.227	0.1653	0.4875	0.3227	0.7656	0.6254	1.6444	0.4183	0.781125	0.5012	0.3304	0.4613	0.3009	0.3597	0.2356	0.3342	0.2196	0.4141
865	2.56	12.5	gi|971571891	PREDICTED: (S)-ureidoglycine aminohydrolase [Solanum tuberosum]	2	1.5276	0.4614	1.0568	0.7517	1.2246	0.601	0.8472	0.9962	1.16405	1.2023	0.8691	0.8166	0.7	1.3677	0.7794	0.9462	0.7817	1.0832	0.7244	0.4674	0.9204	0.61	0.631	0.3642	0.7798	0.4562	0.7639
867	2.55	6.6	gi|698488999	PREDICTED: programmed cell death protein 4-like [Nicotiana sylvestris]	2	1.3428	0.7913	1.4997	0.6159	1.0093	0.7947	1.1376	0.6185	1.24735	1.6293	0.8217	1.803	0.6391	2.0512	0.7693	2.2699	0.5994	1.93835	1.1169	0.9227	1.4859	0.9264	0.7311	0.6955	0.9817	0.6984	1.0789
868	2.54	33.9	gi|460404235	PREDICTED: 40S ribosomal protein S3a [Solanum lycopersicum]	3	0.9462	0.731	0.7244	0.3554	0.8551	0.9136	0.6607	0.343	0.7966	0.912	0.7827	0.7178	0.2136	0.7943	0.9524	0.631	0.2665	0.763775	2.6792	0.9626	2.9376	0.8709	0.955	0.7862	1.0666	0.6969	1.9096
870	2.52	8.7	gi|262036864	phytoene desaturase [Ipomoea sp. Kenyan]	2	0.7178	0.5029	0.8954	0.4687	0.5546	0.3397	0.6668	0.3177	0.70865	0.4571	0.2732	0.5916	0.2564	0.8551	0.6378	1.0864	0.5952	0.74755	1.977	0.3473	2.704	0.2405	0.955	0.9862	1.2706	0.7194	1.72665
871	2.51	29.2	gi|697122280	PREDICTED: PGR5-like protein 1A, chloroplastic [Nicotiana tomentosiformis]	6	1	0.996	0.9908	0.9879	1	0.9769	0.9908	0.9929	0.9954	1.1695	0.7413	1.1588	0.7278	1.1272	0.8	1.1169	0.7855	1.1431	0.912	0.8844	0.912	0.9031	0.9376	0.9331	0.9376	0.9521	0.9248
873	2.5	7.9	gi|966843480	putative polygalacturonase inhibitor-like, partial [Solanum chacoense]	3	1.8365	0.632	2.2699	0.4856	0.912	0.5944	1.1272	0.4601	1.5364	0.5598	0.2631	0.6855	0.3103	0.3404	0.2492	0.4246	0.2916	0.502575	0.3311	0.4015	0.6486	0.3828	0.5598	0.5488	1.2023	0.518	0.68545
875	2.49	36.8	gi|698587115	PREDICTED: elongation factor TuA, chloroplastic [Nicotiana sylvestris]	23	0.4406	0.3918	0.3499	0.4724	2.355	0.4637	1.2359	0.5713	1.09535	2.5823	0.2759	1.803	0.2436	2.1478	0.3093	1.556	0.2698	2.02228	17.7011	0.115	4.4055	0.1213	16.1436	0.1603	3.4995	0.1728	10.4374
876	2.48	47.8	gi|698581419	PREDICTED: 14-3-3-like protein B [Nicotiana sylvestris]	13	1.4322	0.7488	1.7701	0.4477	0.9817	0.822	1.0765	0.4958	1.31513	0.955	0.7752	1.0765	0.8303	0.5445	0.5185	0.5861	0.8551	0.790525	0.5495	0.7217	0.8472	0.7935	0.4055	0.5308	0.6194	0.5877	0.6054
877	2.48	10.1	gi|971576479	PREDICTED: serine--tRNA ligase [Solanum tuberosum]	3	0.8872	0.7046	0.879	0.9374	0.8166	0.5501	0.8091	0.7508	0.847975	0.9908	0.9935	0.9727	0.7667	1.1482	0.4202	1.1272	0.3082	1.05973	1.4588	0.1579	1.5849	0.131	1.2246	0.4072	1.3305	0.3187	1.3997
878	2.48	9.7	gi|966850241	putative calreticulin-3-like [Solanum chacoense]	3	1.6596	0.6992	3.02	0.6896	1.1169	0.5756	1.8535	0.5681	1.9125	0.4742	0.7273	0.8166	0.7376	0.5012	0.7465	0.879	0.757	0.66775	0.6607	0.8749	1.0471	0.9513	1.0093	0.6579	1.9953	0.8027	1.1781
880	2.44	27.2	gi|698454583	PREDICTED: uncharacterized protein C167.05 [Nicotiana sylvestris]	6	1.6293	0.3303	1.888	0.2505	1.5276	0.2976	1.8707	0.2306	1.7289	1.4191	0.3015	1.6444	0.233	1.0965	0.5432	1.3062	0.3685	1.36655	0.5649	0.3333	0.5861	0.3001	0.7047	0.7298	0.7516	0.6192	0.651825
881	2.43	32.6	gi|970001122	PREDICTED: 10 kDa chaperonin [Solanum pennellii]	2	0.6486	0.4616	0.7447	0.7314	1.2942	0.7426	1.4588	0.4692	1.03658	1.6596	0.975	1.803	0.6823	1.0765	0.8467	1.3062	0.7993	1.46132	1.0471	0.6365	0.5012	0.2084	0.9204	0.7388	0.4571	0.2383	0.73145
883	2.41	68.2	gi|608608638	ribulose-1,5-bisphosphate carboxylase/oxygenase large subunit, partial (chloroplast) [Cuscuta lupuliformis]	122	0.4055	0.6295	0.3499	0.3689	0.4365	0.1988	0.3767	0.2579	0.39215	0.7112	0.882	0.6081	0.8697	8.7096	0.1709	6.0813	0.484	4.02755	1.0375	0.9854	0.9908	0.5969	0.9817	0.7167	0.9462	0.5083	0.98905
884	2.41	10.6	gi|698545555	PREDICTED: mannosylglycoprotein endo-beta-mannosidase isoform X2 [Nicotiana sylvestris]	3	1.4191	0.4212	0.5395	0.3086	1.7865	0.5171	0.6427	0.2631	1.09695	1.4191	0.6139	0.5395	0.2098	1.406	0.5846	0.5495	0.5591	0.978525	0.6668	0.3416	0.5445	0.4008	0.7311	0.7263	0.5546	0.8304	0.62425
885	2.4	11.6	gi|697174988	PREDICTED: UDP-sulfoquinovose synthase, chloroplastic [Nicotiana tomentosiformis]	4	1	0.8928	1.2706	0.6463	1.1272	0.6945	1.4454	0.5093	1.2108	0.9908	0.9101	1.2706	0.6592	0.6668	0.5319	0.8472	0.7288	0.94385	0.9462	0.9299	0.8318	0.725	0.7311	0.5169	0.6486	0.4177	0.789425
886	2.4	10	gi|970047215	PREDICTED: monocopper oxidase-like protein SKU5 [Solanum pennellii]	3	1.2942	0.8302	1.7701	0.7096	0.955	0.7947	1.4723	0.6791	1.3729	0.4446	0.4581	0.6252	0.5252	0.597	0.7411	0.8551	0.8663	0.630475	0.5754	0.6167	0.7447	0.5911	0.3945	0.4876	0.5012	0.4696	0.55395
887	2.39	87.2	gi|109156192	sporamin A [Ipomoea trifida]	140	1.3804	0.3513	1.5417	0.2649	1.406	0.6131	1.5704	0.4542	1.47463	20.7014	0.0329	19.5884	0.0371	23.7684	0.0189	29.9226	0.0207	23.4952	11.5878	0.0021	11.9124	0.0022	12.2462	0.0015	10.7647	0.0015	11.6278
891	2.39	15.9	gi|970053377	PREDICTED: 3-ketoacyl-CoA thiolase 2, peroxisomal [Solanum pennellii]	4	3.2509	0.575	0.1905	0.2703	1.4191	0.6954	0.1086	0.2439	1.24228	1.0471	0.8968	0.0759	0.1949	1.028	0.5405	0.0787	0.1606	0.557425	0.5297	0.5101	1.1066	0.6115	0.3908	0.5046	0.871	0.6043	0.724525
893	2.38	44.2	gi|565363621	PREDICTED: 40S ribosomal protein S27-2 [Solanum tuberosum]	6	1.0471	0.6533	1.1803	0.6008	1.1912	0.4754	1.3552	0.4425	1.19345	0.8954	0.9695	1.0186	0.9549	1.0568	0.7614	1.1912	0.6986	1.0405	1.1066	0.7213	0.9638	0.9958	1	0.7568	0.871	0.9537	0.98535
894	2.37	28.1	gi|697189181	PREDICTED: adenylate kinase 4-like [Nicotiana tomentosiformis]	7	0.9727	0.8897	0.9908	0.9531	0.9462	0.7205	0.9638	0.8616	0.968375	1.0568	0.7358	1.0864	0.6157	1.1169	0.432	1.1482	0.3765	1.10208	1.0568	0.645	1.0864	0.5271	1.0375	0.985	1.0765	0.8039	1.0643
896	2.37	35.1	gi|565346170	PREDICTED: proteasome subunit beta type-4 [Solanum tuberosum]	6	0.6368	0.6607	1.1803	0.751	1.2942	0.5715	2.3768	0.3229	1.37202	0.9376	0.8885	1.7378	0.5607	0.6252	0.6254	1.1588	0.7942	1.11485	1.1066	0.9959	0.5445	0.399	1.6144	0.6589	0.8017	0.573	1.0168
897	2.37	15.4	gi|972780174	3-isopropylmalate dehydrogenase, chloroplastic [Solanum tuberosum]	5	1.4322	0.5187	0.4656	0.3047	0.5012	0.3335	0.1629	0.1362	0.640475	1.028	0.9397	0.3342	0.2202	1.0375	0.9289	0.3373	0.2214	0.68425	0.673	0.5013	1.9055	0.3421	0.5058	0.3368	1.4454	0.5119	1.13243
898	2.36	44.5	gi|300659264	unnamed protein product [Petunia x hybrida]	10	0.5546	0.4562	0.5649	0.4288	0.6194	0.5814	0.631	0.5416	0.592475	0.6081	0.5154	0.6026	0.4822	0.5105	0.4285	0.5058	0.4038	0.55675	1.0471	0.8035	0.9462	0.9638	1.2246	0.6547	1.1066	0.8579	1.08113
899	2.36	36.9	gi|700583762	photosystem I reaction center subunit IV A, chloroplastic [Nicotiana sylvestris]	14	3.767	0.4334	3.2211	0.284	3.9446	0.3201	3.8371	0.2277	3.69245	1.2823	0.3487	1.1803	0.2426	1.0864	0.8964	1.0375	0.4935	1.14663	0.2911	0.4436	0.2729	0.3261	0.3342	0.3835	0.3162	0.2904	0.3036
901	2.35	12.5	gi|697128845	PREDICTED: cysteine desulfurase 1, mitochondrial [Nicotiana tomentosiformis]	3	1.1588	0.5805	0.9908	0.9609	1.2359	0.5289	1.0568	0.8743	1.11057	1.2246	0.5373	1.0471	0.8889	1.1066	0.7323	0.9462	0.8346	1.08113	1.4588	0.3082	1.3804	0.3284	0.7516	0.4365	0.7112	0.4034	1.0755
902	2.35	67.6	gi|33621082	thioredoxin H1 [Ipomoea batatas]	4	1.5849	0.416	1.5996	0.403	1.4191	0.5121	1.4454	0.494	1.51225	1.406	0.5205	1.4322	0.5019	1.2706	0.5328	1.2823	0.5135	1.34777	3.1623	0.4362	3.6983	0.3616	1.7219	0.5098	1.9588	0.4143	2.63532
903	2.34	9.6	gi|697116188	PREDICTED: beta-xylosidase/alpha-L-arabinofuranosidase 2 {ECO:0000303|PubMed:17615411, ECO:0000312|EMBL:ABQ45228.1}-like [Nicotiana tomentosiformis]	9	4.7424	0.3966	2.5586	0.6277	2.5351	0.4721	1.3932	0.7789	2.80733	1.0375	0.9234	0.5395	0.6518	1.3183	0.7662	0.6792	0.7885	0.893625	0.2377	0.4644	0.4406	0.5633	0.2377	0.4786	0.4406	0.5824	0.33915
904	2.33	43.5	gi|970046826	PREDICTED: phosphoribulokinase, chloroplastic [Solanum pennellii]	26	0.7727	0.6344	0.7178	0.5604	1.3183	0.5953	1.2359	0.6756	1.01117	0.5445	0.3701	0.5105	0.3384	0.6982	0.5368	0.6546	0.4785	0.60195	1.2474	0.6604	0.7244	0.5726	0.7943	0.6681	0.4613	0.3004	0.80685
907	2.31	14.1	gi|698528067	PREDICTED: psbQ-like protein 1, chloroplastic isoform X2 [Nicotiana sylvestris]	3	0.9908	0.9942	1.0568	0.8998	0.879	0.8131	0.9376	0.9148	0.96605	1.2942	0.6152	1.3804	0.5484	1.1803	0.7282	1.2589	0.6455	1.27845	0.5754	0.3991	0.6486	0.4735	0.492	0.3262	0.5546	0.3774	0.56765
908	2.3	31.9	gi|697100623	PREDICTED: GDP-mannose 3,5-epimerase 1 [Nicotiana tomentosiformis]	8	0.9638	0.8316	0.631	0.9202	1.8707	0.8802	1.406	0.8703	1.21788	0.6138	0.5756	0.4613	0.4466	0.4365	0.4736	0.3162	0.3776	0.45695	0.3499	0.3602	0.1585	0.3755	0.3192	0.3267	0.16	0.3395	0.2469
911	2.3	29.6	gi|966827893	putative NADH dehydrogenase [ubiquinone] 1 alpha subcomplex subunit 6-like [Solanum chacoense]	2	0.879	0.5423	0.9376	0.8485	0.8091	0.5028	0.863	0.781	0.872175	0.5598	0.2733	0.597	0.3644	0.7516	0.4018	0.7943	0.5963	0.675675	0.6427	0.4769	0.6918	0.5132	0.8318	0.8341	0.9036	0.9047	0.767475
912	2.29	68.2	gi|190358663	RecName: Full=ATP synthase subunit beta, plastid; AltName: Full=ATP synthase F1 sector subunit beta; AltName: Full=F-ATPase subunit beta	114	0.6194	0.4422	0.7798	0.6528	0.7178	0.5607	0.9036	0.855	0.75515	0.7586	0.6231	0.9638	0.9498	0.912	0.8666	1.1482	0.7683	0.94565	1.4859	0.4914	1.2823	0.6319	1.3552	0.569	1.1695	0.7422	1.32323
913	2.29	15.6	gi|697176423	PREDICTED: NAD-dependent malic enzyme 62 kDa isoform, mitochondrial [Nicotiana tomentosiformis]	3	0.7516	0.6055	1.1482	0.7655	0.7656	0.6298	1.1803	0.7349	0.961425	1.406	0.5379	2.1478	0.2968	1.0375	0.9294	1.5849	0.4394	1.54405	1.5704	0.4463	1.5417	0.4617	1.6596	0.4129	1.6293	0.4263	1.60025
914	2.29	16.5	gi|697147633	PREDICTED: 1-deoxy-D-xylulose 5-phosphate reductoisomerase, chloroplastic [Nicotiana tomentosiformis]	2	0.4169	0.1468	0.6486	0.3868	0.929	0.5771	1.406	0.2903	0.850125	1	0.7332	1.6749	0.1891	2.6062	0.4046	4.2855	0.3811	2.39165	1.6293	0.1861	0.7178	0.9029	1.7539	0.3463	0.7586	0.3192	1.2149
915	2.29	19.6	gi|698530502	PREDICTED: calcium sensing receptor, chloroplastic [Nicotiana sylvestris]	3	1.0471	0.8093	0.5445	0.8747	0.6546	0.628	0.3698	0.6842	0.654	1.0093	0.9206	0.5598	0.854	0.9204	0.5427	0.5916	0.5925	0.770275	0.5445	0.4142	0.8395	0.5412	0.8017	0.4217	1.3183	0.5511	0.876
917	2.28	29.5	gi|697102504	PREDICTED: malate dehydrogenase-like [Nicotiana tomentosiformis]	17	1.1272	0.8042	1.556	0.4553	1.7539	0.3816	2.4434	0.2614	1.72012	1.1912	0.7225	1.6444	0.4175	1.2359	0.6718	1.7219	0.3948	1.44835	1.0375	0.9192	0.6668	0.4942	0.879	0.8053	0.5598	0.382	0.785775
918	2.27	12.6	gi|697138269	PREDICTED: 2-alkenal reductase (NADP(+)-dependent)-like [Nicotiana tomentosiformis]	2	1.0471	0.7167	1.1272	0.5166	1.0375	0.8498	1.1066	0.6059	1.0796	1.0375	0.7713	1.1066	0.5523	1.0093	0.8534	1.0765	0.8514	1.05747	0.955	0.8169	0.9638	0.9623	0.9204	0.7927	0.929	0.9358	0.94205
919	2.27	4.7	gi|193290710	putative long-chain acyl-CoA synthetase [Capsicum annuum]	2	0.8241	0.8501	0.6792	0.7456	0.5649	0.5291	0.4786	0.4711	0.6367	0.6918	0.6763	0.5808	0.5945	0.8017	0.7253	0.6546	0.6362	0.682225	2.4889	0.8333	3.5645	0.5194	0.6026	0.5363	0.9036	0.8626	1.8899
920	2.27	27.3	gi|697170038	PREDICTED: 60S ribosomal protein L28-1-like [Nicotiana tomentosiformis]	3	0.5395	0.6042	0.4446	0.6828	0.7047	0.6021	0.5754	0.6804	0.56605	0.7798	0.7228	0.631	0.8187	0.7379	0.6998	0.6081	0.7928	0.6892	3.0479	0.4555	2.3768	0.4542	6.4863	0.36	5.0582	0.3592	4.2423
921	2.27	16.8	gi|33621080	thioredoxin H2 [Ipomoea batatas]	2	1.3305	0.6449	1.0666	0.7307	1.9953	0.605	1.6749	0.6844	1.51683	1.4997	0.7117	1.2246	0.807	1.0375	0.9652	0.8241	0.9246	1.14648	0.8872	0.8694	0.5754	0.8152	1.2246	0.8557	0.7727	0.9115	0.864975
923	2.25	22.7	gi|698457381	PREDICTED: isocitrate dehydrogenase [NADP]-like isoform X3 [Nicotiana sylvestris]	6	1	0.3905	0.5546	0.6189	0.955	0.9655	0.5248	0.7118	0.7586	0.4246	0.1595	0.2421	0.4127	0.5395	0.2209	0.2965	0.4016	0.375675	0.6026	0.8125	0.6252	0.2706	0.7047	0.9885	0.7516	0.3796	0.671025
924	2.24	6.8	gi|698515002	PREDICTED: aminopeptidase M1 [Nicotiana sylvestris]	2	0.863	0.7541	0.3565	0.2111	0.9727	0.6638	0.3837	0.1889	0.643975	1.7865	0.4731	0.8017	0.6206	1.8197	0.2673	0.8091	0.9533	1.30425	2.1878	0.1861	1.9953	0.1673	1.4997	0.2777	1.3677	0.2461	1.76263
925	2.24	24.7	gi|698506648	PREDICTED: mitochondrial import inner membrane translocase subunit Tim9 [Nicotiana sylvestris]	4	0.8954	0.5148	1.1912	0.4005	1.2246	0.0377	1.6144	0.0331	1.2314	0.8091	0.3913	1.0765	0.5293	1.1169	0.3875	1.4997	0.1653	1.12555	1.2589	0.3045	0.9204	0.1514	0.7656	0.2782	0.5598	0.0773	0.876175
926	2.24	20.7	gi|698506278	PREDICTED: uncharacterized protein LOC104244760 [Nicotiana sylvestris]	3	1.2823	0.6178	1.3428	0.5862	1.0965	0.8082	1.1482	0.7654	1.21745	0.929	0.9288	0.9727	0.9765	0.9376	0.9216	0.9817	0.9693	0.95525	0.787	0.6516	0.9204	0.8529	0.8017	0.6957	0.9376	0.9089	0.861675
927	2.24	14.6	gi|565348344	PREDICTED: peroxiredoxin-2E-2, chloroplastic-like [Solanum tuberosum]	4	1.2023	0.9835	1.0568	0.964	1.5136	0.8558	1.3305	0.8745	1.2758	7.379	0.4024	6.9183	0.4093	2.3988	0.5234	2.1478	0.534	4.71098	1.406	0.7	1.1169	0.8422	2.3768	0.532	1.7865	0.6341	1.67155
928	2.24	11	gi|697094124	PREDICTED: bifunctional epoxide hydrolase 2-like isoform X2 [Nicotiana tomentosiformis]	2	0.2128	0.2901	0.0545	0.1788	0.177	0.2795	0.0479	0.1745	0.12305	0.413	0.6492	0.0839	0.29	0.6026	0.6376	0.1419	0.2869	0.31035	0.4529	0.4258	0.3981	0.4486	0.6486	0.7544	0.5649	0.8045	0.516125
929	2.23	26.4	gi|698504029	PREDICTED: NADH dehydrogenase [ubiquinone] iron-sulfur protein 4, mitochondrial-like [Nicotiana sylvestris]	3	0.9036	0.7194	0.955	0.9537	0.863	0.601	0.912	0.7998	0.9084	0.8166	0.5149	0.863	0.6772	0.879	0.6837	0.929	0.9094	0.8719	1.0375	0.904	1.0864	0.7555	0.9204	0.7954	0.9638	0.9488	1.00202
931	2.22	21.2	gi|698516434	PREDICTED: enoyl-[acyl-carrier-protein] reductase [NADH] 2, chloroplastic-like [Nicotiana sylvestris]	6	1.3428	0.3176	1.9588	0.0698	1.1695	0.8598	1.6144	0.1326	1.52137	0.7311	0.2289	1.028	0.6364	0.9638	0.5761	1.3804	0.2501	1.02582	1.0471	0.3877	1.2023	0.1571	0.8017	0.2401	0.8872	0.6473	0.984575
932	2.22	11.8	gi|970036382	PREDICTED: T-complex protein 1 subunit eta [Solanum pennellii]	2	0.7311	0.0834	0.8241	0.2881	0.929	0.8627	1.0471	0.84	0.882825	0.7943	0.136	0.8872	0.3482	0.9204	0.5048	1.0375	0.8432	0.90985	1.1803	0.1529	0.9204	0.7158	1.2823	0.305	1.0093	0.8559	1.09808
934	2.22	33.7	gi|970037930	PREDICTED: photosystem II repair protein PSB27-H1, chloroplastic [Solanum pennellii]	6	0.8091	0.9579	1.9953	0.6495	3.3113	0.8551	5.8076	0.5294	2.98083	0.5702	0.8172	1.4588	0.7661	0.4875	0.6887	1.2246	0.9064	0.935275	0.278	0.5279	0.0929	0.4387	0.4446	0.6151	0.1445	0.5036	0.24
935	2.21	54.1	gi|970059561	PREDICTED: elongation factor 1-alpha-like [Solanum pennellii]	16	0.7727	0.3693	0.787	0.4879	0.8318	0.6015	0.8395	0.787	0.80775	2.3988	0.3908	2.4434	0.2984	1.4997	0.6276	1.5136	0.4745	1.96388	2.9107	0.1066	2.729	0.1504	2.729	0.1881	2.5119	0.2885	2.72015
937	2.21	33.3	gi|698519974	PREDICTED: 60S ribosomal protein L31-like [Nicotiana sylvestris]	3	1.0666	0.7856	1.0093	0.7301	1.0965	0.8206	1.028	0.7629	1.0501	0.631	0.4368	0.5916	0.464	0.7311	0.5199	0.6918	0.5559	0.661375	0.7727	0.5779	0.7516	0.6026	0.912	0.9816	0.8954	0.9798	0.832925
939	2.21	4.1	gi|697112735	PREDICTED: leucine--tRNA ligase, cytoplasmic-like [Nicotiana tomentosiformis]	2	3.9811	0.0786	3.4995	0.1319	5.4954	0.0713	5.8076	0.1168	4.6959	2.1878	0.1983	1.977	0.416	1.3552	0.2635	1.2589	0.5768	1.69473	0.4742	0.2979	0.2582	0.2538	0.5546	0.2412	0.3436	0.2074	0.40765
940	2.2	45.2	gi|970009384	PREDICTED: fructose-bisphosphate aldolase 1, chloroplastic-like [Solanum pennellii]	29	0.9376	0.6183	1.0093	0.8962	1.0093	0.7215	1.0765	0.7687	1.00818	1.1066	0.9575	1.1912	0.5779	1.1695	0.8328	1.2589	0.6658	1.18155	1.1169	0.859	1.0375	0.9941	1.0375	0.547	0.9638	0.6347	1.03892
943	2.19	25.5	gi|697192521	PREDICTED: cysteine proteinase inhibitor A-like [Nicotiana tomentosiformis]	2	0.3981	0.2627	0.5861	0.524	0.4656	0.2807	0.6918	0.5854	0.5354	3.281	0.2656	4.6559	0.1719	2.1878	0.4925	3.1046	0.2532	3.30733	9.3756	0.0286	8.1658	0.0288	4.4055	0.1768	3.6983	0.1851	6.4113
945	2.19	24.6	gi|698516440	PREDICTED: probable plastid-lipid-associated protein 4, chloroplastic [Nicotiana sylvestris]	4	1.888	0.8042	1.803	0.8533	2.355	0.615	2.1677	0.6522	2.05342	1.1376	0.8961	1.0765	0.8454	1.2942	0.8369	1.2474	0.8873	1.18893	0.4446	0.6326	0.3565	0.4924	1.6749	0.9508	1.3428	0.7304	0.9547
947	2.18	10.3	gi|698432570	PREDICTED: NAD-dependent malic enzyme 59 kDa isoform, mitochondrial isoform X1 [Nicotiana sylvestris]	2	1.0765	0.9949	0.7516	0.6718	1.5276	0.6423	1.0765	0.9651	1.10805	1.6749	0.6041	1.1695	0.9101	1.3183	0.7146	0.9204	0.9405	1.27077	1	0.9974	0.6982	0.6479	1.1272	0.7999	0.7727	0.8166	0.899525
949	2.17	20.9	gi|698524270	PREDICTED: clp protease-related protein At4g12060, chloroplastic [Nicotiana sylvestris]	4	1.4723	0.4905	1.3932	0.5352	1.9409	0.3293	1.8365	0.3517	1.66073	1.5276	0.4684	1.4454	0.5099	1.1588	0.8008	1.0965	0.8816	1.30707	1.1169	0.8912	0.8472	0.6776	1.3428	0.6144	1.0186	0.9779	1.08137
950	2.17	12	gi|698489586	PREDICTED: THO complex subunit 4D-like [Nicotiana sylvestris]	2	1.9409	0.3327	1.5136	0.466	1.8197	0.364	1.4191	0.5227	1.67333	0.787	0.6581	0.6138	0.4375	0.9036	0.8297	0.7047	0.5345	0.752275	1.0568	0.9967	1.1272	0.8823	0.6607	0.4804	0.7112	0.54	0.888975
951	2.16	6.2	gi|970011600	PREDICTED: branched-chain-amino-acid aminotransferase 5, chloroplastic-like [Solanum pennellii]	2	0.8872	0.8463	0.3873	0.1983	0.8241	0.5829	0.3404	0.2799	0.60975	0.6252	0.6381	0.2512	0.1166	0.5702	0.5258	0.2377	0.1025	0.421075	0.5395	0.3535	0.5754	0.2451	0.631	0.4508	0.6918	0.3073	0.609425
952	2.16	6.7	gi|971586991	PREDICTED: phospholipase D alpha 1-like [Solanum tuberosum]	3	0.5248	0.3686	0.3698	0.3161	0.6668	0.4817	0.4742	0.4002	0.5089	3.4995	0.6879	2.8054	0.8636	1	0.788	0.6855	0.6278	1.9976	2.1878	0.3251	1.7701	0.414	2.2284	0.3368	1.7701	0.432	1.9891
953	2.16	22.6	gi|971562584	PREDICTED: oxygen-evolving enhancer protein 2, chloroplastic-like isoform X1 [Solanum tuberosum]	22	1.0965	0.9843	0.2655	0.3984	2.0324	0.8694	0.6368	0.3616	1.0078	0.4966	0.3794	0.1432	0.216	0.6855	0.4718	0.1977	0.2466	0.38075	0.2858	0.2275	0.1459	0.2427	0.631	0.6935	0.3311	0.7918	0.34845
954	2.16	16.1	gi|970019259	PREDICTED: protein BOBBER 1 [Solanum pennellii]	3	0.8241	0.7803	0.8091	0.6321	0.8954	0.9449	0.871	0.7692	0.8499	0.9817	0.9327	0.955	0.8826	0.9376	0.9615	0.912	0.7839	0.946575	0.9908	0.9374	0.9204	0.8903	1.028	0.8813	0.955	0.9466	0.97355
955	2.16	20.5	gi|82621186	transcription factor APFI-like [Solanum tuberosum]	5	0.912	0.6945	1.0093	0.857	0.7727	0.5874	0.863	0.7229	0.88925	0.8551	0.8062	0.9462	0.9859	0.9727	0.9872	1.0765	0.831	0.962625	0.8091	0.8766	0.9462	0.9743	0.8872	0.9991	1.0471	0.8512	0.9224
956	2.15	24.8	gi|970018253	PREDICTED: magnesium protoporphyrin IX methyltransferase, chloroplastic [Solanum pennellii]	3	0.3311	0.4871	0.1486	0.297	0.3767	0.4855	0.157	0.2964	0.25335	0.3373	0.3592	0.1445	0.2401	0.3467	0.4043	0.138	0.261	0.241625	1.0375	0.8897	0.9462	0.8928	0.8091	0.8185	0.7447	0.8216	0.884375
957	2.15	9.9	gi|971536853	PREDICTED: proline iminopeptidase isoform X1 [Solanum tuberosum]	3	1.3677	0.5601	1.406	0.5397	0.871	0.7981	0.8872	0.8305	1.13298	1.888	0.3454	1.9409	0.3362	1.2134	0.7003	1.2359	0.6729	1.56955	0.8551	0.7751	1.3428	0.5758	1.0186	0.9483	1.6144	0.4329	1.20772
960	2.14	81.5	gi|335059357	ATP synthase beta subunit, partial (chloroplast) [Convolvulus cneorum]	182	0.9817	0.7509	1.0666	0.797	1.2706	0.4088	1.3677	0.3836	1.17165	1.8535	0.8115	1.9409	0.7649	1.7219	0.2548	1.8197	0.2406	1.834	1	0.4628	0.7656	0.6669	0.9727	0.6242	0.7447	0.4952	0.87075
961	2.14	36.9	gi|971555215	PREDICTED: leucine aminopeptidase 2, chloroplastic isoform X2 [Solanum tuberosum]	26	0.7516	0.2606	0.9817	0.8981	0.7447	0.251	0.9908	0.8665	0.8672	0.7447	0.8517	0.9908	0.3542	0.631	0.2184	0.8395	0.7508	0.8015	0.9376	0.8396	0.9376	0.8088	1.1169	0.847	1.1169	0.816	1.02725
962	2.14	16.6	gi|698501380	PREDICTED: uncharacterized protein LOC104242978 [Nicotiana sylvestris]	7	0.3733	0.2437	0.7112	0.5567	0.597	0.42	1.1376	0.7809	0.704775	0.7178	0.5641	1.3677	0.5585	0.7112	0.549	1.3552	0.574	1.03797	1.5276	0.4652	0.9638	0.9499	1.9231	0.3411	1.2023	0.7102	1.4042
963	2.14	17	gi|937965446	zeatin Serine/arginine-rich-splicing factor RSZ21 [Nicotiana attenuata]	3	1.3305	0.5667	1.0471	0.8748	1.5417	0.5836	1.2246	0.8527	1.28598	1.5136	0.4105	1.1912	0.878	1.6444	0.3536	1.2942	0.7665	1.41085	1.4191	0.4363	1.2134	0.4236	1.1169	0.9447	0.955	0.9221	1.1761
964	2.13	30.8	gi|970056939	PREDICTED: 60S ribosomal protein L4-1-like, partial [Solanum pennellii]	11	0.879	0.7884	0.8166	0.8017	0.8872	0.9276	0.8241	0.9423	0.851725	1.2246	0.5759	1.1376	0.5668	1.2589	0.5734	1.1695	0.5644	1.19765	1.6144	0.4991	1.5996	0.5816	1.0765	0.7292	1.0666	0.8608	1.33927
965	2.13	22.8	gi|970037573	PREDICTED: hypersensitive-induced response protein 1-like [Solanum pennellii]	3	1.2942	0.7259	1.3552	0.6688	1.3428	0.675	1.406	0.6226	1.34955	0.8318	0.7863	0.863	0.8529	0.7586	0.6736	0.787	0.7312	0.8101	0.7516	0.6942	0.7244	0.6458	0.7447	0.7173	0.7178	0.6671	0.734625
966	2.13	26.8	gi|970002880	PREDICTED: ATP-dependent Clp protease proteolytic subunit 5, chloroplastic [Solanum pennellii]	5	1.5276	0.9343	1.4322	0.9474	1.5417	0.8049	1.5136	0.8169	1.50378	2.3121	0.6386	2.0701	0.6481	1.3428	0.8803	1.2942	0.8931	1.7548	0.912	0.8772	0.955	0.9888	0.7244	0.9752	0.6607	0.8904	0.813025
968	2.12	18.5	gi|698499706	PREDICTED: 30S ribosomal protein S13, chloroplastic [Nicotiana sylvestris]	2	0.7586	0.6082	0.8017	0.6177	0.7311	0.6476	0.7727	0.6579	0.766025	1.0375	0.9887	1.0965	0.9747	1.1169	0.8434	1.1803	0.8302	1.1078	1.6904	0.386	1.7539	0.4052	1.2589	0.7546	1.3062	0.8046	1.50235
970	2.12	18.4	gi|698497853	PREDICTED: eukaryotic translation initiation factor 3 subunit J-A-like isoform X2 [Nicotiana sylvestris]	3	1.0965	0.8393	1.0965	0.7346	1.3428	0.5345	1.3428	0.4749	1.21965	1.0765	0.8901	1.0765	0.7805	1.1912	0.6506	1.1912	0.5719	1.13385	1.0471	0.8861	0.8551	0.7264	0.879	0.7609	0.7178	0.4895	0.87475
972	2.12	7.6	gi|697145326	PREDICTED: protein TIC 62, chloroplastic isoform X3 [Nicotiana tomentosiformis]	3	0.1528	0.5757	1.2589	0.9497	0.2089	0.7134	1.4859	0.8597	0.776625	0.1585	0.6863	1.1272	0.8925	0.166	0.7315	1.2246	0.8388	0.669075	0.6607	0.8766	0.5702	0.7051	0.5861	0.9525	0.492	0.7699	0.57725
974	2.11	41	gi|50058579	F1-ATPase alpha subunit, partial (mitochondrion) [Iseia luxurians]	18	1.2474	0.5654	1.0471	0.8902	1.0568	0.8116	0.8872	0.7948	1.05963	0.9376	0.9573	0.787	0.6087	1.0765	0.9272	0.9036	0.6927	0.926175	0.6792	0.4527	0.8017	0.6318	1.1482	0.5012	1.3428	0.3735	0.992975
975	2.11	30.1	gi|970007184	PREDICTED: alpha-1,4-glucan-protein synthase [UDP-forming]-like [Solanum pennellii]	6	1.5849	0.624	1.0568	0.986	1.1272	0.8374	0.7447	0.7647	1.1284	1.0666	0.8255	0.6918	0.7759	1.0375	0.8531	0.673	0.5394	0.867225	0.6252	0.5312	0.8872	0.7063	0.9376	0.9511	1.3183	0.7957	0.942075
977	2.1	22.5	gi|970063504	PREDICTED: uncharacterized protein LOC107004826 [Solanum pennellii]	3	0.9817	0.8367	0.9908	0.8602	0.9376	0.4275	0.9462	0.4374	0.964075	2.6546	0.411	2.8054	0.4021	1.3552	0.8359	1.3677	0.8128	2.04573	1.3932	0.6915	1.4859	0.37	2.3121	0.4473	2.3988	0.2741	1.8975
978	2.1	6.7	gi|697169615	PREDICTED: uncharacterized protein LOC104090343 [Nicotiana tomentosiformis]	2	0.5105	0.3391	0.5058	0.3361	0.8472	0.7522	0.8395	0.7421	0.67575	1.2474	0.658	1.2474	0.6668	1.028	0.9368	1.0186	0.9486	1.13535	1.4723	0.497	0.8872	0.8282	4.1687	0.1695	2.5119	0.2532	2.26002
979	2.1	29.6	gi|970059720	PREDICTED: probable small nuclear ribonucleoprotein G [Solanum pennellii]	2	1.0093	0.9865	0.871	0.9306	1.0666	0.8169	0.9204	0.8957	0.966825	1.0666	0.9713	0.9204	0.8892	1.0965	0.9573	0.9462	0.9597	1.00743	1.1912	0.8472	1.1272	0.9809	0.9376	0.7748	0.8872	0.6358	1.0358
980	2.1	8.5	gi|970036998	PREDICTED: hydroxyacylglutathione hydrolase cytoplasmic [Solanum pennellii]	2	1.2134	0.8101	1.7539	0.3991	1.2134	0.9027	1.7539	0.4353	1.48365	1.2823	0.579	1.8535	0.3153	1.2706	0.5654	1.8365	0.3104	1.56072	0.8551	0.9375	0.8551	0.9652	0.9376	0.8906	0.9376	0.7988	0.89635
982	2.09	9.7	gi|966846529	putative ATP-dependent Clp protease proteolytic subunit 2, mitochondrial-like [Solanum chacoense]	2	1.2823	0.3185	1.5704	0.2307	1.2706	0.3454	1.556	0.2452	1.41983	0.8091	0.5364	0.9908	0.9473	1	0.9683	1.2134	0.5483	1.00333	1.0864	0.6343	1.0965	0.5635	0.7516	0.3045	0.7656	0.3293	0.925025
983	2.08	52.2	gi|697119927	PREDICTED: fructose-bisphosphate aldolase 1, chloroplastic-like [Nicotiana tomentosiformis]	32	0.5012	0.5416	0.7798	0.7526	0.5058	0.6684	0.787	0.9327	0.64345	1.6293	0.9769	2.5351	0.7028	1.1066	0.9368	1.8197	0.7755	1.77268	2.1478	0.6947	2.1478	0.8641	2.3121	0.6871	2.2699	0.855	2.2194
985	2.08	3	gi|970052304	PREDICTED: protein TIC110, chloroplastic isoform X2 [Solanum pennellii]	4	1.4191	0.4288	1.5136	0.3814	1.2823	0.5325	1.3552	0.4656	1.39255	1.0186	0.9481	1.0864	0.8184	1.2023	0.6289	1.2823	0.5439	1.1474	0.929	0.9121	1.0375	0.8674	0.6855	0.4186	0.7656	0.518	0.8544
989	2.07	10.5	gi|970041901	PREDICTED: 50S ribosomal protein L4, chloroplastic [Solanum pennellii]	2	0.3597	0.3054	0.3221	0.3801	0.6546	0.3712	0.5916	0.4801	0.482	0.5248	0.401	0.4786	0.5265	0.52	0.3621	0.4699	0.4661	0.498325	1.1695	0.913	0.6486	0.683	1.1272	0.6146	0.6194	0.8227	0.891175
990	2.07	8.7	gi|698585507	PREDICTED: thioredoxin-like protein HCF164, chloroplastic [Nicotiana sylvestris]	2	1.028	0.9469	0.7943	0.8985	0.8318	0.6836	0.6427	0.5755	0.8242	0.7943	0.6605	0.6138	0.5571	0.6918	0.514	0.5395	0.4419	0.65985	0.6855	0.4451	0.8395	0.6735	0.7047	0.5108	0.871	0.7911	0.775175
991	2.07	9.8	gi|937631462	AtpF, partial (chloroplast) [Hydrolea corymbosa]	2	1	0.9422	1.3062	0.68	0.8551	0.8247	1.1169	0.8889	1.06955	1.2474	0.7842	1.6293	0.5661	1.4723	0.6532	1.9231	0.48	1.56803	1.1376	0.9101	1.3305	0.6968	0.8872	0.8307	1.0375	0.9358	1.0982
992	2.06	41.3	gi|916440341	photosystem II 47 kDa protein (plastid) [Convolvulus arvensis]	165	2.5119	0.2541	1.6144	0.4331	0.7447	0.598	0.4786	0.3131	1.3374	1.6596	0.4139	1.0666	0.8868	0.8954	0.8426	0.5754	0.3975	1.04925	0.2535	0.1779	0.8551	0.7671	0.3733	0.2429	1.2589	0.6511	0.6852
993	2.06	57.2	gi|970058859	PREDICTED: enolase-like [Solanum pennellii]	20	1.0471	0.8815	1.0965	0.957	0.9727	0.8094	1.028	0.7389	1.03608	1.2359	0.7435	1.3062	0.8142	1.0965	0.8516	1.1482	0.9264	1.1967	1.6144	0.1938	1.7219	0.1412	1.3932	0.4758	1.4859	0.3194	1.55385
994	2.06	33.3	gi|970067841	PREDICTED: heat shock cognate protein 80-like [Solanum pennellii]	14	0.7244	0.5852	0.3945	0.3043	0.631	0.4462	0.3532	0.2377	0.525775	0.5754	0.4635	0.3105	0.2458	0.6792	0.5455	0.3908	0.2849	0.488975	2.0893	0.2648	2.3988	0.2088	2.0512	0.3774	2.3121	0.2912	2.21285
995	2.06	58.7	gi|550553967	unnamed protein product [Solanum tuberosum]	15	1.803	0.367	2.0324	0.3169	1.6293	0.4255	1.8365	0.3613	1.8253	1.3552	0.5738	1.5136	0.4716	1.4723	0.494	1.6596	0.4124	1.50018	0.7178	0.5643	0.8017	0.6825	0.7656	0.6281	0.8472	0.7634	0.783075
996	2.06	7.2	gi|698482675	PREDICTED: proline--tRNA ligase [Nicotiana sylvestris]	2	5.9156	0.439	1.2474	0.984	1.1912	0.7603	0.1995	0.5735	2.13843	1.5849	0.8134	0.2188	0.5385	1.5704	0.7788	0.2443	0.5608	0.9046	0.2249	0.5676	1.2706	0.9938	0.0991	0.2454	0.492	0.3473	0.52165
997	2.06	7.9	gi|970024010	PREDICTED: protein TIC 22, chloroplastic [Solanum pennellii]	2	0.4571	0.2987	0.5495	0.3741	0.9908	0.9955	1.1912	0.716	0.79715	0.52	0.3477	0.6252	0.4491	0.8472	0.7617	1.0186	0.9502	0.75275	1.3804	0.5505	0.6368	0.462	2.6546	0.2417	1.2134	0.6916	1.4713
1000	2.06	7.5	gi|970054464	PREDICTED: syntaxin-71-like [Solanum pennellii]	2	0.7943	0.5873	0.6982	0.5408	1.0666	0.9121	0.9376	0.9891	0.874175	1.2246	0.7568	1.0765	0.8263	1.1482	0.8142	1.0093	0.8875	1.11465	1.1376	0.8027	0.8551	0.6671	0.863	0.7471	0.6486	0.4136	0.876075
1002	2.05	88	gi|404351755	sporamin B [Ipomoea batatas]	184	0.9204	0.8785	0.6918	0.5254	1	0.9917	0.7516	0.604	0.84095	1.1695	0.7504	0.879	0.8048	1.5417	0.4601	1.1588	0.7556	1.18725	1.7865	0.3718	1.6596	0.4158	2.0893	0.3086	1.9231	0.3397	1.86462
1003	2.05	39.6	gi|565366629	PREDICTED: chlorophyll a-b binding protein 13, chloroplastic [Solanum tuberosum]	15	0.4325	0.2795	0.2965	0.2001	6.6069	0.1298	4.5709	0.1603	2.9767	0.1528	0.1312	0.1047	0.11	0.3499	0.2289	0.2421	0.1721	0.212375	0.5649	0.387	0.0366	0.0754	0.7656	0.634	0.0501	0.0831	0.3543
1004	2.05	6.8	gi|970017899	PREDICTED: DEAD-box ATP-dependent RNA helicase 20 [Solanum pennellii]	2	1.2246	0.5929	0.9817	0.6663	1.3677	0.3807	1.0965	0.9077	1.16762	1.2823	0.3776	1.028	0.8981	0.9908	0.9784	0.7943	0.4203	1.02385	1.1912	0.4402	1.0666	0.713	0.7798	0.6274	0.6918	0.3977	0.93235
1005	2.05	32.5	gi|697166054	PREDICTED: minor allergen Alt a 7-like [Nicotiana tomentosiformis]	6	0.955	0.9837	0.8395	0.7455	1.2823	0.9243	1.1169	0.6966	1.04842	0.8017	0.7157	0.6982	0.5421	1.0186	0.8572	0.8954	0.6444	0.853475	0.8872	0.7959	0.6607	0.8511	0.7178	0.4507	0.5395	0.4772	0.7013
1006	2.05	17.4	gi|970019353	PREDICTED: uncharacterized protein LOC107015195 [Solanum pennellii]	2	2.884	0.3787	3.02	0.1854	1.888	0.633	2.0137	0.2907	2.45142	1.7701	0.5438	1.8707	0.2527	1.3552	0.773	1.4191	0.3546	1.60378	0.4699	0.5053	0.7047	0.8316	0.5861	0.7584	0.9376	0.8523	0.674575
1009	2.05	23	gi|698503289	PREDICTED: 40S ribosomal protein S26-3-like [Nicotiana sylvestris]	3	1.3305	0.8573	1.1588	0.7849	1.0765	0.8689	0.929	0.7958	1.1237	1.5704	0.6662	1.4454	0.6105	2.5823	0.5227	2.3768	0.4831	1.99372	1.1912	0.7897	1.4322	0.7788	0.8091	0.9015	1.0471	0.8896	1.1199
1010	2.05	18.8	gi|970011590	PREDICTED: ferredoxin-thioredoxin reductase catalytic chain, chloroplastic [Solanum pennellii]	2	0.955	0.9693	1.2023	0.684	0.7798	0.7176	0.9817	0.9884	0.9797	1.0093	0.9791	1.2706	0.6916	1.0471	0.9009	1.3183	0.6329	1.16132	0.9036	0.721	1.0965	0.9651	0.8551	0.7022	1.0375	0.9884	0.973175
1014	2.04	33	gi|966848598	putative mitochondrial dicarboxylate/tricarboxylate transporter DTC-like [Solanum chacoense]	6	0.5598	0.705	0.6194	0.9716	0.4831	0.7487	0.5248	0.919	0.546775	2.2699	0.7255	2.6062	0.4985	1.6144	0.7658	1.7701	0.5231	2.06515	1.3932	0.9942	1.4588	0.9415	1.4997	0.7875	1.6144	0.836	1.49152
1015	2.04	37.1	gi|698497156	PREDICTED: histone H2A [Nicotiana sylvestris]	5	1.5704	0.4479	1.5849	0.443	2.704	0.2366	2.729	0.2351	2.14708	0.7943	0.6742	0.8017	0.6833	0.673	0.5009	0.673	0.5069	0.7355	0.9036	0.8593	0.5297	0.3536	0.8241	0.7238	0.4786	0.3155	0.684
1016	2.04	13	gi|697142811	PREDICTED: fatty-acid-binding protein 3 [Nicotiana tomentosiformis]	2	2.0137	0.569	2.6546	0.4614	2.3121	0.587	3.1623	0.4745	2.53568	0.7656	0.7454	1.0471	0.9382	0.7656	0.6709	1.0471	0.8481	0.90635	0.3251	0.4109	0.2729	0.4216	0.2754	0.3196	0.2249	0.3265	0.274575
1018	2.04	12.8	gi|697106900	PREDICTED: clathrin light chain 1-like, partial [Nicotiana tomentosiformis]	2	0.7379	0.7893	0.4406	0.5954	0.879	0.9424	0.4966	0.7126	0.638525	0.8954	0.5886	0.5495	0.4561	0.5861	0.4849	0.3404	0.3859	0.59285	1.2474	0.8035	1.0568	0.9581	1.0093	0.9055	0.8395	0.7564	1.03825
1019	2.04	12	gi|971585630	PREDICTED: LOW QUALITY PROTEIN: serine carboxypeptidase 1-like [Solanum tuberosum]	3	0.7047	0.7725	1.1482	0.9624	1.3677	0.485	2.1086	0.5969	1.3323	0.4742	0.9146	0.7727	0.8871	0.4487	0.914	0.7244	0.8877	0.605	0.6668	0.6874	0.3597	0.4398	0.7379	0.9104	0.3981	0.6881	0.540625
1021	2.04	3.3	gi|970017088	PREDICTED: protein argonaute 1-like [Solanum pennellii]	2	1.0471	0.664	1.0093	0.9655	1.028	0.922	0.9908	0.6977	1.0188	1.3183	0.2798	1.2706	0.3763	1.2823	0.3188	1.2246	0.445	1.27395	1.1803	0.4702	1.2134	0.3632	1.2134	0.5402	1.2359	0.4079	1.21075
1022	2.04	19.1	gi|723697391	PREDICTED: ribulose-phosphate 3-epimerase, cytoplasmic isoform-like [Solanum lycopersicum]	2	1.0864	0.9929	1.0093	0.9232	1.2246	0.9771	1.1376	0.9076	1.11447	1.9588	0.7066	1.8535	0.6529	1.0186	0.9735	0.955	0.9041	1.44647	1.028	0.8831	0.912	0.8985	2.208	0.637	1.977	0.6484	1.53125
1024	2.04	6.2	gi|697146858	PREDICTED: strictosidine synthase 1-like [Nicotiana tomentosiformis]	2	0.879	0.9141	0.8017	0.6767	0.7727	0.6998	0.7112	0.5229	0.79115	1.2134	0.5974	1.1169	0.8075	0.8241	0.8191	0.7586	0.6058	0.97825	1.0471	0.9231	1.1803	0.7071	1.6293	0.4233	1.8535	0.3469	1.42755
1025	2.03	35.1	gi|697113169	PREDICTED: cysteine synthase [Nicotiana tomentosiformis]	10	1.1695	0.9677	0.7311	0.8702	1.4454	0.838	0.9376	0.749	1.0709	0.5248	0.5152	0.3251	0.5714	0.8954	0.86	0.5105	0.957	0.56395	0.6194	0.6084	0.5012	0.528	1.5417	0.7964	1.2246	0.9228	0.971725
1026	2.03	15.7	gi|697106531	PREDICTED: serine carboxypeptidase-like [Nicotiana tomentosiformis]	11	0.0904	0.1661	0.0745	0.1344	0.0955	0.1827	0.0773	0.1451	0.084425	0.278	0.3765	0.1977	0.2503	0.2014	0.3306	0.1542	0.228	0.207825	1.5996	0.4399	1.4723	0.5503	2.0512	0.3771	1.8707	0.4612	1.74845
1027	2.03	10.3	gi|460389504	PREDICTED: protein disulfide-isomerase-like [Solanum lycopersicum]	2	0.863	0.9742	1.4997	0.898	0.6026	0.9607	1.028	0.8849	0.998325	0.4571	0.6676	0.7586	0.7284	0.4018	0.5573	0.6486	0.6054	0.566525	0.5105	0.7638	0.7311	0.7521	0.6546	0.9442	0.9638	0.9576	0.715
1028	2.03	34	gi|697150103	PREDICTED: P25 protein-like [Nicotiana tomentosiformis]	6	1.8365	0.7314	1.9953	0.736	1.3183	0.7194	1.556	0.7239	1.67653	0.7047	0.9908	0.8472	0.9853	0.5058	0.7722	0.5808	0.7675	0.659625	0.3631	0.6754	0.4966	0.6644	0.3698	0.6953	0.4966	0.6839	0.431525
1029	2.03	6.3	gi|970024953	PREDICTED: probable beta-D-xylosidase 7 [Solanum pennellii]	2	3.281	0.0806	3.1333	0.0849	0.879	0.7491	0.8017	0.6882	2.02375	0.8091	0.5461	0.7379	0.4993	1.0965	0.9066	1	0.9751	0.910875	0.3698	0.1222	1.6596	0.3927	0.2443	0.0482	1.0568	0.5493	0.832625
1030	2.03	10.9	gi|970024364	PREDICTED: violaxanthin de-epoxidase, chloroplastic [Solanum pennellii]	2	1.6904	0.1951	0.5861	0.9609	1.2942	0.5555	0.4571	0.2529	1.00695	1.4588	0.4864	0.5152	0.2739	1.1066	0.4871	0.3908	0.2737	0.86785	0.8872	0.2606	1.1588	0.9891	0.6855	0.0432	0.8872	0.0374	0.904675
1032	2.03	13.3	gi|970063065	PREDICTED: protein TIC 40, chloroplastic [Solanum pennellii]	4	1.3552	0.0301	1.2474	0.0343	1.3062	0.0289	1.2023	0.0327	1.27777	0.7047	0.5374	0.6486	0.1791	1.1066	0.3285	1.0093	0.5669	0.8673	0.6486	0.0892	0.673	0.0792	0.787	0.0737	0.8318	0.0822	0.7351
1033	2.03	19.2	gi|565361834	PREDICTED: protein ASPARTIC PROTEASE IN GUARD CELL 2 [Solanum tuberosum]	6	0.4406	0.4636	0.0946	0.2246	0.4365	0.5087	0.0887	0.2365	0.2651	0.413	0.4663	0.0855	0.2254	0.3945	0.4496	0.0847	0.2208	0.244425	1.2942	0.5981	1.3428	0.664	1.2359	0.637	1.2706	0.7084	1.28587
1034	2.03	18.4	gi|966845294	putative proteasome subunit beta type-7-A-like [Solanum chacoense]	4	6.0256	0.3712	2.2284	0.3154	2.1478	0.8651	0.7447	0.7423	2.78662	0.5297	0.3077	0.1888	0.3618	0.5861	0.3239	0.2148	0.3816	0.37985	0.1854	0.1798	0.5058	0.3943	0.1294	0.1384	0.3436	0.2842	0.29105
1035	2.03	22.2	gi|970069389	PREDICTED: temperature-induced lipocalin-1-like [Solanum pennellii]	3	0.8954	0.8244	0.7798	0.6166	1.0765	0.8522	0.9376	0.8941	0.922325	1.2359	0.6433	1.0666	0.8603	1.0093	0.9714	0.879	0.7804	1.0477	1.3305	0.5529	1.1169	0.7989	1.3062	0.5753	1.0864	0.8332	1.21
1036	2.03	17.9	gi|970029275	PREDICTED: fruit protein pKIWI502 [Solanum pennellii]	2	0.7656	0.7375	0.0107	0.1771	1	0.8922	0.0107	0.2118	0.44675	1.4723	0.6003	0.0107	0.2572	0.9727	0.9241	0.0107	0.1937	0.6166	1.3428	0.6482	1.0186	0.9947	1.0965	0.8763	0.8395	0.7514	1.07435
1037	2.03	12.2	gi|971567003	PREDICTED: psbP domain-containing protein 5, chloroplastic isoform X1 [Solanum tuberosum]	3	2.208	0.553	2.1878	0.5526	1.803	0.7515	1.7539	0.7509	1.98818	1.6904	0.6814	1.6293	0.6808	1.2474	0.8176	1.2023	0.8169	1.44235	0.4786	0.5882	0.5916	0.8025	0.5916	0.6106	0.7727	0.834	0.608625
1038	2.03	10	gi|971542832	PREDICTED: protein transport protein SEC13 homolog B-like [Solanum tuberosum]	2	1.5136	0.3972	1.2023	0.6188	1.6749	0.3232	1.3428	0.4724	1.4334	1.0568	0.884	0.8472	0.6935	1.1588	0.6993	0.929	0.8769	0.99795	0.7047	0.4534	0.631	0.3617	0.9036	0.8099	0.8166	0.6044	0.763975
1040	2.03	6.5	gi|970064331	PREDICTED: ACT domain-containing protein ACR12 [Solanum pennellii]	2	1.0666	0.7393	1.6904	0.4494	0.6081	0.5664	0.9638	0.9547	1.08222	0.5105	0.3996	0.8017	0.638	0.8551	0.7595	1.3552	0.79	0.880625	0.5861	0.4248	1.0375	0.9841	0.8091	0.8028	1.4191	0.525	0.96295
1043	2.03	11.7	gi|698580199	PREDICTED: glutathione S-transferase T1-like [Nicotiana sylvestris]	2	1	0.8792	0.6607	0.6397	1.1272	0.8121	0.7447	0.693	0.88315	0.5395	0.432	0.3565	0.2868	0.4207	0.3153	0.2754	0.2275	0.398025	1.0765	0.8643	0.955	0.9338	1.0965	0.9254	0.9727	0.8563	1.02517
1044	2.03	32.7	gi|697111927	PREDICTED: 30S ribosomal protein S10, chloroplastic, partial [Nicotiana tomentosiformis]	2	0.492	0.357	0.3837	0.7459	0.4093	0.2103	0.3436	0.421	0.40715	0.3767	0.1788	0.3221	0.347	0.2884	0.1729	0.2466	0.3332	0.30845	0.5598	0.3667	0.6982	0.6523	1.1169	0.6542	1.3677	0.3678	0.93565
1045	2.02	73.3	gi|469647099	glyceraldehyde-3-phosphate dehydrogenase, partial [Ipomoea batatas]	10	1.0568	0.7373	0.9036	0.5739	0.9727	0.7319	0.8241	0.57	0.9393	1.1169	0.854	0.9462	0.6622	0.9727	0.673	0.8318	0.5274	0.9669	1.1169	0.6288	1.2134	0.6243	1.1803	0.4151	1.2942	0.4128	1.2012
1046	2.02	53.7	gi|170525210	geranylgeranyl reductase, partial [Solanum mitlense]	3	1.8365	0.1895	2.1086	0.1633	1.4859	0.3151	1.7061	0.2507	1.78428	0.912	0.801	1.0568	0.8552	1.1066	0.7328	1.2706	0.4997	1.0865	0.5546	0.1972	0.6855	0.3355	0.5598	0.2012	0.6918	0.3466	0.622925
1047	2.02	22.2	gi|966849054	putative cysteine proteinase 3-like [Solanum chacoense]	6	1.8197	0.4263	2.884	0.3783	1.4859	0.5391	2.2909	0.4695	2.12012	0.4446	0.6186	0.6668	0.7223	0.4875	0.723	0.7311	0.8452	0.5825	0.6081	0.6827	0.7379	0.8959	0.8395	0.9274	1.028	0.8353	0.803375
1050	2.02	7.7	gi|565401771	PREDICTED: protease Do-like 2, chloroplastic [Solanum tuberosum]	2	0.5495	0.3659	0.4875	0.3453	0.6194	0.4915	0.5495	0.4578	0.551475	2.5351	0.3213	2.2491	0.3393	0.7943	0.7629	0.7047	0.7018	1.5708	1.2023	0.7248	1.0666	0.9647	0.955	0.9381	0.8472	0.6493	1.01777
1053	2.02	10.5	gi|970000629	PREDICTED: protein CHAPERONE-LIKE PROTEIN OF POR1, chloroplastic [Solanum pennellii]	3	1.0093	0.9669	1.0666	0.8835	0.912	0.8673	0.9638	0.9502	0.987925	1.1695	0.7483	1.2246	0.6797	1.6444	0.4194	1.7378	0.3896	1.44407	1.3932	0.5441	1.5417	0.4602	1.1482	0.7745	1.2706	0.6405	1.33842
1059	2.02	25.3	gi|698513276	PREDICTED: ribonuclease P protein subunit p25-like protein isoform X2 [Nicotiana sylvestris]	3	0.8872	0.8249	0.6252	0.449	0.8166	0.7109	0.5754	0.3991	0.7261	1.5417	0.4591	1.0864	0.8468	1.1803	0.7326	0.8318	0.7331	1.16005	1.3062	0.6104	1.4191	0.5307	1.6144	0.4297	1.7539	0.3833	1.5234
1060	2.02	9.3	gi|966859522	putative asp precursor-like [Solanum chacoense]	4	1.4859	0.4166	5.2966	0.3292	3.0761	0.3462	8.3176	0.2819	4.54405	0.4529	0.6717	1.3062	0.9288	0.4093	0.8987	1.2246	0.8179	0.84825	0.7516	0.9415	0.3981	0.839	2.9648	0.5459	1.1482	0.6974	1.31567
1062	2.02	9.6	gi|698509048	PREDICTED: probable polygalacturonase At3g15720 isoform X1 [Nicotiana sylvestris]	2	0.8166	0.8437	0.7178	0.6395	0.6252	0.6034	0.5546	0.4687	0.67855	0.5012	0.3879	0.4406	0.3201	0.4446	0.3959	0.3945	0.3258	0.445225	1.2589	0.7973	1.6444	0.5715	1.4191	0.7759	1.8535	0.5571	1.54398
1065	2.02	26.4	gi|698495756	PREDICTED: cytochrome b-c1 complex subunit 8-like [Nicotiana sylvestris]	2	1.0471	0.5951	1.1482	0.8138	1.9055	0.609	2.0893	0.4577	1.54752	0.7047	0.3836	0.7798	0.4947	0.863	0.9771	0.955	0.7571	0.825625	1.2023	0.9438	0.7047	0.4047	1.0568	0.3729	0.6194	0.9595	0.8958
1066	2.02	6	gi|698472627	PREDICTED: uncharacterized protein LOC104232733 isoform X1 [Nicotiana sylvestris]	2	1.5704	0.4485	1.0965	0.8422	1.5136	0.4727	1.0568	0.8949	1.30933	1.6293	0.4251	1.1376	0.7886	1.5417	0.4586	1.0765	0.8644	1.34628	0.9817	0.989	1.0186	0.956	0.8241	0.7149	0.8472	0.7611	0.9179
1070	2.01	51.4	gi|608608536	ribulose-1,5-bisphosphate carboxylase/oxygenase large subunit, partial (chloroplast) [Cuscuta coryli]	77	1.2942	0.5872	1.7701	0.9574	0.6026	0.4684	0.8241	0.7502	1.12275	5.2	0.4512	6.1376	0.3145	1.6596	0.726	2.208	0.4557	3.8013	1.4859	0.5244	3.1046	0.4239	1.0864	0.5316	2.3121	0.429	1.99725
1071	2.01	45.3	gi|66876475	PsbC (chloroplast) [Cuscuta sandwichiana]	184	3.9811	0.325	3.281	0.4898	5.7016	0.3673	4.6989	0.577	4.41565	0.7112	0.5699	0.5248	0.3639	2.3121	0.5541	1.8365	0.9429	1.34615	0.4055	0.386	0.2858	0.4442	0.1614	0.263	0.1271	0.2911	0.24495
1072	2.01	27.6	gi|987996456	5-methyltetrahydropteroyltriglutamate--homocysteine methyltransferase [Solanum lycopersicum]	15	0.7178	0.5649	0.6546	0.4802	0.8472	0.7613	0.7727	0.636	0.748075	0.7586	0.6183	0.6855	0.522	1.8535	0.3539	1.6904	0.4037	1.247	1.6144	0.4282	1.3677	0.5572	1.4997	0.4827	1.2706	0.6398	1.4381
1073	2.01	51.6	gi|697161212	PREDICTED: 14-3-3-like protein F [Nicotiana tomentosiformis]	16	0.1706	0.4799	0.1923	0.4797	0.3767	0.5142	0.3767	0.514	0.279075	0.2089	0.3947	0.2399	0.3945	0.2965	0.3831	0.3105	0.383	0.26395	0.2754	0.1485	0.133	0.1449	4.5709	0.5846	2.7542	0.6307	1.93338
1075	2.01	37.3	gi|565372299	PREDICTED: succinyl-CoA ligase [ADP-forming] subunit beta, mitochondrial [Solanum tuberosum]	4	0.9376	0.9283	0.3192	0.6862	0.7447	0.8782	0.263	0.5537	0.566125	0.7727	0.9024	0.2655	0.5686	0.5105	0.5847	0.1754	0.3919	0.431025	1.2823	0.8489	1.5996	0.6805	4.9659	0.4966	6.4269	0.4133	3.56867
1076	2.01	8.6	gi|971538200	PREDICTED: beta-glucosidase BoGH3B-like [Solanum tuberosum]	6	0.7943	0.7672	0.6427	0.4697	1.2942	0.5332	1.0568	0.8844	0.947	0.6138	0.4797	0.4966	0.3254	0.6486	0.5289	0.5248	0.3503	0.57095	1.0666	0.994	0.6607	0.4191	0.673	0.482	0.413	0.2569	0.703325
1077	2.01	35.3	gi|970059436	PREDICTED: reactive Intermediate Deaminase A, chloroplastic-like [Solanum pennellii]	5	1.0186	0.89	0.52	0.8107	1.9953	0.6891	1.0568	0.9681	1.14768	0.4055	0.3222	0.2208	0.2626	0.5012	0.3299	0.2704	0.2679	0.349475	1.5417	0.9997	0.7311	0.7816	0.6081	0.5205	0.3048	0.4188	0.796425
1078	2.01	27.1	gi|670351212	elongation factor 1 gamma-like protein, partial [Ipomoea nil]	3	0.4529	0.7908	0.4365	0.6373	0.5445	0.921	0.5152	0.7446	0.487275	0.7379	0.8506	0.7311	0.6855	1.4997	0.6768	1.4191	0.84	1.09695	3.2509	0.496	2.729	0.5719	3.767	0.4685	3.02	0.5377	3.19172
1079	2.01	13.7	gi|697350585	hexokinase [Ipomoea batatas]	4	1.2474	0.6643	0.6982	0.5341	1.0471	0.9144	0.5861	0.4069	0.8947	1.1066	0.8207	0.6194	0.4446	0.863	0.778	0.4831	0.3163	0.768025	1.0471	0.9078	1.2474	0.6592	0.7311	0.5791	0.871	0.7966	0.97415
1080	2.01	17.1	gi|697121824	PREDICTED: peroxidase P7-like [Nicotiana tomentosiformis]	3	6.2517	0.2359	8.0168	0.2008	3.2509	0.2708	3.8726	0.226	5.348	1.2942	0.793	1.5849	0.5597	1.2023	0.7509	1.4723	0.5322	1.38843	0.182	0.3625	0.4018	0.4435	0.3597	0.4031	0.7379	0.5015	0.42035
1082	2.01	6.1	gi|970057015	PREDICTED: aquaporin PIP2-1-like [Solanum pennellii]	2	1.0093	0.8872	1.6444	0.5749	1.3552	0.734	2.466	0.4834	1.61873	0.2911	0.4063	0.52	0.595	0.3802	0.434	0.6918	0.6453	0.470775	0.3499	0.3752	0.2443	0.3289	0.3373	0.4048	0.2421	0.3521	0.2934
1085	2.01	9	gi|698523172	PREDICTED: T-complex protein 1 subunit zeta-like [Nicotiana sylvestris]	2	1.1482	0.6695	0.6607	0.6997	1.0666	0.956	0.6138	0.4555	0.872325	1.0864	0.8546	0.6252	0.5519	0.9036	0.8904	0.52	0.4282	0.7838	0.9376	0.8127	1.0093	0.7927	1.1272	0.9735	1.2134	0.6188	1.07187
1089	2.01	9.4	gi|339730742	allene oxide synthase [Ipomoea nil]	2	1.2359	0.6547	1.1376	0.7684	1.8707	0.3531	1.7061	0.3966	1.48758	1.1272	0.9138	1.028	0.9455	1.2359	0.6618	1.1272	0.7769	1.12957	1.0666	0.8776	0.7047	0.564	0.7447	0.5782	0.4875	0.3241	0.750875
1091	2.01	15.6	gi|970063000	PREDICTED: THO complex subunit 4D [Solanum pennellii]	2	1.1695	0.7503	0.7798	0.6529	1.3305	0.5881	0.8954	0.8352	1.0438	0.9376	0.9068	0.6252	0.4508	1.1482	0.7684	0.7727	0.6378	0.870925	0.7656	0.6314	0.673	0.5014	0.5395	0.3642	0.4699	0.3091	0.612
1100	2.01	9.8	gi|698566438	PREDICTED: ATP-dependent Clp protease proteolytic subunit 3, chloroplastic [Nicotiana sylvestris]	2	1.2706	0.644	1.5849	0.44	0.9376	0.9097	1.1803	0.7359	1.24335	0.5754	0.3985	0.7244	0.5704	0.9727	0.9757	1.2246	0.6823	0.874275	0.6026	0.4226	0.8091	0.6998	0.5495	0.3723	0.7379	0.5937	0.674775
1101	2.01	10.6	gi|11321159	PR5-like protein, partial [Capsicum annuum]	6	3.3729	0.4931	4.3251	0.4154	2.3335	0.4881	2.8054	0.4117	3.20923	3.2211	0.4613	3.8371	0.3914	2.2699	0.4691	2.704	0.3973	3.00802	0.912	0.9768	1.2706	0.9869	0.9376	0.8547	1.5996	0.8644	1.17995
1104	2.01	14.6	gi|970009621	PREDICTED: stem-specific protein TSJT1 [Solanum pennellii]	3	10	0.0411	19.0546	0.0259	6.9183	0.1188	6.0813	0.0585	10.5136	0.9462	0.999	1.5276	0.3194	2.1478	0.2472	3.3113	0.0993	1.98323	0.1614	0.0284	0.1086	0.0671	0.0586	0.0248	0.1294	0.0549	0.1145
1105	2.01	40.5	gi|698514890	PREDICTED: acyl-CoA-binding protein [Nicotiana sylvestris]	3	1.028	0.9652	0.9817	0.9351	1.1066	0.7995	1.0568	0.7725	1.04327	0.9908	0.9402	0.9462	0.9703	0.9376	0.7522	0.8954	0.7785	0.9425	1.0186	0.9978	0.9376	0.8335	1.0864	0.9013	1	0.9272	1.01065
1106	2.01	8.7	gi|698512838	PREDICTED: heat shock 70 kDa protein 15-like [Nicotiana sylvestris]	2	0.7943	0.9864	2.208	0.5261	0.3802	0.6672	1.1169	0.8007	1.12485	0.4966	0.7987	1.4723	0.6689	0.4487	0.7224	1.3677	0.7393	0.946325	0.413	0.5199	0.787	0.7904	0.4656	0.511	0.955	0.7753	0.65515
1110	2.01	15.2	gi|970042955	PREDICTED: 30S ribosomal protein S20, chloroplastic [Solanum pennellii]	3	0.3837	0.5026	0.4613	0.5085	0.6081	0.7337	0.7178	0.7434	0.542725	1.0093	0.9336	1.2134	0.9222	0.8017	0.9845	0.9638	0.9961	0.99705	16.293	0.2638	10.8643	0.3343	8.8716	0.3304	5.9704	0.4415	10.4998
1115	2.01	12.1	gi|966842833	putative N-carbamoylputrescine amidase-like [Solanum chacoense]	2	0.492	0.9181	0.5248	0.5966	0.2399	0.8748	0.2535	0.5687	0.37755	0.169	0.5256	0.1514	0.3689	0.1837	0.5053	0.1542	0.3576	0.164575	0.1786	0.3405	0.3133	0.3524	0.3664	0.7202	0.6918	0.7575	0.387525
1116	2.01	38.2	gi|723740323	PREDICTED: uncharacterized protein LOC101256825 [Solanum lycopersicum]	3	2.1677	0.4194	2.3988	0.482	1.2706	0.5576	1.406	0.6558	1.81077	1.1066	0.7874	1.2246	0.928	0.8166	0.9442	0.9036	0.9081	1.01285	0.3908	0.3796	0.6607	0.4951	0.6252	0.8257	1.0765	0.8885	0.6883
1119	2.01	23.7	gi|357528759	lipid transfer protein 1b, partial [Ipomoea batatas]	2	0.9462	0.9883	1.2474	0.783	0.9638	0.9854	1.2474	0.7599	1.1012	0.6486	0.6327	0.8551	0.8275	0.5598	0.6019	0.7311	0.7864	0.69865	0.631	0.6318	0.6138	0.6137	0.7943	0.7389	0.7656	0.7171	0.701175
1120	2	70.4	gi|21633979	ribulose-1,5-bisphosphate carboxylase/oxygenase large subunit, partial (chloroplast) [Stictocardia tiliifolia]	167	0.6792	0.5124	1.0666	0.8795	0.6427	0.4702	1.0093	0.965	0.84945	1.1588	0.7579	1.8197	0.3642	1.3804	0.553	2.1677	0.2953	1.63165	1.3677	0.558	1.4454	0.5099	1.5849	0.4445	1.6596	0.4108	1.5144
1121	2	83.3	gi|75330506	RecName: Full=ATP synthase subunit beta, chloroplastic; AltName: Full=ATP synthase F1 sector subunit beta; AltName: Full=F-ATPase subunit beta	236	0.631	0.2993	0.7727	0.5081	0.8954	0.7145	1.0965	0.6989	0.8489	0.7447	0.4123	0.912	0.7975	0.9817	0.9349	1.2023	0.5369	0.960175	1.6749	0.2637	1.1803	0.575	1.6144	0.2793	1.1376	0.6354	1.4018
1122	2	70.6	gi|916441465	ribulose-1,5-bisphosphate carboxylase/oxygenase large subunit (plastid) [Evolvulus nuttallianus]	144	0.6792	0.5124	1.0666	0.8795	0.6427	0.4702	1.0093	0.965	0.84945	1.1588	0.7579	1.8197	0.3642	1.3804	0.553	2.1677	0.2953	1.63165	1.3677	0.558	1.4454	0.5099	1.5849	0.4445	1.6596	0.4108	1.5144
1123	2	64.4	gi|21634129	ribulose-1,5-bisphosphate carboxylase/oxygenase large subunit, partial (chloroplast) [Maripa repens]	156	0.6792	0.5124	1.0666	0.8795	0.6427	0.4702	1.0093	0.965	0.84945	1.1588	0.7579	1.8197	0.3642	1.3804	0.553	2.1677	0.2953	1.63165	1.3677	0.558	1.4454	0.5099	1.5849	0.4445	1.6596	0.4108	1.5144
1124	2	66.8	gi|21634107	ribulose-1,5-bisphosphate carboxylase/oxygenase large subunit, partial (chloroplast) [Dipteropeltis poranoides]	129	0.6792	0.5124	1.0666	0.8795	0.6427	0.4702	1.0093	0.965	0.84945	1.1588	0.7579	1.8197	0.3642	1.3804	0.553	2.1677	0.2953	1.63165	1.3677	0.558	1.4454	0.5099	1.5849	0.4445	1.6596	0.4108	1.5144
1125	2	57	gi|546353102	ATP synthase CF1 alpha subunit (chloroplast) [Ipomoea diamantinensis]	162	1.6144	0.4322	1.1695	0.7489	1.0186	0.95	0.7379	0.5926	1.1351	2.0137	0.3228	1.4588	0.5073	1.2942	0.6155	0.9376	0.9157	1.42607	0.7656	0.6283	1.2023	0.7049	0.7178	0.5571	1.1272	0.7996	0.953225
1126	2	57	gi|608608578	ribulose-1,5-bisphosphate carboxylase/oxygenase large subunit, partial (chloroplast) [Cuscuta globulosa]	93	0.9908	0.7161	1.0471	0.7314	0.8395	0.4319	0.8872	0.8067	0.94115	1.1588	0.6782	1.2246	0.3782	1.0568	0.8672	1.1169	0.4587	1.13928	1	0.9758	1.1695	0.6009	0.9376	0.8071	1.1066	0.731	1.05343
1127	2	79.2	gi|21633431	ATP synthase beta subunit (chloroplast) [Erycibe hellwigii]	170	0.6194	0.4422	0.7798	0.6528	0.7178	0.5607	0.9036	0.855	0.75515	0.7586	0.6231	0.9638	0.9498	0.912	0.8666	1.1482	0.7683	0.94565	1.4859	0.4914	1.2823	0.6319	1.3552	0.569	1.1695	0.7422	1.32323
1128	2	88	gi|404351753	sporamin B [Ipomoea batatas]	167	1.2023	0.1675	1.1695	0.2646	1.2589	0.0492	1.2134	0.0644	1.21103	1.5276	0.0028	1.4859	0.003	1.3183	0.0585	1.2706	0.0782	1.4006	1.4723	0.0009	1.4191	0.001	1.6293	0.0009	1.556	0.001	1.51917
1129	2	60.1	gi|608608548	ribulose-1,5-bisphosphate carboxylase/oxygenase large subunit, partial (chloroplast) [Cuscuta cotijana]	83	0.6792	0.5124	1.0666	0.8795	0.6427	0.4702	1.0093	0.965	0.84945	1.1588	0.7579	1.8197	0.3642	1.3804	0.553	2.1677	0.2953	1.63165	1.3677	0.558	1.4454	0.5099	1.5849	0.4445	1.6596	0.4108	1.5144
1130	2	72.2	gi|231596	RecName: Full=ATP synthase subunit beta, plastid; AltName: Full=ATP synthase F1 sector subunit beta; AltName: Full=F-ATPase subunit beta	115	0.6194	0.4422	0.7798	0.6528	0.7178	0.5607	0.9036	0.855	0.75515	0.7586	0.6231	0.9638	0.9498	0.912	0.8666	1.1482	0.7683	0.94565	1.4859	0.4914	1.2823	0.6319	1.3552	0.569	1.1695	0.7422	1.32323
1131	2	62.8	gi|45593229	ribulose-1,5-bisphosphate carboxylase/oxygenase large subunit, partial (chloroplast) [Cuscuta compacta]	98	0.4325	0.3977	0.1722	0.2922	0.5916	0.4962	0.2512	0.3472	0.361875	1.5417	0.8139	0.6081	0.7941	1.5276	0.9925	0.6138	0.6446	1.0728	1.5849	0.5107	1.1272	0.6598	2.0893	0.397	1.4859	0.4954	1.57183
1132	2	80.8	gi|109156186	sporamin A [Ipomoea trifida]	106	0.9204	0.9043	0.929	0.9624	0.9204	0.6094	0.9376	0.7502	0.92685	1.3305	0.2173	1.3428	0.3036	1.8197	0.331	1.8535	0.3428	1.58663	2.208	0.1567	2.208	0.0068	2.3121	0.3073	2.2909	0.2913	2.25475
1133	2	59.6	gi|698421499	PREDICTED: chlorophyll a-b binding protein 7, chloroplastic [Nicotiana sylvestris]	88	1.2246	0.6681	0.2168	0.2189	1.3552	0.5312	0.227	0.2458	0.7559	27.0396	0.1063	12.7057	0.2366	35.6451	0.0967	17.8649	0.1949	23.3138	0.9462	0.9964	0.8551	0.7926	0.912	0.9486	0.8241	0.7505	0.88435
1134	2	29	gi|772657555	photosystem I P700 apoprotein A2 (chloroplast) [Ipomoea batatas]	119	1.8707	0.7053	0.5861	0.9108	2.421	0.6628	0.7447	0.9653	1.40562	1.0375	0.7792	0.3192	0.8269	1.4723	0.7056	0.4529	0.9104	0.820475	0.5861	0.6974	0.4875	0.6555	0.413	0.6605	0.3436	0.6213	0.45755
1135	2	50.1	gi|440198581	ADP-glucose pyrophosphorylase large subunit 4 [Ipomoea batatas]	25	0.929	0.6074	1.1482	0.8087	0.5754	0.5407	0.7112	0.7147	0.84095	1.3062	0.894	1.6596	0.6717	0.8395	0.8187	1.0186	0.9327	1.20598	0.597	0.8562	0.955	0.9625	0.6792	0.9836	1.0965	0.8764	0.831925
1136	2	58.9	gi|966838236	putative chlorophyll a-b binding protein 4, chloroplastic-like [Solanum chacoense]	80	6.3096	0.133	2.421	0.2625	2.2699	0.2803	0.879	0.81	2.96987	2.1086	0.3056	0.8091	0.6997	2.4434	0.2597	0.9462	0.9259	1.57683	0.157	0.1333	0.4325	0.2815	0.0802	0.0986	0.2228	0.1633	0.223125
1137	2	53.5	gi|698582275	PREDICTED: ATP synthase subunit beta, mitochondrial [Nicotiana sylvestris]	34	2.0137	0.3211	0.6855	0.5201	1.4191	0.5285	0.4831	0.3175	1.15035	1.7701	0.3764	0.6026	0.4268	1.9953	0.3241	0.6792	0.5133	1.2618	0.8091	0.6982	1.1482	0.7663	1.3804	0.5507	1.9588	0.3306	1.32412
1138	2	34.4	gi|698547278	PREDICTED: ATP-dependent zinc metalloprotease FTSH, chloroplastic [Nicotiana sylvestris]	25	1.1482	0.6577	1.7701	0.5181	1.2134	0.6523	1.8365	0.5142	1.49205	0.5861	0.5675	0.9376	0.7259	0.4966	0.5251	0.7798	0.6675	0.700025	0.7379	0.6322	0.7311	0.627	1.0666	0.8076	1.028	0.8009	0.8909
1139	2	42.9	gi|971541388	PREDICTED: glyceraldehyde-3-phosphate dehydrogenase B, chloroplastic [Solanum tuberosum]	35	0.6368	0.4484	0.5105	0.3273	0.8166	0.7747	0.6546	0.512	0.654625	0.8472	0.8034	0.6792	0.5291	0.9638	0.9253	0.7656	0.6064	0.81395	1.4723	0.4991	1.1482	0.8772	1.2589	0.8995	0.9817	0.5108	1.21527
1140	2	53.3	gi|460371392	PREDICTED: glyceraldehyde-3-phosphate dehydrogenase A, chloroplastic-like [Solanum lycopersicum]	46	2.0137	0.3209	0.5754	0.3977	0.8091	0.6944	0.2312	0.1672	0.90735	1.0965	0.8325	0.3133	0.2094	2.1086	0.3051	0.6026	0.4234	1.03025	1.4859	0.4903	3.6983	0.1839	0.7516	0.6044	1.8707	0.3525	1.95163
1141	2	55.4	gi|697149115	PREDICTED: chlorophyll a-b binding protein 40, chloroplastic [Nicotiana tomentosiformis]	110	3.5318	0.6454	4.4055	0.52	2.0324	0.7087	2.5351	0.567	3.1262	0.7586	0.6351	0.9204	0.7976	0.8395	0.6626	1.0186	0.8324	0.884275	0.227	0.4904	0.4093	0.5334	0.2443	0.4507	0.4018	0.4881	0.3206
1142	2	44.6	gi|970062404	PREDICTED: ruBisCO large subunit-binding protein subunit alpha [Solanum pennellii]	30	0.3251	0.3399	0.4446	0.3942	0.3436	0.3651	0.4742	0.4272	0.396875	0.8017	0.856	1.1272	0.9627	0.5649	0.6269	0.7727	0.7715	0.816625	2.2284	0.4737	2.1086	0.5188	2.0893	0.4821	1.9231	0.5284	2.08735
1143	2	52.8	gi|698478410	PREDICTED: chlorophyll a-b binding protein 21, chloroplastic-like [Nicotiana sylvestris]	53	2.2699	0.759	2.5119	0.6309	1.9409	0.7495	2.1086	0.6232	2.20782	0.7798	0.703	0.8472	0.8461	0.6855	0.7719	0.7447	0.9257	0.7643	0.2089	0.4167	0.2535	0.4127	0.2355	0.4568	0.278	0.4521	0.243975
1144	2	35.9	gi|697150722	PREDICTED: glyceraldehyde-3-phosphate dehydrogenase B, chloroplastic-like [Nicotiana tomentosiformis]	34	0.2291	0.3319	0.1432	0.2693	0.263	0.3525	0.1486	0.2833	0.195975	0.8395	0.6735	0.4207	0.4866	0.492	0.5986	0.2858	0.4398	0.5095	3.1623	0.3072	2.9648	0.325	6.3096	0.2739	5.9704	0.2883	4.60177
1147	2	33.1	gi|970040988	PREDICTED: heat shock cognate protein 80 isoform X2 [Solanum pennellii]	16	0.6368	0.9588	0.5152	0.5368	0.5754	0.8614	0.4613	0.4485	0.547175	0.5754	0.9309	0.4786	0.4802	0.5754	0.9575	0.4699	0.493	0.524825	2.5119	0.6082	2.8576	0.5022	1.977	0.6138	2.208	0.5065	2.38863
1148	2	37.9	gi|698523229	PREDICTED: chaperonin CPN60-2, mitochondrial-like [Nicotiana sylvestris]	15	0.3532	0.4575	0.2208	0.3991	0.4446	0.5345	0.2679	0.46	0.321625	0.7311	0.9086	0.4529	0.7678	0.5598	0.7397	0.3467	0.6239	0.522625	1.5849	0.6344	1.2823	0.7573	2.208	0.5278	1.7701	0.6243	1.71133
1149	2	47.7	gi|697097686	PREDICTED: peptidyl-prolyl cis-trans isomerase CYP38, chloroplastic [Nicotiana tomentosiformis]	21	1.0471	0.9937	1.1695	0.768	1.0568	0.9879	1.1803	0.7521	1.11342	0.9638	0.7706	1.0765	0.9907	0.879	0.6248	0.9908	0.8278	0.977525	0.871	0.8732	0.863	0.8556	0.912	0.8192	0.9036	0.8024	0.8874
1150	2	39.1	gi|257743274	unnamed protein product [Capsicum annuum]	24	0.9462	0.9682	0.9727	0.9917	0.912	0.9969	0.9376	0.9797	0.942125	2.704	0.5541	2.8314	0.5406	3.1333	0.5752	3.3113	0.561	2.995	0.6427	0.6678	0.6668	0.6467	0.8017	0.856	0.8318	0.8291	0.73575
1151	2	37.9	gi|971574760	PREDICTED: adenosylhomocysteinase [Solanum tuberosum]	16	0.8166	0.6794	0.5546	0.4978	0.7447	0.785	0.4699	0.5676	0.64645	0.3981	0.5198	0.2679	0.3958	0.3532	0.5504	0.2399	0.4153	0.314775	0.7112	0.8383	0.7586	0.7259	0.7047	0.7557	0.787	0.8718	0.740375
1152	2	58.6	gi|698489683	PREDICTED: phosphoglycerate kinase, cytosolic [Nicotiana sylvestris]	28	0.4285	0.2789	0.4656	0.3034	0.5105	0.3404	0.5546	0.3762	0.4898	1.6144	0.4315	1.7378	0.3863	1.8535	0.3558	1.9953	0.3233	1.80025	2.2909	0.278	1.9231	0.3391	3.4674	0.1931	2.9107	0.2221	2.64803
1154	2	63.8	gi|723675653	PREDICTED: chlorophyll a-b binding protein 1B, chloroplastic-like [Solanum lycopersicum]	62	1.3305	0.6198	0.3342	0.4685	1.0471	0.831	0.2512	0.3449	0.74075	0.9817	0.8024	0.3311	0.2216	1.1482	0.5073	0.3532	0.1513	0.70355	0.4875	0.2916	0.6486	0.3929	0.3631	0.1477	0.4529	0.1883	0.488025
1155	2	41.7	gi|970066365	PREDICTED: 14-3-3 protein 2 [Solanum pennellii]	11	0.5754	0.3988	0.6368	0.4964	0.5649	0.3885	0.6194	0.4817	0.599125	0.4285	0.2723	0.4699	0.3194	0.5445	0.3685	0.6026	0.4531	0.511375	0.8241	0.6781	0.8395	0.702	1.1066	0.8847	1.1376	0.8554	0.97695
1156	2	31.2	gi|66876476	PsbD (chloroplast) [Cuscuta sandwichiana]	88	1.2589	0.6469	0.0112	0.048	1	0.98	0.0111	0.046	0.5703	1.0093	0.9631	0.0111	0.0461	0.9638	0.9551	0.0111	0.0457	0.498825	0.52	0.3466	0.6546	0.4804	0.5916	0.4109	0.7447	0.5944	0.627725
1157	2	28.8	gi|970029896	PREDICTED: chaperonin CPN60-2, mitochondrial [Solanum pennellii]	11	0.871	0.8118	0.7047	0.5092	1.1272	0.8854	0.912	0.7125	0.903725	1.2823	0.6396	1.0568	0.9799	1.3804	0.7019	1.1376	0.8982	1.21427	1.1912	0.7215	0.9204	0.988	1.2359	0.8525	0.955	0.8437	1.07563
1158	2	41.6	gi|565353245	PREDICTED: xylose isomerase [Solanum tuberosum]	13	1.3428	0.6077	1.5704	0.4672	0.9376	0.8808	1.0965	0.8677	1.23682	0.9462	0.9028	1.1066	0.8462	1.0666	0.9691	1.2474	0.7313	1.0917	1.3305	0.5614	1.888	0.3351	0.9036	0.7982	1.2942	0.6703	1.35407
1159	2	39.9	gi|698508029	PREDICTED: 14-3-3-like protein F [Nicotiana sylvestris]	8	0.4487	0.6602	0.2704	0.416	0.6026	0.8876	0.3532	0.5357	0.418725	0.4018	0.4847	0.2535	0.3283	0.3281	0.3962	0.1959	0.2819	0.294825	0.7244	0.5672	0.5445	0.4369	1.4191	0.6664	1.0666	0.8956	0.93865
1160	2	28.8	gi|698551884	PREDICTED: heat shock 70 kDa protein, mitochondrial-like [Nicotiana sylvestris]	13	0.7516	0.7605	0.2443	0.7706	0.7586	0.8621	0.2489	0.8733	0.50085	0.8241	0.8185	0.2606	0.8293	0.6668	0.7159	0.207	0.7255	0.489625	1.6144	0.7027	1.5996	0.7976	1.5417	0.6714	1.4997	0.7619	1.56385
1161	2	36.1	gi|460415910	PREDICTED: actin-1 [Solanum lycopersicum]	9	0.7379	0.6725	0.9036	0.8742	0.8091	0.7452	0.9817	0.9629	0.858075	0.7379	0.6657	0.8954	0.8655	0.7311	0.6478	0.8872	0.8424	0.8129	1.1272	0.8603	1.0375	0.9486	1.1272	0.9333	1.028	0.9765	1.07998
1163	2	18.6	gi|565366340	PREDICTED: 30S ribosomal protein S1, chloroplastic-like [Solanum tuberosum]	8	0.4446	0.4458	0.5012	0.4026	0.4207	0.4366	0.4831	0.3949	0.4624	0.673	0.9137	0.8166	0.8062	1.0666	0.8414	1.2706	0.9514	0.9567	2.1677	0.4234	2.208	0.415	5.2966	0.2404	5.4954	0.2374	3.79192
1165	2	53.2	gi|970047259	PREDICTED: GTP-binding protein YPTM2 [Solanum pennellii]	7	1.3552	0.5718	1.1912	0.7161	0.8241	0.7199	0.7244	0.5747	1.02372	1.3552	0.5679	1.2023	0.7108	2.0893	0.3076	1.8365	0.3578	1.62083	1.1695	0.7441	1.9231	0.3398	1.2589	0.6488	2.0701	0.3108	1.6054
1166	2	13.5	gi|565355585	PREDICTED: luminal-binding protein 5 [Solanum tuberosum]	8	0.631	0.9209	0.3664	0.6134	0.5808	0.8763	0.3837	0.5836	0.490475	0.4365	0.795	0.278	0.5322	0.4446	0.7508	0.2655	0.5055	0.35615	1.0765	0.9626	1.1066	0.9173	0.9204	0.9671	0.912	0.9217	1.00388
1167	2	32.5	gi|966851823	putative coproporphyrinogen-III oxidase 1, chloroplastic-like [Solanum chacoense]	5	1.4588	0.625	1.1695	0.7978	1.0765	0.8614	0.8551	0.9252	1.13998	0.631	0.6286	0.5058	0.5002	0.52	0.4708	0.4246	0.3873	0.52035	0.5861	0.5218	0.8017	0.7116	0.413	0.3709	0.5598	0.4783	0.59015
1169	2	48.4	gi|966843500	putative polyubiquitin 3-like [Solanum chacoense]	7	1.4588	0.4744	1.2246	0.6925	2.2699	0.2724	1.9231	0.3497	1.7191	1.6144	0.5028	1.3428	0.7405	1.8197	0.3953	1.5136	0.5558	1.57263	1.8707	0.364	1.1912	0.7335	1.5704	0.5241	1.0186	0.8852	1.41273
1171	2	10.1	gi|698574714	PREDICTED: ATPase 9, plasma membrane-type-like [Nicotiana sylvestris]	6	0.3908	0.6529	0.631	0.8035	0.4285	0.7438	0.7047	0.9128	0.53875	0.3981	0.7009	0.6368	0.8622	0.2399	0.5122	0.3597	0.6222	0.408625	0.7943	0.8242	0.6982	0.7233	0.912	0.9907	0.8166	0.8771	0.805275
1172	2	25.6	gi|33943103	ZIP [Nicotiana tabacum]	9	0.9727	0.7525	0.863	0.6997	1.0471	0.9633	0.9376	0.9728	0.9551	1.1066	0.9004	0.9817	0.9636	0.8551	0.6799	0.7586	0.6329	0.9255	1.0666	0.7008	0.9908	0.9742	1.1376	0.6635	1.0568	0.9261	1.06295
1173	2	23	gi|193290686	putative enoyl-acyl-carrier-protein reductase [Capsicum annuum]	10	1.9588	0.5482	1.2942	0.913	0.9036	0.8453	0.5808	0.7185	1.18435	0.7656	0.8788	0.5058	0.6904	0.52	0.8418	0.3499	0.508	0.535325	0.6194	0.7099	1.3062	0.9233	0.8551	0.9507	1.977	0.688	1.18942
1174	2	61.2	gi|698522257	PREDICTED: 60S ribosomal protein L14-1 [Nicotiana sylvestris]	7	0.7112	0.6906	1.2706	0.9285	0.6138	0.7767	1.1376	0.9684	0.9333	0.4325	0.6866	0.8091	0.9234	0.4742	0.7592	0.8954	0.9885	0.6528	0.7112	0.9092	0.7798	0.811	1.4859	0.6812	1.6596	0.7661	1.15912
1176	2	35.6	gi|966845583	putative 60S ribosomal protein L9-1-like [Solanum chacoense]	6	0.9204	0.8563	1.0765	0.8731	0.9204	0.837	1.0666	0.8929	0.995975	0.631	0.4556	0.7379	0.6034	0.7516	0.5379	0.879	0.7277	0.749875	1.3062	0.6043	1.3062	0.5909	1.0093	0.8838	1.0186	0.8641	1.16007
1177	2	30.8	gi|966831833	putative ovule protein [Solanum chacoense]	5	0.9376	0.8642	0.8472	0.7729	1.1803	0.9455	1.0666	0.9554	1.00792	0.6194	0.4814	0.5546	0.4381	0.7112	0.6129	0.6427	0.5508	0.631975	0.955	0.8145	0.7586	0.6548	0.912	0.8082	0.7311	0.6498	0.839175
1178	2	23.5	gi|698524133	PREDICTED: uncharacterized protein At5g02240 [Nicotiana sylvestris]	16	0.3499	0.2281	0.5105	0.338	0.4699	0.3066	0.6855	0.5177	0.50395	0.871	0.804	1.2823	0.6334	0.8091	0.6965	1.1803	0.7304	1.03567	1.5849	0.445	1.1695	0.7403	1.6596	0.416	1.2246	0.6805	1.40965
1179	2	40	gi|697157916	PREDICTED: cytochrome c1-2, heme protein, mitochondrial [Nicotiana tomentosiformis]	7	2.1478	0.5832	1.9953	0.8573	1.1272	0.7679	1	0.9003	1.56758	0.9036	0.7536	0.7727	0.9164	1.0666	0.8801	0.9204	0.7862	0.915825	1.1376	0.842	2.1281	0.6378	0.4786	0.5826	0.787	0.7671	1.13282
1180	2	18.5	gi|971550610	PREDICTED: pyruvate dehydrogenase E1 component subunit beta-1, mitochondrial-like [Solanum tuberosum]	4	0.6982	0.5811	0.9462	0.9709	0.7586	0.6427	1.0186	0.9375	0.8554	0.7244	0.7406	0.9727	0.8171	0.6982	0.5734	0.9376	0.9584	0.833225	1.1482	0.6882	1.0568	0.7638	1.3428	0.4883	1.2474	0.5358	1.1988
1181	2	39.5	gi|698495866	PREDICTED: adenylate kinase 4-like [Nicotiana sylvestris]	7	0.7586	0.9804	0.7178	0.7537	0.4656	0.6718	0.4529	0.5186	0.598725	0.492	0.6343	0.4699	0.4925	0.5754	0.7764	0.5598	0.5932	0.524275	0.7798	0.9149	1.3677	0.757	1	0.8936	1.7378	0.776	1.22132
1182	2	7.5	gi|970000951	PREDICTED: protein translocase subunit SECA1, chloroplastic [Solanum pennellii]	4	1.0765	0.8655	1.0568	0.893	0.5808	0.4008	0.5702	0.3912	0.821075	0.5649	0.3872	0.5546	0.3781	1.0375	0.9199	1.0186	0.9481	0.7939	0.863	0.781	1.5996	0.4349	0.6607	0.4908	1.2359	0.6761	1.0898
1183	2	36.3	gi|697123947	PREDICTED: 60S ribosomal protein L26-1-like [Nicotiana tomentosiformis]	6	1.3062	0.5016	0.9727	0.7309	1.3183	0.5576	0.9908	0.8213	1.147	1.2823	0.5042	0.9638	0.7353	1.1695	0.6721	0.879	0.9869	1.07365	1.1912	0.8305	1.1695	0.7392	1	0.9506	0.9908	0.8505	1.08787
1184	2	39.2	gi|970003556	PREDICTED: nucleoside diphosphate kinase [Solanum pennellii]	6	1.5136	0.6944	1.5136	0.7157	1.3677	0.7311	1.3552	0.7536	1.43752	0.8872	0.7912	0.871	0.7676	0.6918	0.6373	0.6855	0.6187	0.783875	0.879	0.8687	1.0093	0.9127	0.929	0.9814	1.0568	0.9732	0.968525
1185	2	29.8	gi|697132539	PREDICTED: L-ascorbate peroxidase 2, cytosolic isoform X2 [Nicotiana tomentosiformis]	5	7.656	0.2216	5.4954	0.2752	5.3456	0.2674	3.767	0.3468	5.566	0.8017	0.8585	0.5495	0.565	0.879	0.9882	0.6026	0.6527	0.7082	0.7516	0.6579	1.1912	0.9499	0.6194	0.645	0.9638	0.9323	0.8815
1186	2	28.9	gi|698456514	PREDICTED: proteasome subunit beta type-5-like [Nicotiana sylvestris]	6	1.3183	0.7533	1.6293	0.7363	0.7586	0.9647	0.9376	0.9447	1.16095	0.6427	0.9246	0.8017	0.9445	0.4571	0.5805	0.5598	0.5933	0.615325	0.6194	0.8578	1.0471	0.9205	0.5395	0.7259	0.9036	0.9324	0.7774
1188	2	17.4	gi|565372001	PREDICTED: glyceraldehyde-3-phosphate dehydrogenase GAPCP1, chloroplastic-like [Solanum tuberosum]	9	1.1169	0.8069	0.7798	0.6513	1.3677	0.5623	0.955	0.9356	1.05485	0.7516	0.6065	0.5248	0.3496	0.7798	0.6516	0.5445	0.3681	0.650175	0.7798	0.6537	0.6427	0.4659	0.9817	0.9923	0.8091	0.6945	0.803325
1189	2	16	gi|565360899	PREDICTED: serine carboxypeptidase-like [Solanum tuberosum]	10	0.2754	0.3778	0.1459	0.3184	0.1923	0.3122	0.0938	0.2694	0.17685	0.3162	0.4291	0.1528	0.3557	0.3532	0.4759	0.1888	0.3892	0.25275	0.7379	0.5953	1.0965	0.7871	0.9462	0.9329	1.3932	0.7067	1.04345
1190	2	16.7	gi|698568458	PREDICTED: probable linoleate 9S-lipoxygenase 5 [Nicotiana sylvestris]	9	1.406	0.7983	1.2134	0.7627	1.406	0.8939	1.2359	0.8552	1.31532	1.6596	0.7497	1.4454	0.7161	1.2359	0.8173	1.0765	0.7809	1.35435	1.6749	0.6502	1.7219	0.5815	2.5823	0.5674	2.6303	0.5106	2.15235
1191	2	25.4	gi|698488111	PREDICTED: malate dehydrogenase, glyoxysomal-like [Nicotiana sylvestris]	10	0.5861	0.6225	0.2679	0.6075	0.5598	0.5792	0.2512	0.5656	0.41625	1.7061	0.7348	0.8395	0.7535	3.4356	0.5773	1.3932	0.5913	1.8436	1.0375	0.8176	1.0864	0.8801	1.2359	0.7556	1.3062	0.7009	1.1665
1194	2	18.6	gi|75324707	RecName: Full=Adenylosuccinate synthetase, chloroplastic; Short=AMPSase; Short=AdSS; AltName: Full=IMP--aspartate ligase; Flags: Precursor	3	1.0965	0.9897	0.9908	0.9293	2.1281	0.6625	1.977	0.7264	1.5481	1.3062	0.9109	1.1695	0.9916	1.803	0.6852	1.5849	0.7515	1.4659	1.1272	0.9545	0.5546	0.7057	1.8197	0.9115	0.9817	0.7415	1.1208
1196	2	51.7	gi|317456282	ferredoxin-NADP reductase, partial [Solanum habrochaites]	5	1.1066	0.6067	1.8365	0.5257	0.3698	0.7255	0.6026	0.845	0.978875	0.2965	0.5091	0.4446	0.5862	0.6138	0.6806	1.0375	0.7932	0.5981	0.2938	0.4136	0.9376	0.9081	0.1941	0.2656	0.5808	0.474	0.501575
1199	2	48.1	gi|698534221	PREDICTED: 50S ribosomal protein L6, chloroplastic [Nicotiana sylvestris]	4	1.0375	0.9549	0.3192	0.4932	0.9462	0.8556	0.3311	0.4472	0.6585	1.7539	0.7117	0.5248	0.7235	1.0186	0.9991	0.3133	0.5157	0.90265	0.7447	0.8134	0.8166	0.9102	0.8872	0.8779	0.9817	0.9781	0.85755
1201	2	13.2	gi|970061867	PREDICTED: probable xyloglucan endotransglucosylase/hydrolase protein [Solanum pennellii]	3	0.7727	0.727	1.3062	0.5959	1.1588	0.7146	1.9409	0.3427	1.29465	0.787	0.7175	1.3305	0.6035	0.6607	0.5465	1.1169	0.797	0.973775	1.0864	0.7951	0.7379	0.4242	0.7047	0.4606	0.4699	0.2865	0.749725
1203	2	10.4	gi|966873501	putative NADH dehydrogenase subunit 7-like [Solanum chacoense]	3	1.1803	0.8167	1.0186	0.8891	0.7798	0.7046	0.6668	0.6464	0.911375	0.8017	0.786	0.6855	0.7205	0.6194	0.4719	0.5346	0.439	0.6603	0.5702	0.4726	0.863	0.8183	0.7943	0.6845	1.2134	0.8405	0.860225
1204	2	20.9	gi|698483333	PREDICTED: 60S ribosomal protein L18-2 [Nicotiana sylvestris]	3	2.7542	0.9058	2.884	0.8366	1.1066	0.9891	1.1588	0.9174	1.9759	0.6368	0.3338	0.673	0.3528	1.1912	0.9731	1.2474	0.9018	0.9371	0.3733	0.7925	0.912	0.8707	0.3311	0.8259	0.8241	0.9061	0.610125
1205	2	23	gi|565388181	PREDICTED: 60S ribosomal protein L18-2 [Solanum tuberosum]	4	0.8472	0.8876	0.5808	0.6072	0.9204	0.9185	0.6368	0.6287	0.7463	2.5586	0.4142	1.8707	0.5772	2.7797	0.4003	2.1478	0.5536	2.3392	2.884	0.3966	2.884	0.4076	3.8371	0.3385	3.4041	0.3468	3.2523
1207	2	12.4	gi|970042947	PREDICTED: dihydrolipoyllysine-residue succinyltransferase component of 2-oxoglutarate dehydrogenase complex 2, mitochondrial-like [Solanum pennellii]	4	1.1803	0.7427	0.9638	0.9216	1.1169	0.7622	0.912	0.8993	1.04325	1.3305	0.6524	1.0864	0.9643	1.1066	0.8101	0.9036	0.8476	1.10678	0.9908	0.973	1.0471	0.9958	0.8318	0.7624	0.879	0.7824	0.937175
1208	2	17.2	gi|969995380	PREDICTED: arginase 1, mitochondrial-like [Solanum pennellii]	3	0.8954	0.8132	0.3532	0.3523	0.787	0.6959	0.3192	0.3177	0.5887	1.0471	0.9367	0.4246	0.3913	1.6293	0.4921	0.6546	0.8195	0.9389	0.7311	0.6149	0.8318	0.7173	1.7061	0.6924	1.9953	0.5943	1.31608
1209	2	31.4	gi|698483568	PREDICTED: peptidyl-prolyl cis-trans isomerase [Nicotiana sylvestris]	2	0.787	0.9219	0.2805	0.3884	0.9036	0.8935	0.2992	0.4589	0.567575	1.0471	0.8402	0.3192	0.4843	1.2589	0.7145	0.3698	0.5604	0.74875	1.5136	0.6785	1.3062	0.8376	1.0666	0.9603	0.912	0.7831	1.1996
1210	2	11.5	gi|698499658	PREDICTED: light-induced protein, chloroplastic [Nicotiana sylvestris]	2	0.4365	0.5389	0.1786	0.3875	0.3733	0.454	0.1432	0.3375	0.2829	0.6855	0.6779	0.2729	0.4685	0.6138	0.5912	0.2377	0.4179	0.452475	1.0666	0.9887	1.2589	0.8209	1.0864	0.9475	1.2942	0.7835	1.17653
1211	2	9.2	gi|966858374	putative beta-glucosidase 44-like [Solanum chacoense]	3	0.6194	0.4637	0.5297	0.3812	0.6368	0.492	0.5445	0.4015	0.5826	0.4285	0.2926	0.3664	0.2547	0.4571	0.2932	0.3873	0.2552	0.409825	0.929	0.545	0.9036	0.5118	0.7112	0.5588	0.6918	0.5244	0.8089
1212	2	22.5	gi|970024126	PREDICTED: ras-related protein RABC1 [Solanum pennellii]	2	1.3428	0.5667	1.1588	0.7401	1.2706	0.8491	1.1066	0.9142	1.2197	1.4322	0.6248	1.2359	0.8194	1.0965	0.8178	0.9462	0.9473	1.1777	1.0568	0.9222	1.1169	0.6151	0.8091	0.5848	0.8551	0.877	0.959475
1213	2	8	gi|698531130	PREDICTED: pectinesterase/pectinesterase inhibitor U1 [Nicotiana sylvestris]	4	1.2134	0.9856	0.9204	0.7079	1.6904	0.6755	1.2942	0.9442	1.2796	0.3837	0.3611	0.3048	0.2901	0.413	0.3398	0.3192	0.2756	0.355175	0.4406	0.5124	0.3221	0.366	0.6252	0.6756	0.4406	0.4582	0.457125
1214	2	22.4	gi|698490514	PREDICTED: oxygen-evolving enhancer protein 3-2, chloroplastic-like [Nicotiana sylvestris]	18	0.6081	0.603	1	0.876	0.4529	0.727	0.8318	0.9587	0.7232	0.2805	0.5814	0.5012	0.844	0.2805	0.4932	0.4786	0.7051	0.3852	0.5395	0.7336	0.6427	0.6083	0.5754	0.9788	0.673	0.8171	0.60765
1217	2	42.5	gi|698530223	PREDICTED: ubiquitin-conjugating enzyme E2 35 [Nicotiana sylvestris]	3	0.8241	0.7521	0.8954	0.9346	0.9727	0.9063	1.0568	0.8997	0.93725	1.0093	0.8851	1.0965	0.7101	0.7943	0.6814	0.871	0.8502	0.942775	1.2023	0.7454	1.0186	0.8985	1.0093	0.8002	0.8551	0.6623	1.02133
1218	2	11.7	gi|970017572	PREDICTED: tubulin beta-1 chain [Solanum pennellii]	2	1.1376	0.6699	1.1482	0.7653	0.9036	0.8785	0.912	0.7703	1.02535	1.0965	0.7443	1.1169	0.8497	1.0186	0.9195	1.028	0.9637	1.065	0.9727	0.8247	1.2246	0.7145	0.912	0.8975	1.1482	0.6554	1.06438
1219	2	20.7	gi|697147441	PREDICTED: eukaryotic translation initiation factor 3 subunit F {ECO:0000255|HAMAP-Rule:MF_03005}-like [Nicotiana tomentosiformis]	2	0.6792	0.6919	0.2489	0.463	0.5495	0.781	0.1905	0.5143	0.417025	1.3428	0.4546	0.5861	0.3302	1.803	0.9075	0.6252	0.5927	1.08927	0.0718	0.1288	0.0809	0.1247	0.9036	0.5789	1.0765	0.5177	0.5332
1220	2	40.3	gi|698587240	PREDICTED: NADH dehydrogenase [ubiquinone] 1 beta subcomplex subunit 9-like [Nicotiana sylvestris]	4	0.6982	0.5772	0.9204	0.8278	0.8318	0.774	1.0965	0.9147	0.886725	0.7447	0.6668	0.9817	0.9545	1.2134	0.7096	1.5996	0.5012	1.13485	1.1912	0.7012	1	0.9397	1.4859	0.5221	1.2474	0.6943	1.23113
1221	2	7.4	gi|697107158	PREDICTED: serine carboxypeptidase-like 50 [Nicotiana tomentosiformis]	2	0.5861	0.6266	0.6918	0.7171	0.787	0.8417	0.9204	0.9584	0.746325	0.6486	0.783	0.7516	0.8951	0.863	0.9549	0.9908	0.8384	0.8135	0.8318	0.7927	0.6026	0.591	1.2589	0.7618	0.9036	0.9885	0.899225
1222	2	6.1	gi|971553352	PREDICTED: serine carboxypeptidase-like 51 [Solanum tuberosum]	2	0.9036	0.7698	1.4997	0.8337	1.2706	0.7286	2.0324	0.8796	1.42657	1.0666	0.9614	1.7219	0.6631	1.7061	0.778	2.704	0.4971	1.79965	0.7178	0.8063	0.4966	0.8511	0.8954	0.7929	0.6427	0.8371	0.688125
1223	2	8	gi|970008444	PREDICTED: serine/threonine-protein kinase SRK2I [Solanum pennellii]	2	0.9727	0.9632	1	0.9871	1.0093	0.9784	1.0375	0.9546	1.00488	1.0093	0.9623	1.028	0.9386	0.8954	0.844	0.912	0.8667	0.961175	0.8872	0.8265	0.8551	0.7737	0.9908	0.931	0.955	0.874	0.922025
1224	2	6.1	gi|970005987	PREDICTED: aspartic proteinase-like [Solanum pennellii]	2	1.0375	0.6274	0.2249	0.7529	3.342	0.3342	0.5702	0.6309	1.29365	1.5417	0.5764	0.3631	0.8222	0.8551	0.781	0.2399	0.6055	0.74995	0.6668	0.6401	0.2188	0.3388	1.3677	0.9343	0.413	0.5129	0.666575
1225	2	4.4	gi|698570308	PREDICTED: dihydrolipoyllysine-residue acetyltransferase component 2 of pyruvate dehydrogenase complex, mitochondrial-like [Nicotiana sylvestris]	2	1.977	0.4247	2.2284	0.3646	0.912	0.8811	1.028	0.9414	1.53635	1.4997	0.5801	1.7061	0.4824	1.2823	0.6999	1.4454	0.574	1.48338	4.2855	0.4438	8.1658	0.2295	3.5318	0.856	6.5464	0.4349	5.63237
1226	2	6.1	gi|698531026	PREDICTED: aspartate aminotransferase, cytoplasmic [Nicotiana sylvestris]	2	1.7865	0.5343	1.2823	0.7692	3.342	0.441	2.421	0.617	2.20795	5.2	0.473	3.8019	0.67	2.2491	0.4665	1.6596	0.6592	3.22765	1.7061	0.6827	0.929	0.8518	1.6596	0.7857	0.8395	0.9729	1.28355
1227	2	16.4	gi|970064428	PREDICTED: uncharacterized protein LOC107005172 [Solanum pennellii]	2	1.3932	0.7408	0.8395	0.877	1.4588	0.6279	0.8872	0.7436	1.14467	1.5276	0.4628	0.9376	0.5375	1.0864	0.8684	0.6546	0.9836	1.05155	0.7586	0.6823	0.7178	0.5801	0.9908	0.7254	0.9462	0.8562	0.85335
1228	2	6.8	gi|970005161	PREDICTED: peroxidase 51 [Solanum pennellii]	2	1.406	0.3988	0.9204	0.4185	1.3932	0.3748	0.9204	0.3925	1.16	0.8166	0.7063	0.5395	0.6637	0.6607	0.6348	0.4365	0.5975	0.613325	0.8551	0.8492	0.8551	0.7817	1.0864	0.7496	1.0864	0.8148	0.97075
1230	2	9	gi|970063816	PREDICTED: patellin-3-like [Solanum pennellii]	5	1.7865	0.6676	1.2942	0.9169	1.803	0.5231	1.2474	0.7121	1.53277	2.7542	0.4266	2.0137	0.5636	2.6062	0.4399	1.9055	0.5843	2.3199	0.9638	0.9205	0.9727	0.8567	0.9462	0.8111	0.9638	0.969	0.961625
1231	2	82.8	gi|936447320	ribosomal protein S16, partial (chloroplast) [Xenostegia tridentata]	3	0.5702	0.392	0.6368	0.4593	0.8551	0.7728	0.955	0.9391	0.754275	0.8551	0.7772	0.955	0.9441	0.631	0.4522	0.6982	0.5386	0.784825	1.4322	0.5202	0.955	0.9352	1.0093	0.9729	0.673	0.5006	1.01737
1232	2	14.6	gi|698552366	PREDICTED: uroporphyrinogen decarboxylase, chloroplastic [Nicotiana sylvestris]	2	6.1376	0.1348	1.7701	0.3799	0.597	0.4191	0.1722	0.14	2.16922	0.6918	0.5262	0.1995	0.1523	0.5649	0.3882	0.1629	0.1359	0.404775	0.3698	0.2419	3.8019	0.1801	0.1019	0.1084	1.0471	0.9167	1.33017
1234	2	44.7	gi|698497426	PREDICTED: histone H2B [Nicotiana sylvestris]	2	1.6293	0.6943	2.3768	0.8409	0.929	0.8702	1.0765	0.9626	1.5029	0.2965	0.411	0.3373	0.3568	0.2128	0.3048	0.2489	0.2724	0.273875	0.7447	0.9185	1.1272	0.7347	1.6293	0.7103	2.466	0.5691	1.4918
1236	2	13.6	gi|9885808	cyclophilin CACYP1 [Capsicum annuum]	4	2.3121	0.6046	0.787	0.9448	0.8872	0.921	0.3133	0.524	1.0749	0.9908	0.8871	0.3436	0.6452	1.3552	0.6508	0.4571	0.8796	0.786675	0.5152	0.7704	1.3305	0.7239	1.028	0.643	2.7797	0.3806	1.41335
1237	2	14.7	gi|37783273	anionic peroxidase swpa6 [Ipomoea batatas]	3	0.8872	0.8076	0.8017	0.6876	1.1588	0.9065	1.0568	0.9526	0.976125	0.6792	0.4808	0.6138	0.4211	0.6918	0.5557	0.6252	0.4812	0.6525	1.028	0.9977	0.7798	0.7276	0.871	0.4211	0.6546	0.3314	0.83335
1245	2	13.4	gi|40287534	glutamine synthetase gln1-3, partial [Capsicum annuum]	2	1.1272	0.8281	0.8551	0.9854	1.2359	0.7333	0.871	0.5924	1.0223	0.9908	0.98	0.7311	0.8332	0.7047	0.7818	0.4831	0.9636	0.727425	0.5105	0.7056	0.4742	0.437	1.0965	0.7096	1.0471	0.8553	0.782075
1246	2	87.5	gi|335059170	photosystem II subunit H, partial (chloroplast) [Goetzea elegans]	3	0.929	0.9767	1.2474	0.8038	0.929	0.8946	1.2359	0.8817	1.08533	0.8551	0.9484	1.1376	0.8298	0.6138	0.5586	0.8166	0.7171	0.855775	0.6607	0.6211	0.6486	0.6815	0.7656	0.6811	0.7656	0.7484	0.710125
1252	2	3.6	gi|698501139	PREDICTED: 1,4-alpha-glucan-branching enzyme 2-2, chloroplastic/amyloplastic-like isoform X2 [Nicotiana sylvestris]	2	1.1066	0.899	1.0666	0.9073	0.9376	0.7502	0.8954	0.743	1.00155	1.5996	0.5907	1.5276	0.5962	2.1878	0.5087	2.1677	0.5131	1.87068	1.2589	0.7652	1.4859	0.5129	0.7943	0.6964	0.9376	0.9636	1.11917
1267	2	3.3	gi|970002804	PREDICTED: furcatin hydrolase-like [Solanum pennellii]	2	0.9036	0.8571	0.9204	0.9391	0.955	0.8679	0.9727	0.9503	0.937925	0.9727	0.966	1	0.9498	0.871	0.7913	0.8872	0.8696	0.932725	0.9462	0.9163	0.8954	0.9052	1.028	0.9673	0.9638	0.9785	0.95835
1270	2	20.5	gi|698523142	PREDICTED: RNA-binding protein 8A-like [Nicotiana sylvestris]	2	0.9817	0.9514	1.406	0.8474	1.2359	0.759	1.7701	0.6722	1.34842	0.6026	0.7763	0.871	0.8751	0.929	0.955	1.3677	0.8508	0.942575	0.5346	0.6407	0.4325	0.5148	0.7516	0.9133	0.6081	0.7264	0.5817
1273	2	6.3	gi|937965440	zeatin Serine/arginine-rich-splicing factor SC35 [Nicotiana attenuata]	2	1.1272	0.8142	1	0.9619	1.3677	0.5687	1.2134	0.7339	1.17708	1.3062	0.5988	1.1588	0.7749	1.1695	0.7551	1.0375	0.9717	1.168	1.5136	0.5449	1.2589	0.7777	1.0568	0.957	0.871	0.6694	1.17508
1299	2	11.8	gi|970037403	PREDICTED: ran-binding protein 1 homolog a-like [Solanum pennellii]	2	0.4786	0.5452	0.9727	0.7723	0.5297	0.55	1.0765	0.7649	0.764375	0.597	0.7342	1.2246	0.5714	0.8091	0.7225	1.6444	0.3374	1.06878	1.4454	0.7113	1.3062	0.7181	0.8551	0.6347	0.7727	0.6288	1.09485
1321	2	4.2	gi|565351370	PREDICTED: subtilisin-like protease SBT1.7 [Solanum tuberosum]	2	1.7378	0.3864	1.6749	0.4082	1.7539	0.3805	1.6904	0.4017	1.71425	1.8365	0.3599	1.7701	0.379	1.888	0.3483	1.8197	0.3663	1.82858	0.8872	0.8262	0.879	0.8094	1.2023	0.7043	1.1912	0.7191	1.03992
1326	2	4.8	gi|971587431	PREDICTED: probable zinc metalloprotease EGY2, chloroplastic isoform X6 [Solanum tuberosum]	2	0.7516	0.7024	0.7311	0.7357	1.803	0.7286	1.7865	0.6956	1.26805	1.3932	0.7341	1.3677	0.7008	1.2359	0.8206	1.2134	0.7837	1.30255	1.1803	0.8403	0.4966	0.61	2.2699	0.4489	0.9817	0.8645	1.23212
1329	2	6.7	gi|971539940	PREDICTED: acid phosphatase 1 [Solanum tuberosum]	3	4.4055	0.479	4.0551	0.4637	1.0375	0.9212	0.8872	0.8883	2.59632	0.5649	0.3838	0.4875	0.3949	0.4055	0.335	0.3467	0.3437	0.45115	0.2377	0.3867	1.0093	0.7075	0.1542	0.3634	0.6918	0.6497	0.52325
1332	2	19.2	gi|970064539	PREDICTED: 40S ribosomal protein S12-like [Solanum pennellii]	2	1.6596	0.4154	1.0864	0.8475	1.1695	0.7508	0.7656	0.6324	1.17027	0.787	0.6631	0.52	0.347	0.912	0.8648	0.6026	0.4222	0.7054	0.4487	0.2921	0.6368	0.4617	1.028	0.9406	1.4588	0.5034	0.893075
1344	2	11.8	gi|970041523	PREDICTED: heme-binding protein 2-like [Solanum pennellii]	2	1.1272	0.7745	1.4454	0.6382	1.0375	0.7583	1.3183	0.6251	1.2321	1.2359	0.5602	1.5704	0.471	1.2023	0.5722	1.5276	0.4802	1.38405	2.1478	0.3689	2.3121	0.3746	2.9376	0.3604	3.2211	0.3658	2.65465
1356	2	3.4	gi|970003272	PREDICTED: eukaryotic translation initiation factor 2 subunit gamma-like [Solanum pennellii]	2	0.5248	0.5305	0.3873	0.4732	0.5346	0.5671	0.3908	0.5038	0.459375	1.4997	0.8001	1.2589	0.9082	0.912	0.9183	0.7244	0.9679	1.09875	1.1376	0.7094	1.1272	0.7627	1.1066	0.7048	1.0965	0.7578	1.11698
1369	2	7.6	gi|698513436	PREDICTED: uncharacterized protein At3g15000, mitochondrial [Nicotiana sylvestris]	2	0.8318	0.9402	1.3552	0.7484	0.6368	0.9245	1.0375	0.872	0.965325	0.871	0.8863	1.3677	0.7031	1.0666	0.9347	1.977	0.7437	1.32058	1.3062	0.4662	1.5704	0.5339	1.2942	0.952	1.7219	0.9128	1.47317
1378	2	10.6	gi|257715888	unnamed protein product [Nicotiana glutinosa]	3	0.955	0.7227	0.0413	0.294	1.2246	0.6175	0.0575	0.3244	0.5696	0.1706	0.2567	0.0207	0.1303	0.1528	0.242	0.0203	0.1262	0.0911	0.5248	0.4144	0.4093	0.368	0.3597	0.416	0.2704	0.3693	0.39105
1383	2	11	gi|970059313	PREDICTED: V-type proton ATPase 16 kDa proteolipid subunit [Solanum pennellii]	4	0.9817	0.9938	1.2474	0.6957	1.028	0.871	1.3062	0.6054	1.14082	0.863	0.8281	1.0965	0.8552	1.0568	0.8052	1.3428	0.5611	1.08977	0.8472	0.8008	0.8166	0.6952	0.9376	0.854	0.8954	0.7419	0.8742
1385	2	17.1	gi|970054760	PREDICTED: uncharacterized protein LOC107031995 [Solanum pennellii]	2	1.556	0.5419	1.0186	0.7907	2.0137	0.9502	1.1169	0.4587	1.4263	1.803	0.4838	1.2246	0.8959	1.1695	0.5602	0.7798	0.763	1.24422	1.3552	0.8992	1.2706	0.6384	0.3767	0.3794	0.3105	0.6213	0.82825
1395	2	12.2	gi|970032509	PREDICTED: NADH dehydrogenase [ubiquinone] 1 alpha subcomplex subunit 2 [Solanum pennellii]	2	0.7586	0.7836	0.52	0.5073	0.8091	0.959	0.5598	0.6162	0.661875	1.0375	0.8396	0.7244	0.7764	1.3305	0.7228	0.9204	0.8999	1.0032	0.8472	0.9651	0.8017	0.8535	0.8954	0.9336	0.8472	0.8839	0.847875
1398	2	10.1	gi|970017535	PREDICTED: uncharacterized protein LOC107014494 [Solanum pennellii]	2	0.9908	0.9969	1	0.864	0.9908	0.9723	1	0.8877	0.9954	1	0.8824	1	0.9777	0.9036	0.7673	0.912	0.8985	0.9539	1.0568	0.927	1.0568	0.9029	0.9204	0.8678	0.9204	0.8915	0.9886
1426	2	5.1	gi|37783257	glutathione S-transferase F1, partial [Nicotiana benthamiana]	2	1.2589	0.6893	1.0375	0.8825	1.5996	0.4431	1.3062	0.5505	1.30055	1.0666	0.9183	0.871	0.8651	1.2474	0.7321	1.028	0.9344	1.05325	0.912	0.9228	0.7244	0.5752	0.955	0.9759	0.7516	0.6096	0.83575
1428	1.92	13.5	gi|966861772	putative T-complex protein 1 subunit beta-like [Solanum chacoense]	2	1.556	0.4565	1.6596	0.4129	1.5704	0.4504	1.6749	0.4077	1.61523	1.1912	0.7158	1.2823	0.6325	1.2246	0.6838	1.3062	0.605	1.25108	1.2474	0.663	1.2359	0.6738	2.5351	0.2518	2.5119	0.2539	1.88257
1440	1.78	10.3	gi|966838096	putative cysteine-rich repeat secretory protein 55-like [Solanum chacoense]	2	1.8365	0.5291	2.2909	0.3594	2.9648	0.4654	3.7325	0.3256	2.70617	1.3428	0.9966	1.6144	0.6234	1.2942	0.8813	1.5704	0.5496	1.45545	0.8472	0.9111	0.5495	0.7896	0.52	0.5241	0.3251	0.4614	0.56045
1446	1.74	22.4	gi|970058221	PREDICTED: cell division protein FtsZ homolog 2-1, chloroplastic [Solanum pennellii]	11	0.871	0.9915	1.1912	0.7287	0.9908	0.9959	1.2706	0.7251	1.0809	0.5861	0.837	0.7798	0.8709	0.4406	0.6004	0.5248	0.8391	0.582825	0.2399	0.264	0.227	0.2633	0.3664	0.4286	0.3105	0.4269	0.28595
1449	1.73	18.6	gi|698522679	PREDICTED: D-3-phosphoglycerate dehydrogenase 1, chloroplastic-like [Nicotiana sylvestris]	9	1.028	0.9959	0.4656	0.5469	0.6486	0.5476	0.2992	0.3337	0.61035	2.421	0.4568	1.0765	0.8282	1.2589	0.797	0.5598	0.6853	1.32905	1.8535	0.5802	2.884	0.3482	2.5351	0.639	3.9446	0.3736	2.8043
1450	1.72	8.5	gi|698531058	PREDICTED: protein ASPARTIC PROTEASE IN GUARD CELL 1-like [Nicotiana sylvestris]	3	0.9638	0.7183	0.7727	0.4683	1.6444	0.7296	1.3062	0.8874	1.17178	0.9908	0.7885	0.787	0.5077	0.7943	0.5787	0.6368	0.3927	0.802225	0.9727	0.9927	0.5702	0.5205	0.7112	0.5334	0.4169	0.3189	0.66775
1452	1.69	4.5	gi|565370752	PREDICTED: gamma aminobutyrate transaminase 3, chloroplastic [Solanum tuberosum]	2	1.0864	0.9404	1.1912	0.782	0.8472	0.7294	0.929	0.8804	1.01345	1.0093	0.9478	1.1066	0.8864	0.8241	0.6897	0.9036	0.8336	0.9609	0.6855	0.5215	0.879	0.7643	0.6668	0.5541	0.8472	0.8165	0.769625
1454	1.66	37.9	gi|568214455	40S ribosomal protein S4-like [Solanum tuberosum]	10	0.6546	0.8679	1.0375	0.9537	0.7112	0.7919	1.0093	0.9646	0.85315	0.3873	0.3522	0.5649	0.409	0.6792	0.9713	1	0.8511	0.65785	1.888	0.5727	1.8365	0.5256	2.3335	0.4699	2.1878	0.4351	2.06145
1458	1.63	27.9	gi|698518325	PREDICTED: carbonic anhydrase 2-like isoform X2 [Nicotiana sylvestris]	15	0.631	0.4538	0.7586	0.6229	0.6546	0.4837	0.7943	0.6707	0.709625	0.912	0.8636	1.0965	0.8345	0.6982	0.5333	0.8395	0.7485	0.88655	0.7447	0.6015	0.7178	0.5601	0.7112	0.5499	0.6792	0.5135	0.713225
1459	1.62	11.3	gi|85690845	aquaporin-like protein [Ipomoea nil]	3	3.281	0.5221	7.0469	0.3426	3.1623	0.5987	6.6069	0.3799	5.02428	0.7379	0.7689	1.4859	0.7785	0.4365	0.4691	0.8954	0.7801	0.888925	0.1343	0.3345	0.1528	0.3701	0.1871	0.4259	0.1977	0.4809	0.167975
1462	1.61	62.8	gi|698582559	PREDICTED: phosphoglycerate kinase, cytosolic-like [Nicotiana sylvestris]	25	0.3802	0.7298	0.8091	0.9764	0.5012	0.9263	1.0666	0.7729	0.689275	0.7178	0.8707	1.5704	0.6133	0.8872	0.8681	2.0893	0.6115	1.31617	2.1086	0.5982	1.6293	0.7603	4.2073	0.5037	3.4356	0.6318	2.8452
1463	1.6	20.1	gi|565364280	PREDICTED: ketol-acid reductoisomerase, chloroplastic [Solanum tuberosum]	10	0.955	0.9444	1.556	0.454	0.597	0.4178	0.9727	0.9651	1.02018	1.3305	0.5893	2.1677	0.2957	1.2474	0.6634	2.0324	0.3187	1.6945	0.5916	0.4156	0.955	0.9386	1.7378	0.3885	2.7797	0.2304	1.51602
1466	1.59	11.4	gi|697103831	PREDICTED: malate dehydrogenase, chloroplastic-like [Nicotiana tomentosiformis]	6	0.7178	0.5574	0.6194	0.4406	0.673	0.5021	0.5808	0.4023	0.64775	1.4322	0.523	1.2359	0.676	0.7516	0.6125	0.6546	0.4787	1.01858	1.2246	0.6885	1.2942	0.6147	1.2942	0.6237	1.3677	0.5587	1.29517
1470	1.58	10.7	gi|698419917	PREDICTED: 2-isopropylmalate synthase A [Nicotiana sylvestris]	3	1.028	0.6715	0.5754	0.8951	0.6546	0.6182	0.3802	0.4741	0.65955	3.6983	0.5616	2.0512	0.7457	1.4997	0.5561	0.8395	0.738	2.02217	2.729	0.3767	4.2462	0.2229	1.2706	0.9784	1.9588	0.421	2.55115
1471	1.58	16	gi|698524586	PREDICTED: peroxidase N [Nicotiana sylvestris]	3	0.929	0.6714	0.7656	0.9793	4.0926	0.2652	3.3729	0.3345	2.29002	0.879	0.9299	0.7112	0.7445	1.7865	0.5301	1.4191	0.7718	1.19895	1.2474	0.7134	0.2911	0.2743	3.281	0.4466	0.7516	0.7002	1.39277
1472	1.57	26.4	gi|970021248	PREDICTED: peptidyl-prolyl cis-trans isomerase E [Solanum pennellii]	2	2.5119	0.1165	1.888	0.1481	1.6904	0.2552	1.2706	0.4493	1.84022	2.208	0.1504	1.6596	0.207	2.5586	0.1084	1.9231	0.1354	2.08733	0.492	0.14	0.7311	0.3889	0.8318	0.3588	1.2359	0.3815	0.8227
1474	1.55	36.9	gi|296512594	unnamed protein product [Cuscuta japonica]	3	0.1837	0.2161	0.166	0.2015	0.227	0.2384	0.1977	0.2209	0.1936	5.5976	0.4669	4.0926	0.5377	2.1677	0.5617	1.7701	0.6554	3.407	3.5318	0.2709	2.8576	0.3058	1.9409	0.3738	1.556	0.4384	2.47158
1478	1.54	60.8	gi|698521723	PREDICTED: 14-3-3-like protein C [Nicotiana sylvestris]	17	0.929	0.7866	1.5136	0.6091	1.1695	0.808	1.888	0.5915	1.37502	0.9462	0.8498	1.556	0.3777	1.2474	0.8214	2.1086	0.5809	1.46455	1.0471	0.9106	0.8241	0.9332	1.8197	0.539	1.4859	0.5552	1.2942
1480	1.54	1.6	gi|971553580	PREDICTED: DEAD-box ATP-dependent RNA helicase 24 [Solanum tuberosum]	2	0.6607	0.4764	0.7943	0.6578	0.6026	0.4233	0.7244	0.5726	0.6955	1.0568	0.9197	1.2706	0.6524	0.9204	0.8685	1.1066	0.8312	1.0886	0.9204	0.9097	1.0093	0.9647	1.0186	0.9693	1.1169	0.846	1.0163
1481	1.52	15.2	gi|970021081	PREDICTED: ras-related protein Rab7 [Solanum pennellii]	2	1.0568	0.9686	0.7447	0.9717	2.1086	0.5781	1.5417	0.58	1.36295	1.4454	0.7057	1.0375	0.7081	1.0186	0.8957	0.6982	0.8987	1.04992	1.3062	0.9785	0.6427	0.6124	1.3552	0.8266	0.6368	0.7298	0.985225
1482	1.52	24.6	gi|698500390	PREDICTED: 28 kDa ribonucleoprotein, chloroplastic [Nicotiana sylvestris]	5	1.2023	0.839	1.3428	0.6137	0.9817	0.9235	1.0965	0.8057	1.15582	1.2246	0.6589	1.3677	0.4907	1.3062	0.6765	1.4588	0.5023	1.33933	1.0765	0.7691	1.3062	0.5868	0.8241	0.8851	1.0093	0.8763	1.05402
1486	1.5	5.8	gi|568214702	sucrose synthase [Solanum tuberosum]	2	0.7311	0.2075	0.8472	0.7091	0.8241	0.6705	0.955	0.7056	0.83935	0.6607	0.2931	0.7586	0.9367	0.7379	0.618	0.8472	0.7623	0.7511	1	0.796	0.8954	0.8004	1.0375	0.6357	0.9204	0.8007	0.963325
1493	1.46	31.1	gi|698528331	PREDICTED: ras-related protein RABG3f [Nicotiana sylvestris]	5	1	0.9876	1.2474	0.6626	0.6918	0.5294	0.863	0.7884	0.95055	0.9817	0.9836	1.2246	0.6844	0.6427	0.4669	0.8017	0.6831	0.912675	0.3664	0.2385	0.5297	0.3536	0.3404	0.224	0.492	0.324	0.432125
1496	1.44	49.9	gi|916437639	ATP synthase CF1 alpha subunit (plastid) [Evolvulus nuttallianus]	101	0.9036	0.7124	0.9462	0.8511	0.7656	0.5918	0.8017	0.7051	0.854275	1.4322	0.5115	1.4997	0.4393	1.2942	0.62	1.3552	0.5242	1.39532	1.2823	0.5775	1.5136	0.4865	1.406	0.4946	1.6596	0.4227	1.46538
1498	1.42	15.4	gi|698418240	PREDICTED: peptidyl-prolyl cis-trans isomerase FKBP62-like [Nicotiana sylvestris]	4	0.4169	0.2445	1.0471	0.9751	0.263	0.1784	0.6668	0.4875	0.59845	0.3221	0.2166	0.8241	0.7633	0.2992	0.2	0.7516	0.6369	0.54925	0.7516	0.7367	1.1803	0.6741	2.8576	0.2541	4.4055	0.1835	2.29875
1499	1.42	9.6	gi|697123954	PREDICTED: miraculin-like [Nicotiana tomentosiformis]	3	1.1695	0.6953	1.7219	0.3962	1.0965	0.7835	1.6144	0.435	1.40057	1.1066	0.7747	1.6144	0.431	1.0186	0.9121	1.4859	0.4957	1.30638	0.8872	0.8281	0.9462	0.9292	0.7656	0.6338	0.8166	0.7134	0.8539
1501	1.41	10.8	gi|697174391	PREDICTED: putative lactoylglutathione lyase [Nicotiana tomentosiformis]	3	0.6918	0.7891	0.9817	0.7897	0.5445	0.8886	0.7727	0.5465	0.747675	1.0864	0.4601	1.4723	0.7324	1.0186	0.5618	1.3677	0.914	1.23625	0.7379	0.7327	0.9638	0.9528	0.7047	0.8828	0.9462	0.7945	0.83815
1502	1.41	17.6	gi|698541973	PREDICTED: uncharacterized protein LOC104217660 [Nicotiana sylvestris]	2	1.2589	0.6232	1.4859	0.3896	1.0093	0.93	1.1912	0.5468	1.23632	1.3428	0.5134	1.5704	0.3366	1.2023	0.7442	1.4191	0.4482	1.38365	1.0965	0.6359	1.3677	0.4408	0.7943	0.9032	0.9908	0.753	1.06232
1503	1.4	62.1	gi|552960	ribulose 1,5-bisphosphate carboxylase large subunit (chloroplast) [Nicotiana acuminata]	141	0.8166	0.565	0.8551	0.9793	0.5598	0.4386	0.5916	0.7401	0.705775	0.9727	0.8739	0.9638	0.665	1.0864	0.663	1.1376	0.4021	1.04012	0.787	0.9348	1.1912	0.7034	0.6486	0.9231	0.9908	0.827	0.9044
1504	1.4	22.1	gi|697108172	PREDICTED: 60S ribosomal protein L15-like [Nicotiana tomentosiformis]	4	1.1272	0.5315	1.3677	0.2037	0.9727	0.6741	1.1912	0.3648	1.1647	1.0765	0.7954	1.3183	0.2472	0.9817	0.9467	1.1912	0.2721	1.14193	1.0186	0.3694	1.1803	0.2053	0.8872	0.52	1.0186	0.6906	1.02618
1505	1.39	34.1	gi|698471028	PREDICTED: ras-related protein RABB1c-like [Nicotiana sylvestris]	3	0.929	0.9004	0.863	0.7862	1.3552	0.5734	1.2589	0.6554	1.10152	1.3183	0.6018	1.2246	0.6893	1.3305	0.5907	1.2359	0.6761	1.27733	1.5136	0.4756	1.0471	0.9179	1.0471	0.9134	0.7178	0.5653	1.0814
1506	1.39	7.4	gi|698553700	PREDICTED: mediator of RNA polymerase II transcription subunit 21-like isoform X2 [Nicotiana sylvestris]	3	2.1281	0.4675	1.888	0.5476	1.2359	0.7812	1.1169	0.9298	1.59223	1.1169	0.8108	1.0093	0.9624	0.9908	0.9172	0.9036	0.9263	1.00515	0.4699	0.4787	0.8091	0.8033	0.4207	0.4493	0.7178	0.7449	0.604375
1510	1.36	17.7	gi|698506335	PREDICTED: 30S ribosomal protein 2, chloroplastic [Nicotiana sylvestris]	3	0.6026	0.6314	0.8091	0.8552	0.673	0.6573	0.929	0.8899	0.753425	0.6427	0.6443	0.871	0.8727	0.5248	0.5569	0.6982	0.7506	0.684175	0.7379	0.6443	0.6427	0.619	0.7656	0.7068	0.6607	0.6785	0.701725
No., protein number; Unused, credibility score of protein identification; Cov., sequence coverage; Accession, protein gi number from NCBI; Protein Name, name of the protein identified by MS/MS; Peptides(95%), the total number of detected peptides (with 95% confidence) for the individual protein species; 113, 114, 115, 116,117, 118, 119, 121 were iTRAQ labeling; A, NZ2 (control); B, WZ56 (control)…
