# Supplementary material for: Differential response of physiology and metabolic response to drought stress in different sweetpotato cultivars
Source: PLoS One. 2022 Mar 10;17(3):e0264847. doi: 10.1371/journal.pone.0264847 (PMC8912141; doi:10.1371/journal.pone.0264847)
Supplement: S6 Table — (XLSX) [file pone.0264847.s007.xlsx]

## Sheet: Sheet1
S6 Table Selected differentially expressed proteins in WZ56 DS vs. NZ2 DS
Accessiona	Sequence coverage (%)	Peptides (95%)b	Protein Namec	Foldd
gi|404351727	78.1	92	sporamin [Ipomoea batatas]	22.79
gi|6002682	48.2	20	anionic peroxidase swpa2 [Ipomoea batatas]	16.42
gi|970009621	14.6	3	stem-specific protein TSJT1 [Solanum pennellii]	10.51
gi|37783279	52.5	11	anionic peroxidase swpb3 [Ipomoea batatas]	7.19
gi|282935442	21.4	6	anionic peroxidase [Ipomoea batatas]	6.4
gi|697132539	29.8	5	L-ascorbate peroxidase 2, cytosolic isoform X2 [Nicotiana tomentosiformis]	5.57
gi|33516947	51.7	42	RecName: Full=Anionic peroxidase; AltName: Full=SwPA1; Flags: Precursor	5.54
gi|565379315	61.8	77	chlorophyll a-b binding protein 3C, chloroplastic-like [Solanum tuberosum]	5.38
gi|697121824	17.1	3	peroxidase P7-like [Nicotiana tomentosiformis]	5.35
gi|302584050	71.5	211	chloroplast LHCII type I chlorophyll a-b binding precursor protein, partial [Ipomoea nil]	5.31
gi|85690845	11.3	3	aquaporin-like protein [Ipomoea nil]	5.02
gi|697127312	48.7	28	chlorophyll a-b binding protein 8, chloroplastic-like [Nicotiana tomentosiformis]	4.71
gi|75263813	19.9	6	RecName: Full=Peroxidase 15; Short=Prx15; AltName: Full=Anionic peroxidase; Flags: Precursor	4.7
gi|697112735	4.1	2	leucine--tRNA ligase, cytoplasmic-like [Nicotiana tomentosiformis]	4.7
gi|966873208	36.7	305	putative photosystem II CP43 chlorophyll apoprotein-like [Solanum chacoense]	4.66
gi|966859522	9.3	4	putative asp precursor-like [Solanum chacoense]	4.54
gi|66876475	45.3	184	PsbC (chloroplast) [Cuscuta sandwichiana]	4.42
gi|697177674	19	11	alpha-xylosidase 1-like [Nicotiana tomentosiformis]	4.16
gi|33516948	35.1	26	RecName: Full=Neutral peroxidase; AltName: Full=SwPN1; Flags: Precursor	3.89
gi|602617372	17.7	2	alpha-expansin [Ipomoea nil]	3.84
gi|700583762	36.9	14	photosystem I reaction center subunit IV A, chloroplastic [Nicotiana sylvestris]	3.69
gi|966844261	45.7	49	putative chlorophyll a-b binding protein CP24 10A, chloroplastic-like [Solanum chacoense]	3.66
gi|697124373	9.6	4	acidic endochitinase [Nicotiana tomentosiformis]	3.64
gi|969996465	25.2	2	splicing factor 3B subunit 6-like protein [Solanum pennellii]	3.42
gi|698567424	29.3	7	chlorophyll a-b binding protein, chloroplastic [Nicotiana sylvestris]	3.41
gi|82754625	48.2	213	photosystem II 44 kDa protein (chloroplast) [Solanum tuberosum]	3.3
gi|966853169	18.4	6	putative alpha-galactosidase-like [Solanum chacoense]	3.29
gi|11321159	10.6	6	PR5-like protein, partial [Capsicum annuum]	3.21
gi|697138242	29.1	7	uroporphyrinogen decarboxylase, chloroplastic-like isoform X2 [Nicotiana tomentosiformis]	3.15
gi|697149115	55.4	110	chlorophyll a-b binding protein 40, chloroplastic [Nicotiana tomentosiformis]	3.13
gi|698511124	43	16	chaperonin CPN60-2, mitochondrial [Nicotiana sylvestris]	3.12
gi|698565468	17.8	2	uncharacterized protein At1g32220, chloroplastic [Nicotiana sylvestris]	3.08
gi|966842423	14.5	3	putative peroxidase N1-like [Solanum chacoense]	3.05
gi|698580428	41.1	6	cytochrome c [Nicotiana sylvestris]	3.01
gi|970037930	33.7	6	photosystem II repair protein PSB27-H1, chloroplastic [Solanum pennellii]	2.98
gi|565366629	39.6	15	chlorophyll a-b binding protein 13, chloroplastic [Solanum tuberosum]	2.98
gi|966838236	58.9	80	putative chlorophyll a-b binding protein 4, chloroplastic-like [Solanum chacoense]	2.97
gi|37783267	58.6	11	peroxiredoxin [Ipomoea batatas]	2.93
gi|966805119	35.7	2	putative ovule protein, partial [Solanum chacoense]	2.92
gi|697116188	9.6	9	beta-xylosidase/alpha-L-arabinofuranosidase 2-like [Nicotiana tomentosiformis]	2.81
gi|3598863	16.6	2	short-chain alcohol dehydrogenase [Ipomoea trifida]	2.81
gi|970057907	45.4	26	chlorophyll a-b binding protein 8, chloroplastic [Solanum pennellii]	2.8
gi|966845294	18.4	4	putative proteasome subunit beta type-7-A-like [Solanum chacoense]	2.79
gi|970017857	9.6	2	protein phosphatase 2C 57 [Solanum pennellii]	2.78
gi|1160982	57.3	4	Mn-superoxide dismutase, partial [Ipomoea batatas]	2.76
gi|966838096	10.3	2	putative cysteine-rich repeat secretory protein 55-like [Solanum chacoense]	2.71
gi|966846469	15.6	5	putative major intrinsic protein-like [Solanum chacoense]	2.68
gi|970004241	14.4	2	probable N-acetyl-gamma-glutamyl-phosphate reductase, chloroplastic [Solanum pennellii]	2.67
gi|460379777	15.3	2	acid phosphatase 1-like [Solanum lycopersicum]	2.65
gi|971539940	6.7	3	acid phosphatase 1 [Solanum tuberosum]	2.6
gi|972778786	38.4	9	40S ribosomal protein S5 [Solanum tuberosum]	2.6
gi|953834935	62	28	ascorbate peroxidase [Ipomoea batatas]	2.59
gi|969997893	5.6	2	cytochrome b [Solanum pennellii]	2.57
gi|697142811	13	2	fatty-acid-binding protein 3 [Nicotiana tomentosiformis]	2.54
gi|697115897	31.4	11	soluble inorganic pyrophosphatase 1, chloroplastic-like [Nicotiana tomentosiformis]	2.48
gi|970025753	17.2	4	spermidine synthase 1 [Solanum pennellii]	2.45
gi|970019353	17.4	2	uncharacterized protein LOC107015195 [Solanum pennellii]	2.45
gi|970034929	2.2	2	cannabidiolic acid synthase-like [Solanum pennellii]	2.43
gi|723754356	40.2	36	ATP synthase subunit beta, mitochondrial-like, partial [Solanum lycopersicum]	2.41
gi|970047137	63.8	94	chlorophyll a-b binding protein 3C, chloroplastic-like [Solanum pennellii]	2.39
gi|698538214	33.9	8	prohibitin-3, mitochondrial-like [Nicotiana sylvestris]	2.38
gi|316996016	32.3	6	cytochrome oxidase subunit 2 (mitochondrion) [Nicotiana tabacum]	2.35
gi|698550588	26.2	5	uncharacterized protein LOC104219956 [Nicotiana sylvestris]	2.32
gi|938339832	81.5	20	PsaC (chloroplast) [Solanum nigrum]	2.31
gi|697139938	38.7	14	60S acidic ribosomal protein P2A-like [Nicotiana tomentosiformis]	2.29
gi|698524586	16	3	peroxidase N [Nicotiana sylvestris]	2.29
gi|698440256	13.6	3	probable glutathione S-transferase parC [Nicotiana sylvestris]	2.29
gi|970063506	66.7	26	14-3-3 protein 6 [Solanum pennellii]	2.28
gi|698458360	21.1	2	cytochrome b-c1 complex subunit 7 [Nicotiana sylvestris]	2.28
gi|970042190	25.1	21	auxin-binding protein ABP19a-like [Solanum pennellii]	2.27
gi|697167272	18.8	5	rhodanese-like domain-containing protein 11, chloroplastic [Nicotiana tomentosiformis]	2.24
gi|970001376	35.8	9	probable ribose-5-phosphate isomerase 3, chloroplastic [Solanum pennellii]	2.22
gi|124484387	21.9	15	cysteine proteinase precursor [Ipomoea nil]	2.21
gi|698531026	6.1	2	aspartate aminotransferase, cytoplasmic [Nicotiana sylvestris]	2.21
gi|698478410	52.8	53	chlorophyll a-b binding protein 21, chloroplastic-like [Nicotiana sylvestris]	2.21
gi|698478489	37.1	4	proteasome subunit alpha type-4-like [Nicotiana sylvestris]	2.19
gi|565346198	15.1	6	beta-galactosidase 8 [Solanum tuberosum]	2.19
gi|698552366	14.6	2	uroporphyrinogen decarboxylase, chloroplastic [Nicotiana sylvestris]	2.17
gi|698517581	14.5	5	glutathione S-transferase-like [Nicotiana sylvestris]	2.16
gi|970069139	13.3	7	thylakoid lumenal 16.5 kDa protein, chloroplastic [Solanum pennellii]	2.15
gi|698497156	37.1	5	histone H2A [Nicotiana sylvestris]	2.15
gi|970011043	40	11	protease Do-like 1, chloroplastic [Solanum pennellii]	2.14
gi|698482675	7.2	2	proline--tRNA ligase [Nicotiana sylvestris]	2.14
gi|282935438	52.2	21	catalase [Ipomoea batatas]	2.13
gi|970055017	33.2	5	NADH dehydrogenase [ubiquinone] iron-sulfur protein 8, mitochondrial [Solanum pennellii]	2.13
gi|966849054	22.2	6	putative cysteine proteinase 3-like [Solanum chacoense]	2.12
gi|697182193	12.4	3	uncharacterized protein LOC104095640 isoform X1 [Nicotiana tomentosiformis]	2.11
gi|970049099	26.6	3	small nuclear ribonucleoprotein Sm D2 [Solanum pennellii]	2.1
gi|698418824	34.8	7	proteasome subunit beta type-5-like [Nicotiana sylvestris]	2.09
gi|966850505	52.1	23	putative ovule protein [Solanum chacoense]	2.07
gi|698516440	24.6	4	probable plastid-lipid-associated protein 4, chloroplastic [Nicotiana sylvestris]	2.05
gi|966838065	21.1	7	putative harpin binding protein 1-like [Solanum chacoense]	2.05
gi|13897890	21.2	11	putative cysteine protease [Ipomoea batatas]	2.04
gi|966851118	9.6	3	putative 26S proteasome non-ATPase regulatory subunit 13-like [Solanum chacoense]	2.04
gi|970030291	16.7	4	chlorophyll a-b binding protein 6A, chloroplastic-like [Solanum pennellii]	2.03
gi|970024953	6.3	2	probable beta-D-xylosidase 7 [Solanum pennellii]	2.02
gi|697163341	51.9	9	cytochrome c1-1, heme protein, mitochondrial [Nicotiana tomentosiformis]	2
gi|325087311	9.6	2	iron-sulfur cluster assembly protein NFU4 [Ipomoea batatas]	0.5
gi|698468561	44.7	31	phosphoribulokinase, chloroplastic-like [Nicotiana sylvestris]	0.5
gi|916443365	34.8	5	ribosomal protein S7 (plastid) [Ipomoea leptophylla]	0.5
gi|698495407	21.9	9	oxygen-dependent coproporphyrinogen-III oxidase, chloroplastic [Nicotiana sylvestris]	0.49
gi|565355585	13.5	8	luminal-binding protein 5 [Solanum tuberosum]	0.49
gi|966851032	19	4	putative ovule protein [Solanum chacoense]	0.49
gi|698489683	58.6	28	phosphoglycerate kinase, cytosolic [Nicotiana sylvestris]	0.49
gi|697178409	39.5	4	cytochrome c oxidase subunit 5b-1, mitochondrial-like isoform X2 [Nicotiana tomentosiformis]	0.49
gi|670351212	27.1	3	elongation factor 1 gamma-like protein, partial [Ipomoea nil]	0.49
gi|697102368	30.3	8	probable lactoylglutathione lyase, chloroplast isoform X1 [Nicotiana tomentosiformis]	0.49
gi|966837176	17.6	2	putative ovule protein [Solanum chacoense]	0.48
gi|698509553	17.2	6	60S acidic ribosomal protein P0-like [Nicotiana sylvestris]	0.48
gi|970041901	10.5	2	50S ribosomal protein L4, chloroplastic [Solanum pennellii]	0.48
gi|970029610	31.9	7	serine hydroxymethyltransferase 4 [Solanum pennellii]	0.48
gi|697118548	30.6	4	ras-related protein Rab7 [Nicotiana tomentosiformis]	0.48
gi|697121330	57.3	48	carbonic anhydrase, chloroplastic isoform X3 [Nicotiana tomentosiformis]	0.47
gi|698479370	15.1	3	ATP sulfurylase 1, chloroplastic-like [Nicotiana sylvestris]	0.47
gi|916441623	45.1	7	ribosomal protein L14 (plastid) [Ipomoea leptophylla]	0.47
gi|772657594	52.3	9	ribosomal protein S3 (chloroplast) [Ipomoea batatas]	0.47
gi|697188763	35.7	11	signal recognition particle 54 kDa protein, chloroplastic, partial [Nicotiana tomentosiformis]	0.47
gi|698500388	12.3	3	indole-3-glycerol phosphate synthase, chloroplastic-like [Nicotiana sylvestris]	0.46
gi|698566847	31.9	19	glutamine synthetase, chloroplastic [Nicotiana sylvestris]	0.46
gi|565366340	18.6	8	30S ribosomal protein S1, chloroplastic-like [Solanum tuberosum]	0.46
gi|970003272	3.4	2	eukaryotic translation initiation factor 2 subunit gamma-like [Solanum pennellii]	0.46
gi|550554033	21.6	7	unnamed protein product [Nicotiana tabacum]	0.45
gi|966814953	15.8	2	putative ovule protein, partial [Solanum chacoense]	0.45
gi|970029275	17.9	2	fruit protein pKIWI502 [Solanum pennellii]	0.45
gi|698486301	35.7	13	aspartate aminotransferase, chloroplastic [Nicotiana sylvestris]	0.44
gi|565369940	21	8	elongation factor 2 [Solanum tuberosum]	0.43
gi|460376728	4.1	2	uncharacterized protein LOC101268739 [Solanum lycopersicum]	0.43
gi|565403220	22.6	10	plasma membrane ATPase 1 [Solanum tuberosum]	0.43
gi|569533237	49.1	11	actin [Lycium chinense]	0.42
gi|698493363	27.9	6	DNA-damage-repair/toleration protein DRT102 [Nicotiana sylvestris]	0.42
gi|546354549	24.9	10	NADH-plastoquinone oxidoreductase subunit 7 (chloroplast) [Ipomoea cordatotriloba]	0.42
gi|966855731	18.4	8	putative aspartate aminotransferase, mitochondrial-like [Solanum chacoense]	0.42
gi|698508029	39.9	8	14-3-3-like protein F [Nicotiana sylvestris]	0.42
gi|532166928	62	23	ascorbate peroxidase [Ipomoea trifida]	0.42
gi|697147441	20.7	2	eukaryotic translation initiation factor 3 subunit F-like [Nicotiana tomentosiformis]	0.42
gi|698488111	25.4	10	malate dehydrogenase, glyoxysomal-like [Nicotiana sylvestris]	0.42
gi|14718445	81.4	27	proteinase inhibitor SPLTI-a [Ipomoea batatas]	0.41
gi|772657564	80.7	207	ribulose 1,5-bisphosphate carboxylase/oxygenase large subunit (chloroplast) [Ipomoea batatas]	0.41
gi|697111927	32.7	2	30S ribosomal protein S10, chloroplastic, partial [Nicotiana tomentosiformis]	0.41
gi|970035745	10.6	5	protein TOC75-3, chloroplastic [Solanum pennellii]	0.4
gi|698519888	30.5	18	5-methyltetrahydropteroyltriglutamate--homocysteine methyltransferase-like [Nicotiana sylvestris]	0.4
gi|970010624	16.1	11	30S ribosomal protein S5, chloroplastic [Solanum pennellii]	0.4
gi|698487097	40.2	16	chaperonin 60 subunit beta 2, chloroplastic [Nicotiana sylvestris]	0.4
gi|970062404	44.6	30	Rubisco large subunit-binding protein subunit alpha [Solanum pennellii]	0.4
gi|608608638	68.2	122	ribulose-1,5-bisphosphate carboxylase/oxygenase large subunit, partial (chloroplast) [Cuscuta lupuliformis]	0.39
gi|697143489	33.2	13	50S ribosomal protein L1, chloroplastic [Nicotiana tomentosiformis]	0.39
gi|697114627	9.8	9	uncharacterized protein LOC104104773 [Nicotiana tomentosiformis]	0.39
gi|698450067	53.8	39	stromal 70 kDa heat shock-related protein, chloroplastic [Nicotiana sylvestris]	0.38
gi|697164569	47.3	20	aminomethyltransferase, mitochondrial [Nicotiana tomentosiformis]	0.38
gi|970052254	13.1	6	chloroplast stem-loop binding protein of 41 kDa a, chloroplastic [Solanum pennellii]	0.38
gi|966842833	12.1	2	putative N-carbamoylputrescine amidase-like [Solanum chacoense]	0.38
gi|966847159	57	20	putative glycerate dehydrogenase-like [Solanum chacoense]	0.38
gi|916439303	30	4	NADH dehydrogenase subunit K (plastid) [Ipomoea leptophylla]	0.38
gi|260505494	21.2	10	heat shock protein 90 [Ipomoea nil]	0.37
gi|13897888	18.5	6	putative aspartic protease [Ipomoea batatas]	0.36
gi|45593229	62.8	98	ribulose-1,5-bisphosphate carboxylase/oxygenase large subunit, partial (chloroplast) [Cuscuta compacta]	0.36
gi|124484381	51.8	11	putative ripening protein [Ipomoea nil]	0.35
gi|341579610	15.6	2	chalcone isomerase [Ipomoea batatas]	0.35
gi|970064967	35.7	7	20 kDa chaperonin, chloroplastic-like [Solanum pennellii]	0.33
gi|698543567	28.5	3	uncharacterized protein LOC104218083 [Nicotiana sylvestris]	0.33
gi|916444011	54.4	5	ribosomal protein S15 (plastid) [Ipomoea leptophylla]	0.33
gi|698523229	37.9	15	chaperonin CPN60-2, mitochondrial-like [Nicotiana sylvestris]	0.32
gi|698422135	27.9	20	transketolase, chloroplastic [Nicotiana sylvestris]	0.32
gi|134842	88	154	RecName: Full=Sporamin B; AltName: Full=Clone PIM0535; Flags: Precursor	0.31
gi|416619	19	6	RecName: Full=Beta-amylase; AltName: Full=1,4-alpha-D-glucan maltohydrolase	0.31
gi|565363309	65	46	peroxisomal (S)-2-hydroxy-acid oxidase GLO1 [Solanum tuberosum]	0.3
gi|698457483	41.5	9	chloroplast stem-loop binding protein of 41 kDa b, chloroplastic [Nicotiana sylvestris]	0.3
gi|407911678	71.1	76	chloroplast ribulose bisphosphate carboxylase/oxygenase activase small isoform c [Ipomoea batatas]	0.3
gi|972780349	58.1	55	phosphoglycerate kinase, chloroplastic [Solanum tuberosum]	0.29
gi|827883282	63.3	55	ribulose 1,5-bisphosphate carboxylase/oxygenase small subunit (rbcS) [Ipomoea batatas]	0.28
gi|698499658	11.5	2	light-induced protein, chloroplastic [Nicotiana sylvestris]	0.28
gi|697161212	51.6	16	14-3-3-like protein F [Nicotiana tomentosiformis]	0.28
gi|698443778	28.1	11	glutamate--glyoxylate aminotransferase 2 [Nicotiana sylvestris]	0.27
gi|460379814	37.5	20	ruBisCO large subunit-binding protein subunit beta, chloroplastic-like [Solanum lycopersicum]	0.27
gi|698531570	32.7	3	17.6 kDa class I heat shock protein-like [Nicotiana sylvestris]	0.27
gi|698492888	13.5	4	alcohol dehydrogenase class-3 [Nicotiana sylvestris]	0.27
gi|565361834	19.2	6	protein ASPARTIC PROTEASE IN GUARD CELL 2 [Solanum tuberosum]	0.27
gi|14718447	81.7	25	proteinase inhibitor SPLTI-1 [Ipomoea batatas]	0.26
gi|970018253	24.8	3	magnesium protoporphyrin IX methyltransferase, chloroplastic [Solanum pennellii]	0.25
gi|970057778	28.5	17	transketolase, chloroplastic [Solanum pennellii]	0.25
gi|302320879	12.7	2	UDP-glucose:flavonoid: 3-O-glucosyltransferase [Ipomoea batatas]	0.23
gi|697095646	42.3	27	ruBisCO large subunit-binding protein subunit alpha [Nicotiana tomentosiformis]	0.22
gi|697150722	35.9	34	glyceraldehyde-3-phosphate dehydrogenase B, chloroplastic-like [Nicotiana tomentosiformis]	0.2
gi|296512594	36.9	3	unnamed protein product [Cuscuta japonica]	0.19
gi|698572256	44.4	13	dihydrolipoyl dehydrogenase, mitochondrial [Nicotiana sylvestris]	0.19
gi|565360899	16	10	serine carboxypeptidase-like [Solanum tuberosum]	0.18
gi|698504614	20.8	5	histidinol dehydrogenase, chloroplastic-like [Nicotiana sylvestris]	0.17
gi|697094124	11	2	bifunctional epoxide hydrolase 2-like isoform X2 [Nicotiana tomentosiformis]	0.12
gi|697106531	15.7	11	serine carboxypeptidase-like [Nicotiana tomentosiformis]	0.08
gi|399125108	60.6	20	Chain D, Structure Analysis of A Wound-Inducible Lectin Ipomoelin From Sweet Potato	0.08
gi|404351749	88	161	sporamin B [Ipomoea batatas]	0.06
gi|109156198	84	131	sporamin A [Ipomoea trifida]	0.05
