# Supplementary material for: Differential response of physiology and metabolic response to drought stress in different sweetpotato cultivars
Source: PLoS One. 2022 Mar 10;17(3):e0264847. doi: 10.1371/journal.pone.0264847 (PMC8912141; doi:10.1371/journal.pone.0264847)
Supplement: S7 Table — (XLSX) [file pone.0264847.s008.xlsx]

## Sheet: S7 Table
S7 Table. Pathways of common enrichment of DEPs and DEMs
Pathway Name	protein-ID	protein-uniprot	KEGG ID-pro	metabolites	KEGG ID-meta
Carbon metabolism	772657564,698507377,729042213,697100291,282935438,698508802,970041804,698422135,698524278,407907613,972780349,697099149,568215603,698541445,698529050,565400892,970024774,21634089,966860978,970067863,608608638,698457381,608608536,565372299,698531026	O03042,Q9LRR9,Q9LPW0,P46283,P25819,O65581,Q1WIQ6,F4IW47,O04983,P25819,P50318,P0DKC4,Q944G9,Q9LSV0,O49485,Q9FLQ4,Q9MA79,O03042,Q9S7E9,Q56YA5,O03042,Q9SRZ6,O03042,O82662,P46644	ath:ArthCp030,ath:AT3G14420,ath:AT1G12900,ath:AT3G55800,ath:AT4G35090,ath:AT4G26530,ath:AT2G24270,ath:AT2G45290,ath:AT5G35360,ath:AT4G35090,ath:AT1G56190,ath:AT5G36700,ath:AT4G38970,ath:AT3G25530,ath:AT4G34200,ath:AT5G55070,ath:AT1G43670,ath:ArthCp030,ath:AT1G70580,ath:AT2G13360,ath:ArthCp030,ath:AT1G65930,ath:ArthCp030,ath:AT2G20420,ath:AT5G11520	Gluconic lactone	C00198
Metabolic pathways	772657564 966873208 772657541 62287140 772657569 698507377 729042213 698519888 546354994 697100291 54288757 698508802 966852812 698486284 970041804 698539706 698422135 698495407 970009575 698498406 698445056 698501244 916439465 970047137 916440503 698524278 966838565 972780349 697099149 568215603 698541445 698529050 565400892 2493046 966854586 970024774 75263813 697168020 74027234 168276 56537931…	O03042 P56778 P56757 Q9LV33 P56771 Q9LRR9 Q9LPW0 O50008 P56759 P46283 O23255 O65581 Q9CA67 Q42522 Q1WIQ6 Q93VR3 F4IW47 Q9LR75 Q9S841 Q944P7 Q43316 Q9S7M0 P56773 Q8VZ87 P56761 O04983 Q9S7L9 P50318 P0DKC4 Q944G9 Q9LSV0 O49485 Q9FLQ4 Q96252 Q8VXY9 Q9MA79 Q42578 Q9ZR03 Q38929 Q9LIB2 P04778 Q42536 Q9SSB8 P93303 Q8VZC3 P56767 Q38882 Q93Z70 O03042 Q9S7E9 Q9M336 Q9SA56 Q9LF33 Q9STG9 Q9C5U8 Q56YA5 Q9XF89 …	ath:ArthCp030 ath:ArthCp018 ath:ArthCp007 ath:AT3G18080 ath:ArthCp035 ath:AT3G14420 ath:AT1G12900 ath:AT5G17920 ath:ArthCp008 ath:AT3G55800 ath:AT4G13940 ath:AT4G26530 ath:AT1G74470 ath:AT3G48730 ath:AT2G24270 ath:AT5G28840 ath:AT2G45290 ath:AT1G03475 ath:AT3G50820 ath:AT4G30920 ath:AT5G08280 ath:AT5G54270 ath:ArthCp053 ath:AT1G29910 ath:ArthCp017 ath:AT5G35360 ath:AT1G22450 ath:AT1G56190 ath:AT5…	L-Phenylalanine L-Leucine (-)-Jasmonic acid N-Acetylserotonin alpha-Aminoadipic acid Citraconic acid Gluconic lactone myo-inositol sucrose trehalose	C00079 C00123 C08491 C00978 C00956 C02226 C00198 C00137 C00089 C01083
Ascorbate and aldarate metabolism	532166928 698539706 698474800 698540649 697100623	Q05431 Q93VR3 Q42593 Q9LF33 Q93VR3	ath:AT1G07890 ath:AT5G28840 ath:AT1G77490 ath:AT5G15490 ath:AT5G28840	myo-inositol	C00137
Biosynthesis of amino acids	698519888 698508802 698422135 972780349 568215603 698529050 970004241 966860978 698504614 698457381 970011600 698531026 698419917	O50008 O65581 F4IW47 P50318 Q944G9 O49485 Q93Z70 Q9S7E9 Q9C5U8 Q9SRZ6 Q9FYA6 P46644 Q9C550	ath:AT5G17920 ath:AT4G26530 ath:AT2G45290 ath:AT1G56190 ath:AT4G38970 ath:AT4G34200 ath:AT2G19940 ath:AT1G70580 ath:AT5G63890 ath:AT1G65930 ath:AT5G65780 ath:AT5G11520 ath:AT1G74040	L-Phenylalanine L-Leucine alpha-Aminoadipic acid	C00079 C00123 C00956
Biosynthesis of secondary metabolites	62287140 698507377 698519888 282935438 698508802 966852812 698486284 698539706 698422135 698495407 698445056 698524278 407907613 972780349 697099149 568215603 565400892 970024774 75263813 74027234 168276 697167213 697118841 970004241 966860978 970002091 698504614 970067863 697100623 697147633 698457381 970011600 970018253 565372299 966858374 698531026 698552366 257715888 698419917	Q9LV33 Q9LRR9 O50008 P25819 O65581 Q9CA67 Q42522 Q93VR3 F4IW47 Q9LR75 Q43316 O04983 P25819 P50318 P0DKC4 Q944G9 Q9FLQ4 Q9MA79 Q42578 Q38929 Q9LIB2 Q42536 Q38882 Q93Z70 Q9S7E9 Q9STG9 Q9C5U8 Q56YA5 Q93VR3 Q9XFS9 Q9SRZ6 Q9FYA6 Q9SW18 O82662 Q9LV33 P46644 O22886 Q06588 Q9C550	ath:AT3G18080 ath:AT3G14420 ath:AT5G17920 ath:AT4G35090 ath:AT4G26530 ath:AT1G74470 ath:AT3G48730 ath:AT5G28840 ath:AT2G45290 ath:AT1G03475 ath:AT5G08280 ath:AT5G35360 ath:AT4G35090 ath:AT1G56190 ath:AT5G36700 ath:AT4G38970 ath:AT5G55070 ath:AT1G43670 ath:AT5G06720 ath:AT5G16440 ath:AT3G29320 ath:AT5G54190 ath:AT3G15730 ath:AT2G19940 ath:AT1G70580 ath:AT4G34740 ath:AT5G63890 ath:AT2G13360 ath:AT5…	L-Phenylalanine L-Leucine L-Oleandrosyl-oleandolide alpha-Aminoadipic acid Chlorogenic Acid Gluconic lactone myo-inositol trehalose	C00079 C00123 C11992 C00956 C00852 C00198 C00137 C01083
2-Oxocarboxylic acid metabolism	970004241 966860978 698457381 970011600 698531026 698419917	Q93Z70 Q9S7E9 Q9SRZ6 Q9FYA6 P46644 Q9C550	ath:AT2G19940 ath:AT1G70580 ath:AT1G65930 ath:AT5G65780 ath:AT5G11520 ath:AT1G74040	L-Phenylalanine L-Leucine alpha-Aminoadipic acid Citraconic acid	C00079 C00123 C00956 C02226
Pentose phosphate pathway	698508802 970041804 698422135 568215603 970024774	O65581 Q1WIQ6 F4IW47 Q944G9 Q9MA79	ath:AT4G26530 ath:AT2G24270 ath:AT2G45290 ath:AT4G38970 ath:AT1G43670	Gluconic lactone ribose	C00198 C00121
Valine, leucine and isoleucine biosynthesis	970011600 698419917	Q9FYA6 Q9C550	ath:AT5G65780 ath:AT1G74040	L-Leucine Citraconic acid	C00123 C02226
Tryptophan metabolism	282935438 407907613	P25819 P25819	ath:AT4G35090 ath:AT4G35090	N-Acetylserotonin	C00978
Butanoate metabolism	698541445	Q9LSV0	ath:AT3G25530	maleic acid	C01384
Glucosinolate biosynthesis	970011600	Q9FYA6	ath:AT5G65780	L-Phenylalanine L-Leucine	C00079 C00123
Phenylalanine, tyrosine and tryptophan biosynthesis	698531026	P46644	ath:AT5G11520	L-Phenylalanine Quinic acid	C00079 C00296
Cyanoamino acid metabolism	62287140 966858374	Q9LV33 Q9LV33	ath:AT3G18080	L-Phenylalanine	C00079
Tropane, piperidine and pyridine alkaloid biosynthesis	698531026	P46644	ath:AT5G11520	L-Phenylalanine	C00079
Starch and sucrose metabolism	62287140 168276 698540649 966858374 698531130	Q9LV33 Q9LIB2 Q9LF33 Q9LV33 O49006	ath:AT3G18080 ath:AT3G29320 ath:AT5G15490 ath:AT3G18080 ath:AT3G14310	sucrose trehalose	C00089 C01083
Phenylalanine metabolism	698531026	P46644	ath:AT5G11520	L-Phenylalanine	C00079
Valine, leucine and isoleucine degradation	970011600	Q9FYA6	ath:AT5G65780	L-Leucine	C00123
Phenylpropanoid biosynthesis	62287140 75263813 966858374	Q9LV33 Q42578 Q9LV33	ath:AT3G18080 ath:AT5G06720 ath:AT3G18080	L-Phenylalanine Chlorogenic Acid	C00079 C00852
